# Supplementary material for: Active Microbial Airborne Dispersal and Biomorphs as Confounding Factors for Life Detection in the Cell-Degrading Brines of the Polyextreme Dallol Geothermal Field
Source: mBio. 2022 Apr 6;13(2):e00307-22. doi: 10.1128/mbio.00307-22 (PMC9040726; doi:10.1128/mbio.00307-22)
Supplement: TABLE S2 [file mbio.00307-22-st002.xlsx]

## Sheet: Table S2A
Table S2A. Sequence statistics and alpha-diversity parameters. n.a., not applicable.
Sample name	Initial demultiplexed reads	Reads retained after length selection	Reads denoised	Merged reads	Non-chimeric reads	No. archaeal reads	No. ASVs	Diversity (Simpson index)	Pielou's Evenness	No. of bacterial reads	No. ASVs	Diversity (Simpson index)	Pielou's Evenness	Diversity (Simpson index)	Pielou's Evenness	Richness (Chao1) s.e.
	Prokaryotic sequences					Archaea				Bacteria				Prokaryotic indexes
Ctrol_camp	20696	16679	16094	14348	14062	60	7	0.817778	0.951185	12844	562	0.994046	0.916984	0.993584	0.91563	532
Ctrol_dome	20946	17917	17425	16242	15872	164	19	0.931217	0.929245	13206	573	0.995076	0.923057	0.994659	0.925673	532
WCL5	48135	38816	38244	36920	36490	36410	245	0.965159	0.753755	77	19	0.933125	0.958681	0.965305	0.746354	263
WCL3	50067	36776	35719	32274	31855	31796	283	0.98626	0.854895	59	8	0.696352	0.728488	0.986309	0.851994	291
WCL1	60714	44835	43877	40867	40451	39908	348	0.979129	0.813561	543	57	0.970714	0.934145	0.97968	0.802664	405
Gt	321350	201686	199828	192577	175194	165440	605	0.935703	0.651261	9743	161	0.957144	0.752916	0.942523	0.657653	765
7Gt	47776	27173	26256	15054	14649	12338	101	0.954178	0.798163	1515	54	0.958666	0.88676	0.963158	0.795649	155
8Gt	30113	25570	25126	22803	22216	20560	238	0.967925	0.786612	1432	64	0.885551	0.740077	0.971334	0.782834	293
9Gt	36952	28902	28225	26059	25884	23702	192	0.933546	0.730154	2182	72	0.967198	0.889912	0.944044	0.739811	264
PS	322134	213871	212465	204489	192245	185556	359	0.968395	0.689499	4525	20	0.69163	0.503243	0.96965	0.69115	377
PS3	170984	97142	96443	93840	91377	65874	269	0.94204	0.708695	25132	155	0.978282	0.863364	0.967939	0.770166	422
Ass	185676	125112	122518	115617	110324	90835	676	0.96441	0.708813	19435	243	0.853052	0.563445	0.971281	0.705957	917
8Ass	64080	53803	52679	44600	40503	27954	324	0.964261	0.765302	12189	65	0.81823	0.554192	0.96493	0.733322	385
9Ass_ISL	51224	40329	39813	38979	38411	31000	168	0.92596	0.659867	7317	110	0.945113	0.732551	0.949519	0.690738	274
Eukaryotic sequences
Sample name	Initial demultiplexed reads	Reads retained after length selection	Reads denoised	Reads merged	Non-chimeric reads	No. eukaryotic reads	No. ASVs	Diversity (Simpson index)	Pielou's Evenness
Ctrl.Camp	124259	93520	92922	89692	84335	84335	524	0.984558	0.80397
Ctrl.Dome	69578	44362	44247	42873	41652	41632	321	0.990844	0.905061
WCL5	n.a.	n.a.	n.a.	n.a.	n.a.	n.a.	n.a.	n.a.	n.a.
WCL3	n.a.	n.a.	n.a.	n.a.	n.a.	n.a.	n.a.	n.a.	n.a.
WCL1	n.a.	n.a.	n.a.	n.a.	n.a.	n.a.	n.a.	n.a.	n.a.
Gt	17363	11457	11452	10854	10854	10854	5	0.592661	0.639063
7Gt	n.a.	n.a.	n.a.	n.a.	n.a.	n.a.	n.a.	n.a.	n.a.
8Gt	67002	46539	46510	46124	43351	43351	23	0.766946	0.51593
8Gt-MB3	26249	18898	18884	18659	18079	18079	22	0.802128	0.608333
9Gt	n.a.	n.a.	n.a.	n.a.	n.a.	n.a.	n.a.	n.a.	n.a.
PS	93915	60570	60551	60380	58913	58913	11	0.66626	0.560892
PS3	105147	62473	62466	62449	62011	62011	2	0.497345	0.996166
Ass	166291	103299	103024	80756	74397	74342	102	0.738455	0.396504
8Ass	416547	196142	196006	195596	175045	175045	61	0.850522	0.537999
8Ass-MB3	39651	25368	25364	25246	23500	23500	10	0.678453	0.630916
9Ass-ISL	80057	63565	63438	54703	53563	53266	45	0.900224	0.66704
9Ass-ISL-CT	31846	17234	17150	16490	15871	15809	45	0.890404	0.692487

## Sheet: Table S2B
Table S2B. Taxonomic assignation and abundance of prokaryotic 16S rRNA gene amplicon sequences (ASVs/OTUs) in Danakil Depression brines. The numbers in sample columns indicate the number of amplicon sequence reads observed for each sample. Sequences were phylogenetically assigned using SILVA release 138.
asv_id	bh_accession	bh_taxo	bh_id	Ctrol_dome	Ctrol_camp	WCL5	WCL3	WCL1	Gt	X7Gt	X8Gt_mid41	X9Gt	PS	PS3	Ass	X8Ass_mid40	X9Ass_Is	asv_sequence
36da2fb267b422863b78dddfb294aa2a	AJ133624.1.1305	Archaea;	93.9	0	0	3	0	0	0	0	0	0	0	0	0	0	0	GGCCCTGGCCCTAGTCCCTCACCGTCAGGCCCGTTCTAGCCAGGCGCCTTCGCCACTGGTGGTCCTCCCAGGATTACAGGATTTCACCCCTACCCCGGGAGTACCCCTGGCTCCTTCCGGCCTCTAGATCAGCCGTATCGGAGGCACGCCCTGAGGTTAAGCCCCAGGATTTCACCTCCGACGCACTGGTCCGGCTACGGACGTTTTAGACCCAATAATCATGGCCACCACTTGGGGTGCCGGGAT
a9810fd49ddc5e3a040654e2e50aa5a8	AJ133624.1.1305	Archaea;	93.58	0	0	0	0	0	0	0	0	0	0	0	3	0	0	GGCCCCGGCCTTAGTCCCTCACCGTCGGGCATGTTCTAGTCAGGCGCCTTCGCCACTGGTGGTCTTCCCAGGATTACAGGATTTCACCCCTACCCTGGGAATACCCCTGACTCCTCCCATCCCCTAGACCAGCCGTATCGGAGACACGCCCTGGAGTTAAGCCCCAGGATTTCACCTCCGACGCACTGATCCGGCTACGGACGTTTTAGACCCAATAACCGTGGTCACTACTTGGGGTGCCGGGATTAC
19bf42eb232b91625c6e1a54bd19eabd	KT165072.1.955	Archaea;Aenigmarchaeota;	96.19	0	0	0	0	0	33	0	0	0	0	0	0	0	0	TCCCCTGGCTTTCGTCCCTCACCGTCGGAGCCGTTCTCGCTGACCGCTTTCGCCACAGGTGGTCCCCTGAGGATGATAAGATTTTACCCTTACCCCCAGAGTACCGTCAGCGTCTCCCGGTCCCAAGCCGGATAGTTTCCCTGGCACTCCCCACGTTTAACGCAGGATTTCACCAGGGACTTTCCCGGCCGGCTACGGACGCTTTAGGCCCAATAATCGTGGCCACCACTCGGGGCTCGGGTATTACCG
48e6c306b49a7c6636441da1fb7f34fe	KT165072.1.955	Archaea;Aenigmarchaeota;	96.78	0	0	0	0	0	8	0	0	0	0	0	0	0	0	TCCCCTGGCTTTCGCCCCTCACCGTCGGAGCCGTTCTCGCCGGCCGCTTTCGCCACAGGTGGTCCCCCGGGGATGATAAGATTTTACCCTTACCCCCGGAGTACCGCCGGCGTCTCCCGGTCCCAAGCCGGACAGTTTCCCTGGCACTCCCCACGCTTAACGCAGGATTTCACCAAGGACTTTCCCGGCCGGCTACGGACGCTTTAGGCCCAATAATCGTGGCCACCACTCGGGGCTCGGGTATTACCG
ecf36119bb38b81fbdf974f7f077c308	KT165072.1.955	Archaea;Aenigmarchaeota;	96.19	0	0	0	0	0	15	0	0	0	0	0	0	0	0	CCGAGTGGTGGCCACGATTATTGGGCCTAAAGCGTCCGTAGCCGGCCGGGAAAGTCCCTGGTGAAATCCTGCGTTAAACGTGGGGAGTGCCAGGGAAACTATCCGGCTTGGGACCGGGAGACGCTGACGGTACTCTGGGGGTAAGGGTAAAATCTTATCATCCTCAGGGGACCACCTGTGGCGAAAGCGGTCAGCGAGAACGGCTCCGACGGTGAGGGACGAAAGCCAGGGGAGCAAACGGGATTAGAT
087ba691405fe03b3ac5c4d7b652549d	AGBK01001752.1.1159	Archaea;Aenigmarchaeota;Aenigmarchaeia;Aenigmarchaeales;	96.99	0	0	0	0	4	0	0	0	0	0	0	185	0	0	TCCCCTGGCTTTCGTCCCTCACCGTCGGAGCCGTTCCAGTCGAGCGCTTTCGCCACTGGCGCTCCTCCTAGGATTACAGCATTTTACCGCTACCCCAGGAGTAGCCTCGACCTCTCCCGGTCCCAAGCCGGATAGTTTCCTCGGCAAGCCCCACGTTCTAGCGCAGGATTTCACCGGGGACCCATCCGGCCGGCTACGGACGCTTTAGGCCCAATAATCGTGGCCACCACTCGTGGCACGGGTATTACC
0d18091ebcf353e5fa2b706a717d2b85	AGBK01001752.1.1159	Archaea;Aenigmarchaeota;Aenigmarchaeia;Aenigmarchaeales;	98.4	0	0	0	0	0	0	0	0	0	0	0	37	0	0	TCCCCAGGCTTTCGTCCCTCACCGTCGGAGCCGTTCCAGCCGGGCGCTTTCGCCACAGGTGCTCCTCCTAGGATTACAGCATTTTACCGCTACCCCAGGAGTAGCCCCGGCCTCTCCCGGTCCCAAGCCGAATAGTTTCCCCGGCAAGCCCTACGTTTTAGCGCAGGATTTCACCGAGGACCCATCCGGCCGGCTACGGACGCTTTAGGCCCAATAATCATGGCCACCACTTGGGGCACGGGTATTACC
142e5bd37c2b237c0583ffec19e88dc4	AGBK01001752.1.1159	Archaea;Aenigmarchaeota;Aenigmarchaeia;Aenigmarchaeales;	96.66	0	0	0	0	0	0	0	0	0	0	0	146	0	0	ACGAGTGGTGGCCACGATTATTGGGCCTAAAGCGTCCGTAGCCGGCCGGATGGGTCCCCGGTGAAATCCTGCGCTAGAACGTGGGGCTTGCCGAGGAAACTATCCGGCTTGGGACCGGGAGAGGTCGAGGCTACTCCTGGGGTAGCGGTAAAATGCTGTAATCCTAGGAGGAGCGCCAGTGGCGAAAGCGCTCGACTGGAACGGCTCCGACGGTGAGGGACGAAAGCCAGGGGAGCAAAGGGGATTAGA
246bd59413532af58982defa53a4f8f6	AGBK01001752.1.1159	Archaea;Aenigmarchaeota;Aenigmarchaeia;Aenigmarchaeales;	97.06	0	0	7	0	0	0	0	0	0	0	0	17	0	0	ACGAGTGGTGACCATGATTATTGGGCCTAAAGCGTCCGTAGCCGGCCGGATGGGTCTCCGGTGAAATCCTGCGCTAGAACGCGGGGCTTGCCGGGGAAACTATCCGGCTTGGGACCGGGAGAGGCCGGGGCTACTCCTGGGGTAGCGGTAAAATGCTGTAATCCTGGGAGGAGCACCTGTGGCGAAAGCGCCCGGCTGGAACGGCTCCGACGGTGAGGGACGAAAGCCAGGGGAGCAAAGGGGATTAGA
44f8c4de8cea2d92bc3c9d24918c34c6	GQ927671.1.913	Archaea;Aenigmarchaeota;Aenigmarchaeia;Aenigmarchaeales;	90.36	0	0	0	0	0	0	0	0	0	0	0	7	0	0	TCGAGTGGTGACCATGTTTATTGGGCCTAAAGCGTCCGTAGCCTGATTAGTAAGTTCTCGGTGAAATCGTCTAGCTTAACTAGACGAATTGCCTTGAATACTACTAATCTAGGGATAGGGAGGGGTCAAGAGTATGCCCGGGGGAGGGGTAAAATCCTTTAATCCTGGGTGGACTGCCAATGGCGAAGGCGCTTGACTAGAACTAGTCCGACGGTGAGGGACGAAAGTTAGGGTAGCAAACGGGATTAG
4d30d13626b5dc6cb0ac709cc581a812	AGBK01001752.1.1159	Archaea;Aenigmarchaeota;Aenigmarchaeia;Aenigmarchaeales;	96.59	0	0	0	0	0	0	0	0	0	0	0	13	0	0	TCCCCTGGCTTTCGTCCCTCACCGTCGGAGCCGTTCCAGCCGGGCGCTTTCGCCACAGGTGCTCCTCCTGGGATTACAGTATTTTACCACTACCCCAGGAGTAGCCCCGACCTCTCCCGGTCCCAAGCCAGATAGTTTCCCCGGCCAGCCCCACGCTTTGACGTGGGATTTCACCGAGGACCCATCCGGCCGGCTACGGACGCTTTAGGCCCAATAATCATGACCACCACTTGGGGCACGGGTATTACC
568386b6482b6fd5e09eecf2195093b6	AGBK01001752.1.1159	Archaea;Aenigmarchaeota;Aenigmarchaeia;Aenigmarchaeales;	97.39	0	0	0	0	0	0	0	0	0	0	0	15	0	0	TCCCCTGGCTTTCGTCCCTCACCGTCGGAGCCGTTCCAGCCGGGCGCTTTCGCCACAGGTGCTCCTCCCAGGATTACAGCATTTTACCGCTACCCCAGGAGTAGCCCCGGCCTCTCCCGGTCCCAAGCCGGATAGTTTCCCCGGCAAGCCCCGCGTTCTAGCGCAGGATTTCACCGGAGACCCATCCGGCCGGCTACGGACGCTTTAGGCCCAATAATCATGGTCACCACTCGTGGCACGGGTATTACC
69b9f671c97b9c05cfdc01cffd3a129a	AGBK01001752.1.1159	Archaea;Aenigmarchaeota;Aenigmarchaeia;Aenigmarchaeales;	97.06	0	0	0	0	0	0	0	0	0	0	2	33	0	0	ACGAGTGGTGGCCACGATTATTGGGCCTAAAGCGTCCGTAGCCGGCCGGATGGGTCCCCGGTGAAATCCTGCGCTAGAACGTGGGACTTGCCGAGGAAACTATCCGGCTTGGGACCGGGAGAGGCCGGGGCTACTCCTGGGGTAGCGGTAAAATGCTGTAATCCTAGGAGGAGCGCCTGTGGCGAAAGCGCCCGGCTGGAACGGCTCCGACGGTGAGGGACGAAAGCCAGGGGAGCAAAGGGGATTAGA
83a43ce316e0de87276e8cd8fd29f995	AGBK01001752.1.1159	Archaea;Aenigmarchaeota;Aenigmarchaeia;Aenigmarchaeales;	97.39	0	0	0	0	0	0	0	0	0	0	0	45	0	0	TCCCCTGGCTTTCGTCCCTCACCGTCGGAGCCGTTCCAGCCGGGCGCTTTCGCCACAGGCGCTCCTCCTAGGATTACAGCATTTTACCGCTACCCCAGGAGTAGCCCCGGCCTCTCCCGGTCCCAAGCCGGATAGTTTCCTCGGCAAGTCCCACGTTCTAGCGCAGGATTTCACCGGGGACCCATCCGGCCGGCTACGGACGCTTTAGGCCCAATAATCGTGGCCACCACTCGTGGCACGGGTATTACC
88479d682546f5cdeebd61705282e9df	AGBK01001752.1.1159	Archaea;Aenigmarchaeota;Aenigmarchaeia;Aenigmarchaeales;	98.38	0	0	0	0	0	0	0	0	0	0	0	33	0	0	ACAAGTGGTGACCATGATTATTGGGCCTAAAGCGTCCGTAGCCGGCCGGATGGGTCCTCGGTGAAATTCTGCGCTAAAACGTAGAACTTGCCGGGGAAACTATTCGGCTTGGGACCGGGAGAGGTCGGGGCTACTCCTGGGGTAGCGGTAAAATGCTGTAATCCCAGGAGGAGCACCTGTGGCGAAAGCGCCCGACTGGAACGGCTCCGACGGTGAGGGACGAAAGCCAGGGGAGCAAAGCGGATTAGA
a1fa8289fbd6c9dff4e13846a6047532	AGBK01001752.1.1159	Archaea;Aenigmarchaeota;Aenigmarchaeia;Aenigmarchaeales;	79.25	0	0	0	0	0	0	0	0	0	0	0	6	0	0	CCAAGTGGTGGTCATGATTATTGGGCCTAAAGCGTCCGTAGCCGGCCGGATGGGTCCTCGGTGAAATCCCGCGTCAAAGCGTGGGGCTGGCCGGGGAAACTATCTGGCTTGGGACCGGGAGAGGTCGGGGCTACTCCTGGGGTAGTGGTAAAATACTGTAATCCCAGGAGGAGCACCTGTGGCGAAACACCTCATGTCGAGACAATAACTAACAACTGAGGCATGTGGTGGGCCAAAGCGCCCGGCTGGAACGGCTCCGACGGTGAGGGACGAAAGCCAGGGGA
a771bb61766d5d12a713a8cbefe45e33	AGBK01001752.1.1159	Archaea;Aenigmarchaeota;Aenigmarchaeia;Aenigmarchaeales;	98.19	0	0	0	0	0	0	0	0	0	0	0	19	0	0	ACAAGTGGTGGCCATGATTATTGGGCCTAAAGCGTCCGTAGCCGGCCGGATGGGTCCCCGGTGAAATCCTGCGCTAGAACGTAGGACTTGCCGAGGAAACTATTCGGCTTGGGACCGGGAGAGGTCGGGGCTACTCCTGGGGTAGCGGTAAAATGCTGTAATCCCAGGAGGAGCACCTGTGGCGAAAGCGCCCGACTGGAACGGCTCCGACGGTGAGGGACGAAAGCCTGGGGAGCAAAGCGGATTAGA
c8069d38a7870dfd2757bb141a1698be	AGBK01001752.1.1159	Archaea;Aenigmarchaeota;Aenigmarchaeia;Aenigmarchaeales;	98.4	0	0	0	0	0	0	0	0	0	0	0	13	0	0	CCAAGTGGTGGCCATGATTATTGGGCCTAAAGCGTCCGTAGCCGGCCGGATGGGTCCTCGGTGAAATCCTGCGCTAAAACGTAGGGCTTGCCGGGGAAACTATTCGGCTTGGGACCGGGAGAGGCCGGGGCTACTCCTGGGGTAGCGGTAAAATGCTGTAATCCTAGGAGGAGCACCTGTGGCGAAAGCGCCCGGCTGGAACGGCTCCGACGGTGAGGGACGAAAGCCTGGGGAGCAAAGCGGATTAGA
e3f84f2f30c2c4c170786ce959fa8425	AGBK01001752.1.1159	Archaea;Aenigmarchaeota;Aenigmarchaeia;Aenigmarchaeales;	98.19	0	0	13	0	0	0	0	0	0	0	0	34	0	0	TCCCCTGGCTTTCGTCCCTCACCGTCGGAGCCGTTCCAGTCGGGCGCTTTCGCCACAGGTGCTCCTCCTGGGATTACAGCATTTTACCGCTACCCCAGGAGTAGCCCCGACCTCTCCCGGTCCCAAGCCGAATAGTTTCCCCGGCAAGTTCTACGTTTTAGCGCAGAATTTCACCGAGGACCCATCCGGCCGGCTACGGACGCTTTAGGCCCAATAATCATGGTCACCACTTGTGGCACGGGTATTACC
0c7f6ab8c2315ea9bd616528bd7b9772	AB600447.1.1440	Archaea;Aenigmarchaeota;Deep Sea Euryarchaeotic Group(DSEG);	97.97	18	0	0	0	0	0	0	0	0	0	0	0	0	0	ACGAGTGGTAACCACGCTTATTGGGCTTAAAGCGTTCGTAGCCGGTCTGGAAAGTTTCTAATGAAATCCCACAGTTGACTGTGGGGCTTGTTAGAAATACTTCCAGGCTTGGAACCGGGAGAGGTCGAGGGTATTATTGGGGTAGGGGTAAAATCCTATAATCCCAATAAGACCACCTGTGGCGAAGGCGCTCGACTAGAACGGATTCGACGGTGAGGGACGAAAGCCAGGGGAGCAAAGCGGATT
11f8867d427378721cdaae1a30b57cb5	AJ347789.1.1438	Archaea;Aenigmarchaeota;Deep Sea Euryarchaeotic Group(DSEG);	99.4	0	0	0	0	0	0	0	0	0	0	0	4	0	0	GACCCAAGCTTTCGTCCCTCACCGTCGGAGCCGTTCTAGTCGGACGCTTTCGCCACAGGTGGTCCTCTCAGGATGATAGGATTTTACCCCTACCCCAAGAGTACCTCCGACTTCTCCCGGTCCCTAGCCAAATAGTTTCCTTGGCAAGTCCTATGCTTTACATAGGATTTCACCAAGGACCCTTCTGGCCGGCTACGGACGCTTTAGGCCCAATAATAGTGGCCACCACTTGCAGCGCGGGTATTACCG
e72882c77ec6f162ef91938cbe761a7f	AB600447.1.1440	Archaea;Aenigmarchaeota;Deep Sea Euryarchaeotic Group(DSEG);	97.97	16	0	0	0	0	0	0	0	0	0	0	0	0	0	TCCCCTGGCTTTCGTCCCTCACCGTCGAATCCGTTCTAGTCGAGCGCCTTCGCCACAGGTGGTCTTATTGGGATTATAGGATTTTACCCCTACCCCAATAATACCCTCGACCTCTCCCGGTTCCAAGCCTGGAAGTATTTCTAACAAGCCCCACAGTCAACTGTGGGATTTCATTAGAAACTTTCCAGACCGGCTACGAACGCTTTAAGCCCAATAAGCGTGGTTACCACTCGTGGCGCAGGTATT
2526b8c14692a929820d63421752dc79	HE604498.1.944	Archaea;Crenarchaeota;Bathyarchaeia;	96.87	0	0	4	0	0	0	0	0	0	0	0	61	0	0	CTGAGTGGTGGGGACGGTTATTGGGCCTAAAGTATCCGTAGCTGGCTGGGCAAGTTCTCTGTTAAATCCAGCGGCTTAATCGTTGGGTTGCAGGGGATACTGTTTGGCTTGGAGGCGGGAGAGGTCGACGGTATTTCCGGGGTAGGGGTGAAATCCTATAATCCCGGAAGGACCATCAGTGGCGAAGGCTGTCGGCTGGAACGCGCTCGACGGTGAGGGATGAAAGCTGGGGGAGCGAACCGGATTAGA
b0ae6a1a1b9cf1c7fc567d8f2cc7fb1b	HE604498.1.944	Archaea;Crenarchaeota;Bathyarchaeia;	96.38	0	0	6	0	0	0	0	0	0	0	0	41	0	0	TCCCCCAGCTTTCATCCCTCACCGTCGAGCGCGTTCCAGCCGACAGCCTTCGCCACTGATGGTCCTTCCGGGATTATAGGATTTCACCCCTACCCCGGAAATACCGTCGACCTCTCCCGCCTCCAAGCCAAACAGTATCCCCTGCAACCCAACGATTAAGCCGCTGGATTTAACAGAGAACTTGCCCAGCCAGCTACGGATACTTTAGGCCCAATAACCGTCCCCACCACTCAGGGAGTTGGTGTTACC
d51ffffb3c4a895fabbb9cc8351aee2c	DQ133423.1.1435	Archaea;Crenarchaeota;Nitrososphaeria;Nitrosopumilales;Nitrosopumilaceae;	100	0	0	0	0	8	0	0	0	0	0	0	0	0	0	TCCCCCAGCTTTCATCCCTCACCGTCGAACGTGTTCTGGTGGACCGCCTTCGCCACAGGTGGTCATCAATAGATCAAAGGATTTTACCCCTTCCTATCGAGTACCGTCCACCTCTCCCACTCCCTAGCTGTACAGTATTTCCGGCAGCCCATACGTTAAGCGTGTGGATTTAACCGGAAACTTGAGCAGCCGGCTACGGATGCTTTAGGCCCAATAAACCTCCTGACCACTCGAGGTGCTGGTATT
9857f613a6c351ac7e91d69e51bc0dd2	AJ535128.1.904	Archaea;Crenarchaeota;Nitrososphaeria;Nitrosotaleales;Nitrosotaleaceae;Candidatus Nitrosotalea;	100	10	0	0	0	0	0	0	0	0	0	0	0	0	0	TCCCCCAGCTTTCATCCCTCACCGTCGAACGTGTTCTGGCAGACCGCCTTCGCCACTGGTGGTCCTCAATGGATCAGAGGATTTTACCCCTACCCACTGAATACCGTCTGCCTCTCCCACTCCCTAGCTCTGTAGTATCTCCAGCAGCCCATCTGTTGAGCAGGTGGATTTAACCGAAGACTTGCAGAGCCGGCTACGGATGCTTTAGGCCCAATAAACGTCCTGACCACTCGAGGTGCTGGTATT
bfe072ed85d2bcf80633c7fe0275f5d8	AJ535128.1.904	Archaea;Crenarchaeota;Nitrososphaeria;Nitrosotaleales;Nitrosotaleaceae;Candidatus Nitrosotalea;	100	8	0	0	0	0	0	0	0	0	0	0	0	0	0	TCGAGTGGTCAGGACGTTTATTGGGCCTAAAGCATCCGTAGCCGGCTCTGCAAGTCTTCGGTTAAATCCACCTGCTCAACAGATGGGCTGCTGGAGATACTACAGAGCTAGGGAGTGGGAGAGGCAGACGGTATTCAGTGGGTAGGGGTAAAATCCTCTGATCCATTGAGGACCACCAGTGGCGAAGGCGGTCTGCCAGAACACGTTCGACGGTGAGGGATGAAAGCTGGGGGAGCAAACCGGATT
0c8646199749aba439d89a65aafde10c	FJ536509.1.1400	Archaea;Hadarchaeota;Hadarchaeia;Hadarchaeales;	99.6	0	0	0	0	0	0	0	0	0	0	0	27	0	0	CCAAGTGGTAGCCGCTTTTATTGGGCCTAAAGCGTCCGTAGCCGGACCGGCAAGTCCCTTGTGAAATCGGACGGCTTAACCGTTCGGCTTGCAAGGGAAACTGTCGGTCTTGGGACCGGTAGGCGCCTAGGGTACTCCGGGGGTAGCGGTGAAATGCTATAATCCTCGGGGGACCGCCAGTGGCGAAAGCGCTAGGCGATGCCGGATCCGACGGTGAGGGACGAAGGCCAGGGGAGCAAACCGGATTAG
128fa0a220c6e8287a87d9d42a92ed46	HQ425147.1.1450	Archaea;Hadarchaeota;Hadarchaeia;Hadarchaeales;	99.19	0	0	0	0	0	0	0	0	0	0	0	8	0	0	CCGAGTGGTAATCGATTTTATTGGGTCTAAAGCGTCCGTAGCCGGACCAGCAAGTCCCTTGTGAAATCGGGCGGCTTAACCGCTCGGCTTGCAAGGGAAACTGTTGGTCTTGGGACCGTTAGGCGCCGAGGGTACTCCGGGGGTAGCAGTGAAATGCTATAATCCTCGGGGGACCGCCAGTGGCGAAAGCGCTCGGCGAGGGCGGATCCGACGGTGAGGGACGAAGGCCAGGGGCGCGAACCGGATTAG
1a3feda0e5c3836c4fc38acd8918053f	FN391284.1.1347	Archaea;Hadarchaeota;Hadarchaeia;Hadarchaeales;	96.59	0	0	0	0	0	0	0	0	0	0	0	8	0	0	TCCCCTGGCTTTCGTCCCTCACCGTCGGGTCAGGCCTCGCCGAGCGCTTTCGCCACTGGCGGTCCCCCAGGGATTATAGCATTTCACCGCTACCCCTGGAGTACCCTCAGCGCCTGCCTGCCCCAAGACCAACAGTTTCCCTTGCAAGCCGAACGGTTAAGCCGTCCGATTTCACAAGGGACTTGCTGGCCCGGCTACGGACCCTTTAGGCCCAATAAAAGCGGCTACCACTTGAGCCGCTGGTATTAC
27cbd0f6071f60a50c6d66165e240427	HQ425175.1.1432	Archaea;Hadarchaeota;Hadarchaeia;Hadarchaeales;	100	0	0	0	0	0	0	0	0	0	0	0	2	0	0	GCCCCTGGCTTTCGTCCCTCACCGTCGGATCCGGCATCGCAGAGCGCTTTCGCCACTGGCGGTCCCCCAGGGATTATAGCATTTCACCGCTACCCCTGGAGTACCCTCAGCGCCTACCGGTCCCAAGGTCATCAGTTTCCCTTGCAAGCCGAGCGGTTAAGCCGCTCGATTTCACAAAGGACTTGACAACCCGGCTACGGACACTTTAAGCCCAATAAAATCGGCTACCACTCGGGCCGCTGGTGTTAC
2ebe369a70a69263a3b75f1be49b69c5	KC465624.1.1356	Archaea;Hadarchaeota;Hadarchaeia;Hadarchaeales;	98.4	0	0	0	0	0	0	0	0	0	0	0	27	0	0	TCCCCTGGCCTTCGTCCCTCACCGTCGGGTCCAGCCCCGCCGAGCGCTTTCGCCACCGGCGGTCCCCCAGGGATTATAGCATTTCACCGCTACCCCTGGAGTACCCTCGGCGCTTGCCGGCCCCAAGACCGACAGTTTCCCCTGCAAGCCGAGCGGTTAAGCCGCCCGATTTCACAGAGGACTTGCCGGCCAGGCTACGGACGCTTTAGGCCCAATAAAAGCGGTTACCACTTGGGCCGCTGGTGTTAC
351f07956e1a1bb36581ecf7bc0ddd52	KC465624.1.1356	Archaea;Hadarchaeota;Hadarchaeia;Hadarchaeales;	97.56	0	0	0	0	10	0	0	0	0	0	0	0	0	0	CCGAGTGGTAACCGCTTTTATTGGGCCTAAAGCGTCCGTAGCCTGGCCGGCAAGTCCTCTGTGAAATCGGGCGGCTTAACCGCTCGGCTTGCAGGGGATACTGTTGGTCTTGGGGCCGGGAAGCGCCGAGGGTACTCCAGGGGTAGCGGTGAAATGCTATAATCCCTGGGGGACCGCCGGTGGCGAAAGCGCTCGGCGGGCCCGGACCCGACGGTGAGGGACGAAGGCCAGGGGAGCGAACCGGAT
40c01c6c5063f1e9241b89236dd3a19a	FN391284.1.1347	Archaea;Hadarchaeota;Hadarchaeia;Hadarchaeales;	97.59	0	0	0	0	0	0	0	0	0	0	0	8	0	0	TCCCCTGGCCTTCGTCCCTCACCGTCGGGTCCGGCCCCGCCGAGCGCTTTCGCCACTGGCGGTCCCCCAGGGATTATAGCATTTCACCGCTACCCCTAGAGTACCCTCGACGCCTGCCGGCCCCAAGACCAACAGTTTCCCCTGCAAGCCGAACGGTTAAGCCGTCCGATTTCACAAGGGACTTGCCGGTCCAGCTACGGACCCTTTAGGCCCAATAAAATCGGCTACCACTTGGGCCGCTGGTGTTAC
742c34de21d163af16f6348bf80aa485	KJ881737.1.1445	Archaea;Hadarchaeota;Hadarchaeia;Hadarchaeales;	99	0	0	0	0	0	0	0	0	0	0	0	7	0	0	TCCCCTGGCCTTCGTCCCTCACCGTCGGATCCGGCATCGCTAAGCGCTTTCGCCACTGGCGGTCCCCCAGGGATTATAGCATTTCACCGCTACCCCTGGAGTACCCTTAGCGCCTACCGGTCCCAAGATTGACAGTTTCCCCTGCAAGCCGAGCGGTTAAGCCGCCCGATTTCACAAGGGACTTACCAATCCGGCTACGGACGCTTTAGGCCCAATAAAAGCGGCTACCACTTGGGCCGCTGGTGTTAC
89ddba50ab0172fcae230dd9e3082655	FJ536508.1.955	Archaea;Hadarchaeota;Hadarchaeia;Hadarchaeales;	97.79	0	0	0	0	0	0	0	0	0	0	0	7	0	0	TCCCCTGGCCTTCGTCCCTCACCGTCGGGTTTGGCCTCGCCGAGCGCTTTCGCCACTGGCGGTCCCCCGAGGATTATAGCATTTCACCGCTACCCCCGGAGTACCCTCGACGCCTGCCAACCCCAAGATCCACAGTTTCCCTTGCACGCCGAACGGTTAAGCCGCTCGATTTCACAAGGGACTTGCAGATCCGGCTACGGACGCTTTAGGCCCAATAAAATCGGTTACCACTTGAGCCGCTGGTGTTAC
8c0164356f0ee310ae513b3d66f1af60	EU722682.1.1451	Archaea;Hadarchaeota;Hadarchaeia;Hadarchaeales;	98.8	0	0	0	0	0	0	0	0	0	0	0	12	0	0	TCCCCTGGCCTTCGTCCCTCACCGTCGGATTCGGCCTCGCCTAGCGCCTTCGCCACTGGCGGTCCCCCAGGGATTATAGCATTTCACCGCTACCCCCGGAGTACCCTAGACGCTTGCCGATCCCAAGGCAGACAGTTTCCCTTGCAATTCGAGTGGTTAAGCCACCCGATTTCACAAGGGACTTGTCGGCCCGGCTACGGACGCTTTAGGCCCAATAAAACCGGCTACCACTCGGGCCGCTGGTGTTAC
92388855bc9feb7119420af02deb6745	FJ536505.1.952	Archaea;Hadarchaeota;Hadarchaeia;Hadarchaeales;	98.38	0	0	3	0	0	0	0	0	0	0	0	0	0	0	CCAAGTGGTAACCGATTTTATTGGGCCTAAAGCGTCCGTAGCCGGACTGGCAAGTCCCTTGTGAAATCGAACGGCTTAACCGTTCGGCGTGCAAGGGAAACTGTCAGTCTTGGGGTTGGCAGGCGCTAAGGGTACTCCGGGGGTAGCGGTGAAATGCTATAATCCCTGGGGGACCGCCAGTGGCGAAAGCGCTTGGCGAGGCCAAACCCGACGGTGAGGGACGAAGGCCAGGGGAGCAAACCGGAT
c36b3fd4937e962cfda62e128722989c	KC465624.1.1356	Archaea;Hadarchaeota;Hadarchaeia;Hadarchaeales;	97.99	0	0	0	0	0	0	0	0	0	0	0	32	0	0	CCGAGTGGTAACCGCTTTTATTGGGTCTAAAGCGTCCGTAGCCGGGCCGGCAAGTCCTCTGTGAAATCGGGCGGCTTAATCGCTCGGCTTGCAGGGGAAACTGTCGGTCTTGGGGCCAGCAAGCGTCGAGGGTACTCCAGGGGTAGCGGTGAAATGCTATAATCCCTGGGGGACCGCCGGTGGCGAAAGCGCTCGGCGGGGCTGGACCCGACGGTGAGGGACGAAGGCCAGGGGAGCGAACCGGATTAG
d486dfc9cd4f9326d8f52b6f8e0aae8a	FJ536505.1.952	Archaea;Hadarchaeota;Hadarchaeia;Hadarchaeales;	95.94	0	0	13	6	0	0	0	0	0	0	0	0	0	0	TCCCCTGGCCTTCGTCCCTCACCGTCGGGTCCGCCCTCGCCGAGCGCTTTCGCCACTGGCGGTCCCCCAGGGATTACAGCATTTCACCGCTACCCCTGGAGTACCCCCGACGCCGGCCGGCCCCAAGACCGACAGTTTCCCCTGCAAGCCGGACGGTTAAGCCGCCCGATTTCACAAGGGACTTGCCGGCCCGGCTACGGACGCTTTAGACCCAATAAAATCGGCCACCACTTGGGCCGCTGGTGT
f18b3814fe7f9ed2f8232cd1b5757fb5	FJ536505.1.952	Archaea;Hadarchaeota;Hadarchaeia;Hadarchaeales;	98.4	0	0	0	0	0	0	0	0	0	0	0	23	0	0	TCCCCTGGCCTTCGTCCCTCACCGTCGGGTTTGGCCTCGCCAAGCGCTTTCGCCACTGGCGGTCCCCCAGGGATTATAGCATTTCACCGCTACCCCCGGAGTACCCTTGGCGCTTGCCAACCCCAAGACTGACAGTTTCCCTTGCACGCCGAACGGTTAAGCCGTTCGATTTCACAAGGGACTTGCCAGTCCGGCTACGGACGCTTTAGGCCCAATAAAATCGGTTACCACTTGGGCCGCTGGTGTTAC
fab84e53ea6597f0f0caab450f1ba2bb	FJ536505.1.952	Archaea;Hadarchaeota;Hadarchaeia;Hadarchaeales;	96.78	0	0	0	0	0	0	0	0	0	0	0	4	0	0	TCAAGTGGTAGCCGCTTTTATTGGGCCTAAAGGGTCCGTAGCCGGGCCAGCAAGTCCCTTGTGAAATCGGACGGCTTAACCGTTCGGCTTGCAAGGGAAACTGTTGGTCTTGGGGCAGGCAGGCGCTGAGGGTACTCCAGGGGTAGCGGTGAAATGCTATAATCCCTGGGGGACCGCCAGTGGCGAAAGCGCTCGGCGAGGCCTGACCCGACGGTGAGGGACGAAAGCCAGGGGAGCAAACCGGATTAG
1b62b04db7c310cd9c0b80c489113c9c	HM041908.1.1441	Archaea;Halobacterota;Archaeoglobi;Archaeoglobales;Archaeoglobaceae;JdFR-20;	91.53	0	0	0	0	0	0	0	0	0	0	0	5	0	0	ACGAGTGGTGGCCGCGATTATTGGGCTTAAAGCGTCCGTAGCCGGTCCATTAAGTCTTTCGTGAAATCCTACAGCTTAACTGTAGGGCGTGCGAAAGATACTAGTGGACTAGGGGGCGGAAGGAGTCGAGGGTACTTTTGGGGTAGGGGTGAAATCCTGTAATCCTAAAAGGACCGCCTGTGGCGAAAGCGCTCGACTAGAACGTGCCCGACGGTCAGGGACGAAGGCCAAGGGAGCGAACCGGATTAG
4e254c41b6d2c4e05153d391a940292d	KJ881656.1.1142	Archaea;Halobacterota;Archaeoglobi;Archaeoglobales;Archaeoglobaceae;uncultured;	99.8	0	0	0	0	0	0	0	0	0	0	0	2	0	0	TCCCCAGGCCTTCGTCCCTCACCGTCGGACCCGTTCCAGCTGAGCGCCTTCGCCACAGGTGGTCTTCCCGGGATTACAGGATTTCACCCCTACCCCGGGAATACCCTCAGCCTTTCCCGGTCCCAAGCCTGGCAGTATCCCCCAGCAGTCTGACCGTTAAGCGGCCAGATTTCCCAGGGGACTTGCCAAGCCGGCTACGGACGCTTTAAGCCCAATAATAGTGGCCGCCACTCGGGCTGCCGGTATTAC
2b9468153828028f011818ae79c1d70f	EF106659.1.938	Archaea;Halobacterota;Halobacteria;Halobacterales;	96.75	0	0	0	0	0	54	0	7	63	0	0	0	0	0	GACCCCAGCTTTCGTTCCTCACCGTCGGGTCCGTCCTCTCAAGGTGCTTTCGCCATCGGCGGTCCGTCCAGGATTACGGGATTTCACTCCTACCCCGGACGTACCCCTTGAGTCCTCCGGCCCCAAGCCGAACAGTTTCCGCTGGACGCCTGCTCGTTAGGCGAGCAGATTTCCCAACGGACTTGTCCGGCCGGCTACGAACGCTTTAGGCCCAATAATCGCGGCCATCACTCGGGCTGCCGGTAT
353fe230e3ee7d1fd2a36fcdd4850805	KJ644123.1.1456	Archaea;Halobacterota;Halobacteria;Halobacterales;	96.05	0	0	0	92	0	0	0	0	0	16	894	0	0	0	ACGAGTGATGGCCGATATTATTGGGCCTAAAGCGTCCGTAGCCGGCCGTGCAAGTCCGTCGGGAAACCCGCTCGCTCAACGAGCGGCCGTCCGGCGGAAACTGCACGGCTTGGGACCGAACGACCCGAGGGGTACGTCCAGGGTAGGAGTGAAATCCCGTAATCCTGGACGGACCACCGATGGCGAAAGCACCTCGGGAGGACGGATCCGACGGTCAGGGACGAAAGCTGGGGTCTCGAACCGGATTAG
63963fe7cf981266fab5ffad891af2b9	EF106659.1.938	Archaea;Halobacterota;Halobacteria;Halobacterales;	96.94	0	0	0	0	0	48	0	0	67	0	0	0	0	0	CCGAGTGATGGCCGCGATTATTGGGCCTAAAGCGTTCGTAGCCGGCCGGACAAGTCCGTTGGGAAATCTGCTCGCCTAACGAGCAGGCGTCCAGCGGAAACTGTTCGGCTTGGGGCCGGAGGACTCAAGGGGTACGTCCGGGGTAGGAGTGAAATCCCGTAATCCTGGACGGACCGCCGATGGCGAAAGCACCTTGAGAGGACGGACCCGACGGTGAGGAACGAAAGCTGGGGTCTCGAACCGGAT
0164ea8a59ec20f95bb1d5f21fd7dae6	KT165215.1.971	Archaea;Halobacterota;Halobacteria;Halobacterales;Halobacteriaceae;	99.39	0	0	24	172	438	0	0	0	0	0	123	93	0	0	CCGAGTGATGGCCGATATTATTGGGCCTAAAGCGTCCGTAGCTGGCCGGACAAGTCCGTTGGGAAATCTGCGCGCTCAACGCGCAGGCGTCCAGCGGAAACTGTTCGGCTTGGGACCGGAAGACCTGAGGGGTACGTCCGGGGTAGGAGTGAAATCCCGTAATCCTGGACGGACCACCGGTGGCGAAAGCGCCTCAGGAAGACGGATCCGACAGTGAGGGACGAAAGCTAGGGTCTCGAACCGGAT
4e2aa445c21d2f95c0e2f2cfdce2deaa	KT165215.1.971	Archaea;Halobacterota;Halobacteria;Halobacterales;Halobacteriaceae;	96.38	0	0	8	18	41	0	0	0	0	0	73	56	0	0	GACCCTAGCTTTCGTCCCTCACCGTCGGATCCGTTTTCCCGAGGTGCTTTCGCCATCGGCGGTCCGTCCAGGATTACGGGATTTCACTCCTACCCTGGACGTACCCCTCGGGTCTCCCGGTCCCAAGCCAATCAGTTTCCGCCGGTCGCCTGCTCGTTAAGCGAGCAGATTTCCCAACGGACTTGACTGGCCGGCTACGGACGCTTTAGGCTCAATAATAACGGCCATCACTCGGGCTGCCGGTATTAC
54e0568175845c58ab614047de1a3a82	KT165215.1.971	Archaea;Halobacterota;Halobacteria;Halobacterales;Halobacteriaceae;	96.38	0	0	12	21	28	0	0	0	0	0	66	64	0	0	CCGAGTGATGGCCGTTATTATTGAGCCTAAAGCGTCCGTAGCCGGCCAGTCAAGTCCGTTGGGAAATCTGCTCGCTTAACGAGCAGGCGACCGGCGGAAACTGATTGGCTTGGGACCGGGAGACCCGAGGGGTACGTCCAGGGTAGGAGTGAAATCCCGTAATCCTGGACGGACCGCCGATGGCGAAAGCACCTCGGGAAAACGGATCCGACGGTGAGGGACGAAAGCTAGGGTCTCGAACCGGATTAG
5d3c6b08b7a59b487b36d3476f3c84d0	KT165215.1.971	Archaea;Halobacterota;Halobacteria;Halobacterales;Halobacteriaceae;	99.39	0	0	18	171	437	0	0	0	0	6	49	91	0	0	GACCCTAGCTTTCGTCCCTCACTGTCGGATCCGTCTTCCTGAGGCGCTTTCGCCACCGGTGGTCCGTCCAGGATTACGGGATTTCACTCCTACCCCGGACGTACCCCTCAGGTCTTCCGGTCCCAAGCCGAACAGTTTCCGCTGGACGCCTGCGCGTTGAGCGCGCAGATTTCCCAACGGACTTGTCCGGCCAGCTACGGACGCTTTAGGCCCAATAATATCGGCCATCACTCGGGCTGCCGGTAT
69e8c8119cf10b83d76bac3c7f0597c7	KX585240.1.1473	Archaea;Halobacterota;Halobacteria;Halobacterales;Halobacteriaceae;	96.59	0	0	0	0	0	0	0	0	0	0	20	0	0	0	GACCCTAGCTTTCGTCCCTCACTGTCGGATCCGTCCTCCCGAGATGCTTTCGCCATCGGTAGTCCGTCCAGGATTACAGGATTTCACTCCTACCCCGGACGTACTTCTCGGGTCTTCCGGTCCCAAGCCACGCAGTTTCCGCTGGACGCCCGCACGTTAAGCATGCGGATTTCCCAACGGACTTGCCTGGCCAGCTACGGACGCTTTAGGCCCAATAAGATCGGCCATCACTTGAGCTGCCGGTATTAC
6e0d477a4d9fe5f5843e5e51a8dd5d67	KT165215.1.971	Archaea;Halobacterota;Halobacteria;Halobacterales;Halobacteriaceae;	97.79	0	0	0	0	0	0	0	0	0	0	0	12	0	0	GACCCCAGCTTTCGTCCCTCACCGTCGGGTCCGTCTTCCCGAGGCGCTTTCGCCACCGGTGGTCCGTCCAGGATTACGGGATTTCACTCCTACCCCGGACGTACCCCTCGGGTCTTCCGGCCCCAAGCCGAACAGTTTCCGCTGGACGCCTGCTCGTTAGGCGAGCAGATTTCCCAACGGACTTGTCCGGCCGGCTACGGACGCTTTAGGCCCAATAACAGCGGCCATCACTCGTGCTGCCGGTATTAC
7673bac46bbf8482156666d023a00d05	KT165215.1.971	Archaea;Halobacterota;Halobacteria;Halobacterales;Halobacteriaceae;	98.4	0	0	0	0	0	8	0	0	0	0	0	0	0	0	CCAAGTGATGGCCGATTTTATTGGGCCTAAAGCGTCCGTAGCTGGCCGGATAAGTCCGTCGGGAAATCTGCTCGCTCAACGAGCAGGCGTCCGGCGGAAACTGTTCGGCTTGGGACCGGAAGACCCGAGGGGTACGTCCGGGGTAGGAGTGAAATCCCGTAATCCTGGACGGACCACCGGTGGCGAAAGCGCCTCGGGAAGACGGATCCGACAGTGAGGGACGAAAGCTAGGGTCTCGAACCGGATTAG
8b8cf34ec9d15b8918f41a5eef4224f6	KT165215.1.971	Archaea;Halobacterota;Halobacteria;Halobacterales;Halobacteriaceae;	98.59	0	0	0	0	0	61	17	26	73	0	0	0	0	0	GACCCTAGCTTTCGTCCCTCACCGTCGGGTCCGTCTTCCTGAGGCGCTTTCGCCACCGGTGGTCCGTCCAGGATTACGGGATTTCACTCCTACCCCGGACGTACCCCTCAGGTCTTCCGGCCCCAAGCCGGACAGTTTCCGCTGGACGCCTGCTCGTTGAGCGAGCAGATTTCCCAACGGACTTGTCCGGCCGGCTACGGACGCTTTAGGCCCAATAATAGCGGCCATCACTCGGGCTGCCGGTATTAC
f1bfc5798394ed15535b115de8c7dc85	KT165215.1.971	Archaea;Halobacterota;Halobacteria;Halobacterales;Halobacteriaceae;	98.59	0	0	0	0	0	73	0	0	69	0	0	0	0	0	CCGAGTGATGGCCGCTATTATTGGGCCTAAAGCGTCCGTAGCCGGCCGGACAAGTCCGTTGGGAAATCTGCTCGCTCAACGAGCAGGCGTCCAGCGGAAACTGTCCGGCTTGGGGCCGGAAGACCTGAGGGGTACGTCCGGGGTAGGAGTGAAATCCCGTAATCCTGGACGGACCACCGGTGGCGAAAGCGCCTCAGGAAGACGGACCCGACGGTGAGGGACGAAAGCTAGGGTCTCGAACCGGATTAG
71c80df0c26a64d066758b6db9b10a21	HE604493.1.919	Archaea;Halobacterota;Halobacteria;Halobacterales;Halobacteriaceae;Halanaeroarchaeum;	99.8	0	0	378	440	174	0	0	0	0	0	0	0	0	0	GACCCTGGCTTTCGTCCCTCACTGTCGGGTCCGTCTTCCCGAGGCGCTTTCGCCACAGGCGGTCCGTCCGAGATTACGGGATTTCACTCCTACCCCGGACGTACCCCTCGGGTCTTCCGGCCCCAAGCCGGACAGTTTCCGCTGGACGCCCGCGCGTTAGGCGCGCGGATTTCCCAACGGACTTGTCCGGCCAGCTACGGACGCTTTAGGCCCAATAAGATCGGCCATCACTCGGGCTGCCGGTAT
96175627a98cdd95e88d454b994317f0	HE604493.1.919	Archaea;Halobacterota;Halobacteria;Halobacterales;Halobacteriaceae;Halanaeroarchaeum;	99.8	0	0	431	443	177	0	0	0	0	0	0	0	0	0	CCGAGTGATGGCCGATCTTATTGGGCCTAAAGCGTCCGTAGCTGGCCGGACAAGTCCGTTGGGAAATCCGCGCGCCTAACGCGCGGGCGTCCAGCGGAAACTGTCCGGCTTGGGGCCGGAAGACCCGAGGGGTACGTCCGGGGTAGGAGTGAAATCCCGTAATCTCGGACGGACCGCCTGTGGCGAAAGCGCCTCGGGAAGACGGACCCGACAGTGAGGGACGAAAGCCAGGGTCTCGAACCGGAT
045cea48cf228d55a1fa0e3f30a1a899	AB372513.1.1476	Archaea;Halobacterota;Halobacteria;Halobacterales;Halobacteriaceae;Halarchaeum;	97.39	0	0	0	0	0	0	0	0	0	11	0	0	0	0	CCGAGTGATGGCCGATTTTATTGGGCCTAAAGCGTCCGTAGCTGGCCAGGCAAGTCCGTTGGGAAATCCGCGCGCTTAACGCGCGGGCGTCCAGCGGAAACTGCGTGGCTTGGGACCGGAAGACCCAAGGAGTACGTCCGGGGTAGGAGTGAAATCCTGTAATCCTGGACGGACTACCGATGGCGAAAGCACCTTGGGAGGACGGATCCGACAGTGAGGGACGAAAGCTAGGGTCTCGAACCGGATTAG
23a6347811c128575fe4ea5ec214e3d6	JN714426.1.1473	Archaea;Halobacterota;Halobacteria;Halobacterales;Halobacteriaceae;Halarchaeum;	100	0	0	0	0	9	0	0	0	0	0	0	164	0	8	GACCCTAGCTTTCGTCCCTCACCGTCGGATCCGTCCTCCTGAGGTGGTTTCCCCATCGGCGGTCCGTCCAGGATTACAGGATTTCACTCCTACCCCGGACGTACCCCTCAGGTCTTTCGGTCCCAAGCCGAGCAGTTTCCGCTGGACGCCTGTTCGTTAAGCGAACAGATTTCCCAACGGACTTGCCCGGCCGGCTACGGACGCTTTAGGCCCAATAAGATCGGCCATCACTCGAACTGCCGGTATTAC
4a76bddacf467e6d26a072fda9efd0fe	JN038044.1.1050	Archaea;Halobacterota;Halobacteria;Halobacterales;Halobacteriaceae;Halarchaeum;	95.84	0	0	10	0	28	64	0	0	0	10	337	23	0	0	CCAAGTGATGGCCGATTTTATTGGGCCTAAAGGGTCCGTAGCCGGCCCTGCAAGTCCGTTGGGAAATCTGCTCGCTTAACGAGCAGGCGTCCAGCGGATACTGCAGGGCTTGGGACCAGGAGACTTGAGGGGTACGTCCGGGGTAGGAGTGAAATCCTGTAATCCTGGACGGACCACCGATGGCGAAAGCACCTCAAGAGACTGGATCCGACGGTGAGGGACGAAAGCTAGGGTCTCGAACCGGATTAG
596407354889f62545c2f6f31b8e4f26	AB372513.1.1476	Archaea;Halobacterota;Halobacteria;Halobacterales;Halobacteriaceae;Halarchaeum;	97.77	0	0	0	10	0	0	0	0	0	0	0	0	0	0	CCGAGTGATGGCCGATTTTATTGGGCCTAAAGCGTCCGTAGCTGGCCAGGCAAGTCCGTTGGGAAATCCGCACGCTTAACGTGCGGGCGTCCAGCGGAAACTGCGTGGCTTGGGACCGGAAGACCCGAGGAGTACGTCCGGGGTAGGAGTGAAATCCTGTAATCCTGGACGGACTACCGATGGCGAAAGCACCTCGGGAGGACGGATCCGACAGTGAGGGACGAAAGCTAGGGTCTCGAACCGGAT
64d69ba0390554e9dd579c003a10b06b	AB372513.1.1476	Archaea;Halobacterota;Halobacteria;Halobacterales;Halobacteriaceae;Halarchaeum;	99.39	0	0	626	186	962	0	0	0	0	0	0	0	0	0	GACCCTAGCTTTCGTCCCTCACTGTCGGATCCGTTCTTCCGAGGTGCTTTCGCCATCGGCGGTCCGTCCAGGATTACAGGATTTCACTCCTACCCCGGACGTACCCCTCGGATCTTCCGGTCCCAAGCCAAGCAGTTTCCGCTGGACGCCCACCCGTTAAGCGGGTGGATTTCCCAACGGACTTGCCTGGCCAGCTACGGACGCTTTAGGCCCAATAAAATCGGTCATCACTCGAGCTGCCGGTAT
6ca2647064de22402f16def91ab17667	JN038044.1.1050	Archaea;Halobacterota;Halobacteria;Halobacterales;Halobacteriaceae;Halarchaeum;	97.59	0	0	0	0	0	12	0	0	0	5307	4	26	0	0	TCAAGTGATGGCCGATCTTATTGGGCCTAAAGCGTTCGTAGCCGGCCGGGCAAGTCTGTTGGGAAATCCGCACGCTCAACGTGCGGGCGTCCAGCGGAAACTGCTCGGCTTGGGACCGGAAGACCTGAGGGGTACGTCCGGGGTAGGAGTGAAATCCTGTAATCCTGGACGGACCGCCGATGGCGAAAGCACCTCAGGAGGACGGATCCGACGGTGAGGAACGAAAGCTAGGGTCTCGAACCGGATTAG
9f3e4df55ef891856431520687450e15	JN038044.1.1050	Archaea;Halobacterota;Halobacteria;Halobacterales;Halobacteriaceae;Halarchaeum;	97.59	0	0	0	0	0	9	0	0	0	4637	6	26	0	0	GACCCTAGCTTTCGTTCCTCACCGTCGGATCCGTCCTCCTGAGGTGCTTTCGCCATCGGCGGTCCGTCCAGGATTACAGGATTTCACTCCTACCCCGGACGTACCCCTCAGGTCTTCCGGTCCCAAGCCGAGCAGTTTCCGCTGGACGCCCGCACGTTGAGCGTGCGGATTTCCCAACAGACTTGCCCGGCCGGCTACGAACGCTTTAGGCCCAATAAGATCGGCCATCACTTGAGCTGCCGGTATTAC
a1331b0a4cd8a3718811dc750c3766fb	AB372513.1.1476	Archaea;Halobacterota;Halobacteria;Halobacterales;Halobacteriaceae;Halarchaeum;	99.8	0	0	678	188	986	0	0	0	0	0	17	0	0	0	TCGAGTGATGACCGATTTTATTGGGCCTAAAGCGTCCGTAGCTGGCCAGGCAAGTCCGTTGGGAAATCCACCCGCTTAACGGGTGGGCGTCCAGCGGAAACTGCTTGGCTTGGGACCGGAAGATCCGAGGGGTACGTCCGGGGTAGGAGTGAAATCCTGTAATCCTGGACGGACCGCCGATGGCGAAAGCACCTCGGAAGAACGGATCCGACAGTGAGGGACGAAAGCTAGGGTCTCGAACCGGAT
a136a7ef8508f6b37238c02ab27a4a9b	AB372515.1.1475	Archaea;Halobacterota;Halobacteria;Halobacterales;Halobacteriaceae;Halarchaeum;	96.78	0	0	0	0	0	0	0	0	0	0	143	0	0	0	CCGAGTGATGGCCGATCTTATTGGGCCTAAAGCGTCCGTAGCTGGCCAGGCAAGTCCGTTGGGAAATCCGCATGCTCAACATGCGGGCGTCCAGCGGAAACTGCGTGGCTTGGGACCGGAAGACCCGAGAAGTACGTCCGGGGTAGGAGTGAAATCCTGTAATCCTGGACGGACTACCGATGGCGAAAGCATCTCGGGAGGACGGATCCGACAGTGAGGGACGAAAGCTAGGGTCTCGAACCGGATTAG
abfde65c95a3b631476446d082e1dc02	AB372515.1.1475	Archaea;Halobacterota;Halobacteria;Halobacterales;Halobacteriaceae;Halarchaeum;	96.59	0	0	0	0	0	0	0	0	0	0	111	0	0	0	GACCCTAGCTTTCGTCCCTCACTGTCGGATCCGTCCTCCCGAGATGCTTTCGCCATCGGTAGTCCGTCCAGGATTACAGGATTTCACTCCTACCCCGGACGTACTTCTCGGGTCTTCCGGTCCCAAGCCACGCAGTTTCCGCTGGACGCCCGCATGTTGAGCATGCGGATTTCCCAACGGACTTGCCTGGCCAGCTACGGACGCTTTAGGCCCAATAAGATCGGCCATCACTCGGGCTGCCGGTATTAC
c97bc534ad5d1e3ef2528ac09e171cda	AB372513.1.1476	Archaea;Halobacterota;Halobacteria;Halobacterales;Halobacteriaceae;Halarchaeum;	97.59	0	0	0	0	0	0	0	0	0	0	14	18	0	0	GACCCTAGCTTTCGTCCCTCACTGTCGGATCCGTCCTCCCGAGGTGCTTTCGCCATCGGTAGTCCGTCCAGGATTACAGGATTTCACTCCTACCCCGGACGTACTCCTCGGGTCTTCCGGTCCCAAGCCACGCAGTTTCCGCTGGACGCCCGCACGTTAAGCGTGCGGATTTCCCAACGGACTTGCCTGGCCAGCTACGGACGCTTTAGGCCCAATAAAATCGGCCATCACTCGGGCTGCCGGTATTAC
d36c26aba64d5a0735bd1d314b77cab2	AB550130.1.1473	Archaea;Halobacterota;Halobacteria;Halobacterales;Halobacteriaceae;Halarchaeum;	99.8	0	0	0	0	0	0	0	0	0	43	142	0	0	0	TCGAGTGATGACCGATTTTATTGGGCCTAAAGCGTCCGTAGCTGGCCAGGCAAGTCCGTTGGGAAATCCACCTGCTCAACAGGTGGGCGTCCAGCGGAAACTGATTGGCTTGGGACCGGAAGATCCAAGGGGTACGTCCGGGGTAGGAGTGAAATCCTGTAATCCTGGACGGACCGCCGATGGCGAAAGCACCTTGGAAGGACGGATCCGACAGTGAGGGACGAAAGCTAGGGTCTCGAACCGGATTAG
ddc969a0e9f9b8b2d2c05b866d4ffc21	AB372514.1.1473	Archaea;Halobacterota;Halobacteria;Halobacterales;Halobacteriaceae;Halarchaeum;	99.8	0	0	0	0	0	0	0	0	0	47	85	0	0	0	GACCCTAGCTTTCGTCCCTCACTGTCGGATCCGTCCTTCCAAGGTGCTTTCGCCATCGGCGGTCCGTCCAGGATTACAGGATTTCACTCCTACCCCGGACGTACCCCTTGGATCTTCCGGTCCCAAGCCAAGCAGTTTCCGCTGGACGCCCACCTGTTGAGCAGGTGGATTTCCCAACGGACTTGCCTGGCCAGCTACGGACGCTTTAGGCCCAATAAAATCGGTCATCACTCGAGCTGCCGGTATTAC
e9f824b88f8ff35d0b62a297e5fa7150	JN714426.1.1473	Archaea;Halobacterota;Halobacteria;Halobacterales;Halobacteriaceae;Halarchaeum;	100	0	0	0	0	0	0	0	0	0	0	0	206	0	7	TCGAGTGATGGCCGATCTTATTGGGCCTAAAGCGTCCGTAGCCGGCCGGGCAAGTCCGTTGGGAAATCTGTTCGCTTAACGAACAGGCGTCCAGCGGAAACTGCTCGGCTTGGGACCGAAAGACCTGAGGGGTACGTCCGGGGTAGGAGTGAAATCCTGTAATCCTGGACGGACCGCCGATGGGGAAACCACCTCAGGAGGACGGATCCGACGGTGAGGGACGAAAGCTAGGGTCTCGAACCGGATTAG
071dcf8da4a31f88f7a17dc096bd58b8	KJ644128.1.1455	Archaea;Halobacterota;Halobacteria;Halobacterales;Halobacteriaceae;Halobacterium;	99.4	0	0	0	0	0	0	0	0	0	0	93	0	0	0	GACCCTAGCTTTCGTCCCTCACTGTCGGATCCGTCCTCCTGAGGCGCTTTCGCCACCGGTGGTCCGTCCAGGATTACAGGATTTCACTCCTACCCCGGACGTATCCCTCAGGTCTTCCGGTCCCAAGCCGAACAGTTTCCGCTGGACGCCTGCTCGTTGAGCGAGCAGATTTCCCAACGGACTTGTCCGGCCAGCTACGGACGCTTTAGGCCCAATAAGATCGGCCATCACTCGGGCTGCCGGTATTAC
09687e360bd16b6d94fb4284a55f9d28	CP007060.191367.192843	Archaea;Halobacterota;Halobacteria;Halobacterales;Halobacteriaceae;Halobacterium;	98.57	0	0	0	0	8	0	0	0	0	0	0	0	0	0	CCGAATGATGACCAATATTATTGGGCCTAAAGCGTCCGTAGCTGGCCAGGCAAGTCCGTTGGGAAATCTGCGCGCTCAACGCGCAGGCGTCCAGCGGAAACTGCTTGGCTTGGGACCGGAAGACCCGAGGGGTACGTCCGGGGTAGGAGTGAAATCCTGTAATCCTGGACGGACCACCGGTGGCGAAAGCGCCTCGGGAGGACGGATCCGACAGTGAGGGACGAAAGCTAGGGTCTCGAACCGGAT
1d9680fdf4cc317fc2b3cd7d9d9a250b	JN714429.1.1474	Archaea;Halobacterota;Halobacteria;Halobacterales;Halobacteriaceae;Halobacterium;	96.38	0	0	0	0	0	36	0	0	0	0	0	0	0	0	GACCCTAGCTTTCGTCCCTCACTGTCGGATCCAGTCTCTTGAGGTGCTTTCGCCATCGGTGGTCCGTCCAGGATTACAGGATTTCACTCCTACCCCGGACGTACCCCTCAAGTCTCCTGGTCCCAAGCCTCACAGTATCCGCTGGACGCCTGCTCGTTGAGCGAGCAGATTTCCCAACGGACTTGTGAGGCCAGCTACGGACCCTTTAGGCCCAATAAAATCGGCCATCACTTGGGCTGCCGGTGTTAC
1d9d849cd58493807ab1db753571c3ba	JN714429.1.1474	Archaea;Halobacterota;Halobacteria;Halobacterales;Halobacteriaceae;Halobacterium;	96.19	0	0	0	0	0	14	0	0	0	0	33	0	0	0	CCGAGTGATGGCCGATTTTATTGGGCCTAAAGGGTCCGTAGCCGGCCTCGCAAGTCCGTTGGGAAATCTGCTCGCTCAACGAGCAGGCGTCCAGCGGATACTGTGAGGCTTGGGACCAGGAGACTTGAGGGGTACGTCCGGGGTAGGAGTGAAATCCTGTAATCCTGGACGGACCACCGATGGCGAAAGCACCTCAAGAGACTGGATCCGACGGTGAGGGACGAAAGCTAGGGTCTCGAACCGGATTAG
1fe5881808d81ee145288479b1bdd67b	CP007060.191367.192843	Archaea;Halobacterota;Halobacteria;Halobacterales;Halobacteriaceae;Halobacterium;	96.78	0	0	0	0	0	0	0	0	0	0	168	0	0	0	GACCCTAGCTTTCGTCCCTCACTGTCGGATCCGTCCTCCCGAGATGCTTTCGCCATCGGTAGTCCGTCCAGGATTACAGGATTTCACTCCTACCCCGGACGTACTTCTCGGGTCTTCCGGTCCCAAGCCGAACAGTTTCTGCTGGACGCCCGCGCGTTGAGCGCGCGGATTTCCCAACAGACTTGCTCGGCCAGCTACGGACGCTTTAGGCCCAATAAGATCGGCCATCACTCGAGCTGCCGGTATTAC
222cc42e34a37dc8da5955fd2222ad7a	JN714429.1.1474	Archaea;Halobacterota;Halobacteria;Halobacterales;Halobacteriaceae;Halobacterium;	96.59	0	0	0	0	0	27	0	0	0	0	0	0	0	0	CCAAGTGATGGCCGATTTTATTGGGCCTAAAGGGTCCGTAGCTGGCCTCACAAGTCCGTTGGGAAATCTGCTCGCTCAACGAGCAGGCGTCCAGCGGATACTGTGAGGCTTGGGACCAGGAGACTTGAGGGGTACGTCCGGGGTAGGAGTGAAATCCTGTAATCCTGGACGGACCACCGATGGCGAAAGCACCTCAAGAGACTGGATCCGACAGTGAGGGACGAAAGCTAGGGTCTCGAACCGGATTAG
232c0bed8a9e1c6ac5ad8317f7e40dbd	KJ573432.1.1367	Archaea;Halobacterota;Halobacteria;Halobacterales;Halobacteriaceae;Halobacterium;	99.8	0	0	0	0	0	26	0	0	0	5785	0	0	0	0	CCGAGTGATGGCCGATATTATTGGGCCTAAAGCGTCCGTAGCTGGCCGGACAAGTCCGTTGGGAAATCTGTCCGCTTAACGGGCAGGCGTCCAGCGGAAACTGTTCGGCTTGGGACCGGAAGACCTGAGGGGTACGTCCGGGGTAGGAGTGAAATCCTGTAATCCTGGACGGACCACCGGTGGCGAAAGCGCCTCAGGAGGACGGATCCGACAGTGAGGGACGAAAGCTAGGGTCTCGAACCGGATTAG
2712e6c11fe0a43502a1ca6172dac4b7	CP007060.191367.192843	Archaea;Halobacterota;Halobacteria;Halobacterales;Halobacteriaceae;Halobacterium;	96.38	0	0	4	0	0	148	0	28	0	14	17	0	0	0	GACCCTAGCTTTCGTCCCTCACTGTCGGATCCGTCTTCCTGACGTGCTTTCGCCATCGGTGGTCCGTCCAGGATTACGGGATTTCACTCCTACCCTGGACGTACCCGTCAGGTCTTCCGGTCCCAAGCCAGACAGTTTCCGCCGGACGCCTGTGCGTTGAGCGCACAGATTTCCCGACGGACTTGCCTGGCCAGCTACGGACGCTTTAGGCCCAATAAGATCGGCCATCACTTGGACTGCCGGTATTAC
29a280692f8afeefd7b949a7e0bb6750	HE604606.1.920	Archaea;Halobacterota;Halobacteria;Halobacterales;Halobacteriaceae;Halobacterium;	99	0	0	0	0	0	149	0	0	0	0	0	0	0	0	GACCCTAGCTTTCGTTCCTCACTGTCGGATCCGTCCTTCTGAGGCGCTTTCGCCACCGGTGGTCCGTCCAGGATTACAGGATTTCACTCCTACCCCGGACGTACCCCTCAGATCTTCCGGTCCCAAGCCGAACAGTTTCCGCTGGACGCCCGCACGTTAAGCGTGCGGATTTCCCAACGGACTTGTCCGGCCAGCTACGAACGCTTTAGGCCCAATAATATCGGCCATCACTCGGGCTGCCGGTATTAC
32fe896462e87e88ebfb8cc3d1f59c03	KJ573432.1.1367	Archaea;Halobacterota;Halobacteria;Halobacterales;Halobacteriaceae;Halobacterium;	96.38	0	0	0	0	0	0	0	0	0	25	332	0	0	0	CCAAGTGATGGCCGTTATTATTGGGCCTAAAGCGTCCGTAGCCGGCCGGTCAAGTCCGTTGGGAAATCCGCCAGCTTAACTGGCGGACGTCCAGCGGAAACTGATCGGCTTGGGACCGGAAGACTTGAGGGGTACGTCTCGGGTAGGAGTGAAATCCTGTAATCCTAGACGGACCACCGGTGGCGAAAGCGCCTCAAGAAGACGGATCCGACGGTGAGGGACGAAAGCTAGGGTCTCGAACCGGATTAG
4a0615a818f8daab1a7a779bfbdca226	CP007060.191367.192843	Archaea;Halobacterota;Halobacteria;Halobacterales;Halobacteriaceae;Halobacterium;	95.44	0	0	0	0	0	0	0	0	0	0	132	0	0	0	CCAAGTGATGGCCGATTTTATTGGGCCTAAAGGGTCCGTAGCCGGCCTCGCAAGTCCGTTGGGAAATCTGCGCGCTCAACGTGCAGGCGTCCAGCGGATACTGCGAGGCTTGGGACCAGGAGACTTGAGGGGTACGTCCGGGGTAGGAGTGAAATCCTGTAATCCTGGACGGACCGCCGATGGCGAAAGCACCTCAAGAGACTGGATCCGACGGTGAGGGACGAAAGCTAGGGTCTCGAACCGGATTAG
4ac5f0af5b7f708f942285e4aac9ae69	KM258096.1.1031	Archaea;Halobacterota;Halobacteria;Halobacterales;Halobacteriaceae;Halobacterium;	96.78	0	0	0	0	0	0	0	0	0	0	0	67	0	0	CCGAGTGATGGCCGCGATTATTGGGCCTAAAGCGTCCGTAGCCGGCCGGACAAGTCCGTTGGGAAATCTGCTCGCCTAACGAGCAGGCGTCCAGCGGAAACTGTTCGGCTTGGGGCCGGAGGACCCAAGGGGTACGTCCGGGGTAGGAGTGAAATCCCGTAATCCTGGACGGACCGCCGATGGCGAAAGCACCTTGGGAGGACGGACCCGACGGTGAGGGACGAAAGCTGGGGTCTCGAACCGGATTAG
5b5d2805b6809157d722d6eed7ebfe3b	KJ644128.1.1455	Archaea;Halobacterota;Halobacteria;Halobacterales;Halobacteriaceae;Halobacterium;	100	0	0	0	0	0	1247	32	19	74	2259	128	49	19	0	CCGAGTGATGGCCGATATTATTGGGCCTAAAGCGTCCGTAGCTGGCCGGACAAGTCCGTTGGGAAATCTGCTCGCTTAACGAGCAGGCGTCCAGCGGAAACTGTTCGGCTTGGGACCGGAAGACCTGAGGGGTACGTCCGGGGTAGGAGTGAAATCCTGTAATCCTGGACGGACCACCGGTGGCGAAAGCGCCTCAGGAGGACGGATCCGACAGTGAGGGACGAAAGCTAGGGTCTCGAACCGGATTAG
5b905dd9433750d7710847cdfdf0886a	KJ573432.1.1367	Archaea;Halobacterota;Halobacteria;Halobacterales;Halobacteriaceae;Halobacterium;	96.19	0	0	0	0	0	0	0	0	0	36	464	6	0	0	CCAAGTGATGGCCGTTATTATTGGGCCTAAAGCGTCCGTAGCCGGCCGGTCAAGTCCGTTGGGAAATCCGCCAGCTTAACTGGCGGACGTCCAGCGGAAACTGATCGGCTTGGGACCGGAAGACCTGTGGGGTACGTCTCGGGTAGGAGTGAAATCCTGTAATCCTAGACGGACCACCGGTGGCGAAAGCGCCACAGGAAGACGGATCCGACGGTGAGGGACGAAAGCTAGGGTCTCGAACCGGATTAG
62cbe2d0d6764067832c8ca9cd7e5ab5	JN714429.1.1474	Archaea;Halobacterota;Halobacteria;Halobacterales;Halobacteriaceae;Halobacterium;	96.19	0	0	0	0	0	80	0	0	0	16	408	0	0	0	CCAAGTGATGGCCGATTTTATTGGGCCTAAAGGGTCCGTAGCTGGCCTTGCAAGTCCGTTGGGAAATCTGCTCGCTCAACGAGCAGGCGTCCAGCGGATACTGTAAGGCTTGGGACCAGGAGACTTGAGGGGTACGTCCGGGGTAGGAGTGAAATCCTGTAATCCTGGACGGACCGCCGATGGCGAAAGCACCTCAAGAGACTGGATCCGACAGTGAGGGACGAAAGCTAGGGTCTCGAACCGGATTAG
66a608c82328222d34c57161fb46596c	KJ573432.1.1367	Archaea;Halobacterota;Halobacteria;Halobacterales;Halobacteriaceae;Halobacterium;	97.17	0	0	0	0	0	16	0	0	0	0	60	0	0	0	ACGAGTGATGGCCGCTATTATTGGGCCTAAAGCGTCCGTAGCTGGCCGTTCAAGTCCGTTGGGAAATCCATCGGCTTAACCGATGGGCGTCCAGCGGAAACTGTACGGCTTGGGACCGGAGGACCTGAGGGGTACGTCCGGGGTAGGAGTGAAATCCTGTAATCCTGGACGGACCGCCGGTGGCGAAAGCGCCTCAGGAGGACGGATCCGACAGTGAGGGACGAAAGCTAGGGTCTCGAACCGGATTAG
68ab14096a273d27ef23e948edd7434a	KJ644128.1.1455	Archaea;Halobacterota;Halobacteria;Halobacterales;Halobacteriaceae;Halobacterium;	99.4	0	0	0	0	0	0	0	0	0	0	54	0	0	0	CCGAGTGATGGCCGATCTTATTGGGCCTAAAGCGTCCGTAGCTGGCCGGACAAGTCCGTTGGGAAATCTGCTCGCTCAACGAGCAGGCGTCCAGCGGAAACTGTTCGGCTTGGGACCGGAAGACCTGAGGGATACGTCCGGGGTAGGAGTGAAATCCTGTAATCCTGGACGGACCACCGGTGGCGAAAGCGCCTCAGGAGGACGGATCCGACAGTGAGGGACGAAAGCTAGGGTCTCGAACCGGATTAG
6adebf0a63daba06686f63e3a8b06f9b	CP007060.191367.192843	Archaea;Halobacterota;Halobacteria;Halobacterales;Halobacteriaceae;Halobacterium;	95.58	0	0	0	0	0	85	0	0	0	0	82	0	0	0	GACCCTAGCTTTCGTCCCTCACTGTCGGATCCAGTCTCTTGAGGTGCTTTCGCCATCGGTGGTCCGTCCAGGATTACAGGATTTCACTCCTACCCCGGACGTACCCCTCAAGTCTCCTGGTCCCAAGCTCTGCAGTATCCGCTGGACGCCTGCGCGTTGAGCACGCAGATTTCCCAACAGACTTGCAGAGCCAGCTACGGACCCTTTAGGCCCAATAAAATCGGCTATCACTTGGGCTGCCGGTGTTAC
6b8f09f2c4fed19c0dfa40950b855ae7	HE604606.1.920	Archaea;Halobacterota;Halobacteria;Halobacterales;Halobacteriaceae;Halobacterium;	99.6	0	0	0	0	0	1169	0	0	0	32	460	0	0	0	CCGAGTGATGGCCGATATTATTGGGCCTAAAGCGTTCGTAGCTGGCCGGACAAGTCCGTTGGGAAATCCGCGCGCTTAACGCGCGGGCGTCCAGCGGAAACTGTTCGGCTTGGGACCGGAAGACCTGAGGGGTACGTCCGGGGTAGGAGTGAAATCCCGTAATCCTGGACGGACCACCGGTGGCGAAAGCGCCTCAGGAGGACGGATCCGACAGTGAGGAACGAAAGCTAGGGTCTCGAACCGGATTAG
6deac179cbef1c417f951f5b5d7c29ea	CP007060.191367.192843	Archaea;Halobacterota;Halobacteria;Halobacterales;Halobacteriaceae;Halobacterium;	95.38	0	0	0	0	0	0	0	0	0	0	137	0	0	0	GACCCTAGCTTTCGTCCCTCACCGTCGGATCCAGTCTCTTGAGGTGCTTTCGCCATCGGCGGTCCGTCCAGGATTACAGGATTTCACTCCTACCCCGGACGTACCCCTCAAGTCTCCTGGTCCCAAGCCTCGCAGTATCCGCTGGACGCCTGCACGTTGAGCGCGCAGATTTCCCAACGGACTTGCGAGGCCGGCTACGGACCCTTTAGGCCCAATAAAATCGGCCATCACTTGGGCTGCCGGTGTTAC
6e47e6eeb8aa2cba5123159b55146ecc	CP007060.191367.192843	Archaea;Halobacterota;Halobacteria;Halobacterales;Halobacteriaceae;Halobacterium;	95.38	0	0	0	0	0	0	0	0	0	0	25	0	0	0	GACCCTAGCTTTCGTCCTTCACCGTCGGATCCAGTCTCTTGAGGTGCTTTCGCCATCGGTGGTCCGTCCAGGATTACAGGATTTCACTCCTACCCCGGACGTACCCCTCAAGTCTCCTGGTCCCAAGCCTCACAGTATCCGCTGGACGCCTGCGTGTTGAGCACGCAGATTTCCCAACAGACTTGCGAGGCCGGCTACGGACCCTTTAGGCCCAATAAAATCGGCCATCACTCGGGCTGCCGGTGTTAC
6f961ba4421816051e9702eee2885962	CP007060.191367.192843	Archaea;Halobacterota;Halobacteria;Halobacterales;Halobacteriaceae;Halobacterium;	97.88	0	0	0	0	0	0	0	0	0	0	122	0	0	0	CCAAGTGATGGCCAATTTTATTGGGCCTAAAGCGTCCGTAGCTGGCCAGGCAAGTCCGTTGGGAAATCTGCACGCTTAACGTGCAGGCGTCCAGCGGAAACTGCCTGGCTTGGGACCGGAAGACCCGAGGGGTACGTCCGGGGTAGGAGTGAAATCCTGTAATCCTGGACGGACCACCGGTGGCGAAAGCGCCTCGGGAGGACGGATCCGACAGTGAGGGACGAAAGCTAGGGTCTCGAACCGGATTAG
6fe6cbafc4c425a1b88f7f813ef26988	KM258096.1.1031	Archaea;Halobacterota;Halobacteria;Halobacterales;Halobacteriaceae;Halobacterium;	96.78	0	0	0	0	0	0	0	0	0	0	0	57	0	0	GACCCCAGCTTTCGTCCCTCACCGTCGGGTCCGTCCTCCCAAGGTGCTTTCGCCATCGGCGGTCCGTCCAGGATTACGGGATTTCACTCCTACCCCGGACGTACCCCTTGGGTCCTCCGGCCCCAAGCCGAACAGTTTCCGCTGGACGCCTGCTCGTTAGGCGAGCAGATTTCCCAACGGACTTGTCCGGCCGGCTACGGACGCTTTAGGCCCAATAATCGCGGCCATCACTCGGGCTGCCGGTATTAC
7067dd1e6adec8d069fca134b45b241f	CP007060.191367.192843	Archaea;Halobacterota;Halobacteria;Halobacterales;Halobacteriaceae;Halobacterium;	96.45	0	0	0	0	0	162	0	0	0	0	66	0	0	0	CCAAGTGATGGCCGATCTTATTGGGCCTAAAGCGTCCGTAGCTGGCCAGGCAAGTCCGTCGGGAAATCTGTGCGCTCAACGCACAGGCGTCCGGCGGAAACTGTCTGGCTTGGGACCGGAAGACCTGACGGGTACGTCCAGGGTAGGAGTGAAATCCCGTAATCCTGGACGGACCACCGATGGCGAAAGCACGTCAGGAAGACGGATCCGACAGTGAGGGACGAAAGCTAGGGTCTCGAACCGGATTAG
72d03eec0c28e0b1b72fc2feca29f6ee	KJ573432.1.1367	Archaea;Halobacterota;Halobacteria;Halobacterales;Halobacteriaceae;Halobacterium;	97.97	0	0	0	0	29	0	0	0	0	0	0	0	0	0	CCGAGTGATGGCCGATATTATTGGGCCTAAAGCGTCCGTAGCCGGCCGGGCAAGTCCGTTGGGAAATCCATCCGCTTAACGGGTGGGCGTCCAGCGGAAACTGCTCGGCTTGGGACCGGAAGACCTGAGGGGTACGTCCGGGGTAGGAGTGAAATCCTGTAATCCTGGACGGACCGCCGGTGGCGAAAGCGCCTCAGGAGGACGGATCCGACGGTGAGGGACGAAAGCTAGGGTCTCGAACCGGAT
77e8111c7f9a40be38945a439dd8b43e	KJ644128.1.1455	Archaea;Halobacterota;Halobacteria;Halobacterales;Halobacteriaceae;Halobacterium;	100	0	0	0	0	0	1252	35	18	60	1749	135	0	13	0	GACCCTAGCTTTCGTCCCTCACTGTCGGATCCGTCCTCCTGAGGCGCTTTCGCCACCGGTGGTCCGTCCAGGATTACAGGATTTCACTCCTACCCCGGACGTACCCCTCAGGTCTTCCGGTCCCAAGCCGAACAGTTTCCGCTGGACGCCTGCTCGTTAAGCGAGCAGATTTCCCAACGGACTTGTCCGGCCAGCTACGGACGCTTTAGGCCCAATAATATCGGCCATCACTCGGGCTGCCGGTATTAC
7af8257b4eeae9eee865bbf8336ecc2f	CP007060.191367.192843	Archaea;Halobacterota;Halobacteria;Halobacterales;Halobacteriaceae;Halobacterium;	95.77	0	0	0	0	0	0	0	0	0	0	23	0	0	0	CCGAGTGATGGCCGATTTTATTGGGCCTAAAGGGTCCGTAGCCGGCCTCGCAAGTCTGTTGGGAAATCTACGTGCTCAACACGCAGGCGTCCAGCGGATACTGTGAGGCTTGGGACCAGGAGACTTGAGGGGTACGTCCGGGGTAGGAGTGAAATCCTGTAATCCTGGACGGACCACCGATGGCGAAAGCACCTCAAGAGACTGGATCCGACGGTGAGGGACGAAAGCTAGGGTCTCGAACCGGATTAG
7c99ae92878a8c6cb11baf1dee65b6e9	HE604606.1.920	Archaea;Halobacterota;Halobacteria;Halobacterales;Halobacteriaceae;Halobacterium;	98.19	0	0	0	0	0	0	0	0	0	0	12	0	0	0	CCAAGTGATGGCCGATATTATTGGGCCTAAAGCGTCCGTAGCTGGCCGGACGAGTCCGTTGGGAAATCCGCGCGCTTAACGCGCGGGCGTCCAGCGGAAACTGTCCGGCTTGGGACCGGAGGACCTGAGGGGTACGTCCGGGGTAGGAGTGAAATCCTGTAATCCTGGACGGACAACCGGTGGCGAAAGCGCCTCAGGAAGACGGATCCGACAGTGAGGGACGAAAGCTAGGGTCTCGAACCGGATTAG
84f34156bf3b4d3f2be55619cae48eaf	HE604606.1.920	Archaea;Halobacterota;Halobacteria;Halobacterales;Halobacteriaceae;Halobacterium;	99	0	0	0	0	0	164	0	0	0	0	0	0	0	0	CCGAGTGATGGCCGATATTATTGGGCCTAAAGCGTTCGTAGCTGGCCGGACAAGTCCGTTGGGAAATCCGCACGCTTAACGTGCGGGCGTCCAGCGGAAACTGTTCGGCTTGGGACCGGAAGATCTGAGGGGTACGTCCGGGGTAGGAGTGAAATCCTGTAATCCTGGACGGACCACCGGTGGCGAAAGCGCCTCAGAAGGACGGATCCGACAGTGAGGAACGAAAGCTAGGGTCTCGAACCGGATTAG
8d316f7c539c98e0d352a8dbc1baeb4c	KJ573432.1.1367	Archaea;Halobacterota;Halobacteria;Halobacterales;Halobacteriaceae;Halobacterium;	97.97	0	0	0	0	28	0	0	0	0	0	0	0	0	0	GACCCTAGCTTTCGTCCCTCACCGTCGGATCCGTCCTCCTGAGGCGCTTTCGCCACCGGCGGTCCGTCCAGGATTACAGGATTTCACTCCTACCCCGGACGTACCCCTCAGGTCTTCCGGTCCCAAGCCGAGCAGTTTCCGCTGGACGCCCACCCGTTAAGCGGATGGATTTCCCAACGGACTTGCCCGGCCGGCTACGGACGCTTTAGGCCCAATAATATCGGCCATCACTCGGGCTGCCGGTAT
8ecd1258b55158e3df0ebfd20179d9d7	KJ644128.1.1455	Archaea;Halobacterota;Halobacteria;Halobacterales;Halobacteriaceae;Halobacterium;	99.4	0	0	0	0	0	0	0	0	0	0	0	48	0	0	GACCCTAGCTTTCGTCCCTCACTGTCGGATCCGTCCTCCTGAGGCGCTTTCGCCACCGGTGGTCCGTCCAGGATTACAGGATTTCACTCCTACCCCGGACGTACCCCTCAGGTCTTCCGGTCCCAAGCCGAACAGTTTCCGCTGGACGCCTGCTCGTTGAGCGAGCAGATTTCCCAACGGACTTGTCCGGCCAGCTACGGACGCTTTAGGCCCAATAATATCGGCCATCACTTGGACTGCCGGTATTAC
9368c79887034d38e3bab2cd30611830	JN714429.1.1474	Archaea;Halobacterota;Halobacteria;Halobacterales;Halobacteriaceae;Halobacterium;	95.98	0	0	0	0	0	0	0	0	0	0	30	0	0	0	GACCCTAGCTTTCGTCCCTCACCGTCGGATCCAGTCTCTTGAGGTGCTTTCGCCATCGGTGGTCCGTCCAGGATTACAGGATTTCACTCCTACCCCGGACGTACCCCTCAAGTCTCCTGGTCCCAAGCCTCACAGTATCCGCTGGACGCCTGCTCGTTGAGCGAGCAGATTTCCCAACGGACTTGCGAGGCCGGCTACGGACCCTTTAGGCCCAATAAAATCGGCCATCACTCGGGCTGCCGGTGTTAC
95351f6d84b79ccaa24f49d17560a025	JN714429.1.1474	Archaea;Halobacterota;Halobacteria;Halobacterales;Halobacteriaceae;Halobacterium;	96.75	0	0	0	27	58	0	0	0	0	0	0	0	0	0	CCAAGTGATGGCCGATATTATTGGGCCTAAAGGGTCCGTAGCCGGCCGAGCAAGTCCGTTGGGAAATCTGCGCGCTCAACGCGCAGGCGTCCAGCGGATACTGTTCGGCTTGGGACCAGGAGACTTGAGGGGTACGTCCGGGGTAGGAGTGAAATCCTGTAATCCTGGACGGACCACCGGTGGCGAAAGCGCCTCAAGAGACTGGATCCGACGGTGAGGGACGAAAGCTAGGGTCTCGAACCGGAT
955c45198470dcd82d53e452bdd0653b	CP007060.191367.192843	Archaea;Halobacterota;Halobacteria;Halobacterales;Halobacteriaceae;Halobacterium;	97.19	0	0	0	0	0	0	0	0	0	29	0	0	0	0	GACCCTAGCTTTCGTCCCTCACTGTCGGATCCGTCCTCCCAAGGTGCTTTCGCCATCGGTAGTCCGTCCAGGATTACAGGATTTCACTCCTACCCCGGACGTACTCCTTGGGTCTTCCGGTCCCAAGCCACGCAGTTTCCGCTGGACGCCCGCGCGTTAAGCGCGCGGATTTCCCAACGGACTTGCCTGGCCAGCTACGGACGCTTTAGGCCCAATAAAATCGGCCATCACTCGGGCTGCCGGTATTAC
9adb1ddae768730dba6ef507918f0047	CP007060.191367.192843	Archaea;Halobacterota;Halobacteria;Halobacterales;Halobacteriaceae;Halobacterium;	98.38	0	0	6	0	8	0	0	0	0	0	0	0	0	0	GACCCTAGCTTTCGTCCCTCACTGTCGGATCCGTCCTCCCGAGGCGCTTTCGCCACCGGTGGTCCGTCCAGGATTACAGGATTTCACTCCTACCCCGGACGTACCCCTCGGGTCTTCCGGTCCCAAGCCAAGCAGTTTCCGCTGGACGCCTGCGCGTTGAGCGCGCAGATTTCCCAACGGACTTGCCTGGCCAGCTACGGACGCTTTAGGCCCAATAATATTGGTCATCATTCGGGCTGCCGGTAT
a6b9696470d490ca1c65123f5ffe7885	JN714429.1.1474	Archaea;Halobacterota;Halobacteria;Halobacterales;Halobacteriaceae;Halobacterium;	96.22	0	0	0	38	72	0	0	0	0	0	0	0	0	0	GACCCTAGCTTTCGTCCCTCACCGTCGGATCCAGTCTCTTGAGGCGCTTTCGCCACCGGTGGTCCGTCCAGGATTACAGGATTTCACTCCTACCCCGGACGTACCCCTCAAGTCTCCTGGTCCCAAGCCGAACAGTATCCGCTGGACGCCTGCGCGTTGAGCGCGCAGATTTCCCAACGGACTTGCTCGGCCGGCTACGGACCCTTTAGGCCCAATAATATCGGCCATCACTTGGGCTGCCGGTGT
aa411f70b39bb5317c5a0798fa7e5f73	JN714429.1.1474	Archaea;Halobacterota;Halobacteria;Halobacterales;Halobacteriaceae;Halobacterium;	95.98	0	0	0	0	0	74	0	0	0	16	433	0	0	0	GACCCTAGCTTTCGTCCCTCACTGTCGGATCCAGTCTCTTGAGGTGCTTTCGCCATCGGCGGTCCGTCCAGGATTACAGGATTTCACTCCTACCCCGGACGTACCCCTCAAGTCTCCTGGTCCCAAGCCTTACAGTATCCGCTGGACGCCTGCTCGTTGAGCGAGCAGATTTCCCAACGGACTTGCAAGGCCAGCTACGGACCCTTTAGGCCCAATAAAATCGGCCATCACTTGGGCTGCCGGTGTTAC
bad3be624a05e4ae281dee869b294db7	KJ644128.1.1455	Archaea;Halobacterota;Halobacteria;Halobacterales;Halobacteriaceae;Halobacterium;	98.4	0	0	0	0	0	180	0	0	0	0	158	0	0	0	CCAAGTGATGGCCGATATTATTGGGCCTAAAGCGTCCGTAGCCGGCCGGGCAAGTCCGTTGGGAAATCTGCTCGCTTAACGAGCAGGCGTCCAGCGGAAACTGTTCGGCTTGGGACCGGAAGACCCGAGGGGTACGTCCCGGGTAGGAGTGAAATCCTGTAATCCTGGACGGACCGCCGGTGGCGAAAGCGCCTCGGGAGGACGGATCCGACGGTGAGGGACGAAAGCTAGGGTCTCGAACCGGATTAG
d341018982a753c091eb861d24b4dd64	CP007060.191367.192843	Archaea;Halobacterota;Halobacteria;Halobacterales;Halobacteriaceae;Halobacterium;	95.58	0	0	0	0	0	0	0	0	0	0	31	0	0	0	GACCCTAGCTTTCGTCCCTCACTGTCGGATCCAGTCTCTTGAGGTGCTTTCGCCATCGGTGGTCCGTCCAGGATTACAGGATTTCACTCCTACCCCGGACGTACCCCTCAAGTCTCCTGGTCCCAAGCCCTGCAGTATCCGCTGGACGCCTGCGCGTTGAGCACGCAGATTTCCCAACGGACTTGCAAGGGCCAGCTACGGACCCTTTAGGCCCAATAAAATCGGCTATCACTTGGGCTGCCGGTGTTA
d9178cc33ca261c73a827de983eb0089	CP007060.191367.192843	Archaea;Halobacterota;Halobacteria;Halobacterales;Halobacteriaceae;Halobacterium;	95.64	0	0	0	0	0	84	0	0	0	0	66	0	0	0	CCAAGTGATAGCCGATTTTATTGGGCCTAAAGGGTCCGTAGCTGGCTCTGCAAGTCTGTTGGGAAATCTGCGTGCTCAACGCGCAGGCGTCCAGCGGATACTGCAGAGCTTGGGACCAGGAGACTTGAGGGGTACGTCCGGGGTAGGAGTGAAATCCTGTAATCCTGGACGGACCACCGATGGCGAAAGCACCTCAAGAGACTGGATCCGACAGTGAGGGACGAAAGCTAGGGTCTCGAACCGGATTAG
deb7f979a74498d4232d87c44a02a4af	HE604606.1.920	Archaea;Halobacterota;Halobacteria;Halobacterales;Halobacteriaceae;Halobacterium;	99.6	0	0	0	0	0	1067	0	0	0	20	430	0	0	0	GACCCTAGCTTTCGTTCCTCACTGTCGGATCCGTCCTCCTGAGGCGCTTTCGCCACCGGTGGTCCGTCCAGGATTACGGGATTTCACTCCTACCCCGGACGTACCCCTCAGGTCTTCCGGTCCCAAGCCGAACAGTTTCCGCTGGACGCCCGCGCGTTAAGCGCGCGGATTTCCCAACGGACTTGTCCGGCCAGCTACGAACGCTTTAGGCCCAATAATATCGGCCATCACTCGGGCTGCCGGTATTAC
df52e189b1ca354054baf209ffac4ad0	KJ573432.1.1367	Archaea;Halobacterota;Halobacteria;Halobacterales;Halobacteriaceae;Halobacterium;	99.8	0	0	0	0	0	0	0	0	0	4480	0	0	0	0	GACCCTAGCTTTCGTCCCTCACTGTCGGATCCGTCCTCCTGAGGCGCTTTCGCCACCGGTGGTCCGTCCAGGATTACAGGATTTCACTCCTACCCCGGACGTACCCCTCAGGTCTTCCGGTCCCAAGCCGAACAGTTTCCGCTGGACGCCTGCCCGTTAAGCGGACAGATTTCCCAACGGACTTGTCCGGCCAGCTACGGACGCTTTAGGCCCAATAATATCGGCCATCACTCGGGCTGCCGGTATTAC
dfa4b0c492a5211aa08b6a7db63be077	KJ644128.1.1455	Archaea;Halobacterota;Halobacteria;Halobacterales;Halobacteriaceae;Halobacterium;	98.4	0	0	0	0	0	148	0	0	0	0	138	0	0	0	GACCCTAGCTTTCGTCCCTCACCGTCGGATCCGTCCTCCCGAGGCGCTTTCGCCACCGGCGGTCCGTCCAGGATTACAGGATTTCACTCCTACCCGGGACGTACCCCTCGGGTCTTCCGGTCCCAAGCCGAACAGTTTCCGCTGGACGCCTGCTCGTTAAGCGAGCAGATTTCCCAACGGACTTGCCCGGCCGGCTACGGACGCTTTAGGCCCAATAATATCGGCCATCACTTGGGCTGCCGGTATTAC
dfb2bf4f5551652858f576903529f96b	HE604606.1.920	Archaea;Halobacterota;Halobacteria;Halobacterales;Halobacteriaceae;Halobacterium;	96.19	0	0	0	0	0	0	0	0	0	0	26	0	0	0	GACCCTAGCTTTCGTTCCTCACCGTCGGATCCGTCTTCCTGTGGCGCTTTCGCCACCGGTGGTCCGTCTAGGATTACAGGATTTCACTCCTACCCGAGACGTACCCCACAGGTCTTCCGGTCCCAAGCCGATCAGTTTCCTCTGGACGTCCGCCAGTTAAGCTGGCGGATTTCCCAACGGACTTGACCGGCCGGCTACGAACGCTTTAGGCCCAATAATAACGGCCATCACTTGGGCTGCCGGTATTAC
f8213da79b84dc3888bb365d540ad8ef	EU722668.1.1443	Archaea;Halobacterota;Halobacteria;Halobacterales;Halobacteriaceae;Halobacterium;	97.78	0	0	0	0	0	115	0	0	0	0	0	0	0	0	ACGAGTGATGGCCGCTATTATTGGGCCTAAAGCGTCCGTAGCTGGCTAGACAAGTCTGTTGGGAAATCGGCCTGCTTAACGGGTCGGCGTCCAGCGGAAACTGTCTAGCTTGGGGCCGGAAGACCTGAGGGGTACGTCTGGGGTAGGAGTGAAATCCCGTAATCCTAGACGGACCGCCGGTGGCGAAAGCGCCTCAGGAAGACGGACCCGACAGTGAGGGACGAAAGCTAGGGTCTCGAACCGGATTAG
fc17f71cc41adeef6d2a79cec82cf2ee	JN714429.1.1474	Archaea;Halobacterota;Halobacteria;Halobacterales;Halobacteriaceae;Halobacterium;	95.78	0	0	10	0	24	74	0	0	0	0	358	0	0	5	GACCCTAGCTTTCGTCCCTCACCGTCGGATCCAGTCTCTTGAGGTGCTTTCGCCATCGGTGGTCCGTCCAGGATTACAGGATTTCACTCCTACCCCGGACGTACCCCTCAAGTCTCCTGGTCCCAAGCCCTGCAGTATCCGCTGGACGCCTGCTCGTTAAGCGAGCAGATTTCCCAACGGACTTGCAGGGCCGGCTACGGACCCTTTAGGCCCAATAAAATCGGCCATCACTTGGGCTGCCGGTGTTAC
fe8d4ea43fcdc99609cb895c236e19ec	KJ573432.1.1367	Archaea;Halobacterota;Halobacteria;Halobacterales;Halobacteriaceae;Halobacterium;	96.99	0	0	0	0	0	0	0	0	0	0	59	0	0	0	GACCCTAGCTTTCGTCCCTCACTGTCGGATCCGTCCTCCTGAGGCGCTTTCGCCACCGGCGGTCCGTCCAGGATTACAGGATTTCACTCCTACCCCGGACGTACCCCTCAGGTCCTCCGGTCCCAAGCCGTACAGTTTCCGCTGGACGCCCATCGGTTAAGCCGATGGATTTCCCAACGGACTTGAACGGCCAGCTACGGACGCTTTAGGCCCAATAATAGCGGCCATCACTCGTGCTGCCGGTATTAC
1272e8c9d4b88e38fdad68600db4f2e7	AB844670.1.1473	Archaea;Halobacterota;Halobacteria;Halobacterales;Halobacteriaceae;Halocalculus;	95.58	0	0	0	0	0	959	15	10	135	0	76	0	0	0	CCAAGTGATAGCCAATATTATTGGGCCTAAAGGGTTCGTAGCCGGCCCTGCAAGTCCGTTGGGAAATCTGCGTGCTCAACGCGCAGGCGTCCAGCGGAAACTGTAGGGCTTGGGACCAGGAGACTTGAGGGGTACGTCCGGGGTAGGAGTGAAATCCTGTAATCCTGGACGGACCACCGATGGCGAAGGCACCTCAAGAGACTGGATCCGACGGTGAGGAACGAAAGCTAGGGTCTCGAACCGGATTAG
4a9eb504508b46d50b487109a7792153	AB844670.1.1473	Archaea;Halobacterota;Halobacteria;Halobacterales;Halobacteriaceae;Halocalculus;	98.4	0	0	0	0	0	0	0	0	0	0	72	0	0	0	GACCCTAGCTTTCGTCCCTCACTGTCGGATCCGTCCTCCCGAGGCGCTTTCGCCACCGGCGGTCCGTCCAGGATTACAGGATTTCACTCCTACCCCGGACGTACCCCTCGGGTCTTCCGGTCCCAAGCCGCACAGTTTCCGCTGGACGCCTGCTCGTTAAGCGAGCAGATTTCCCAACGGACTTGCACGGCCAGCTACGGACGCTTTAGGCCCAATAAGATTGGCCATCACTTGGACTGCCGGTATTAC
4ffc81e13755089d60fc23dbc4f31f56	AB844670.1.1473	Archaea;Halobacterota;Halobacteria;Halobacterales;Halobacteriaceae;Halocalculus;	95.18	0	0	0	0	0	1022	12	6	97	0	77	0	0	0	GACCCTAGCTTTCGTTCCTCACCGTCGGATCCAGTCTCTTGAGGTGCCTTCGCCATCGGTGGTCCGTCCAGGATTACAGGATTTCACTCCTACCCCGGACGTACCCCTCAAGTCTCCTGGTCCCAAGCCCTACAGTTTCCGCTGGACGCCTGCGCGTTGAGCACGCAGATTTCCCAACGGACTTGCAGGGCCGGCTACGAACCCTTTAGGCCCAATAATATTGGCTATCACTTGGGCTGCCGGTGTTAC
611c761bf680e94fe6357ce132d886b1	AB844670.1.1473	Archaea;Halobacterota;Halobacteria;Halobacterales;Halobacteriaceae;Halocalculus;	98.4	0	0	0	0	0	0	0	0	0	0	109	0	0	0	CCAAGTGATGGCCAATCTTATTGGGCCTAAAGCGTCCGTAGCTGGCCGTGCAAGTCCGTTGGGAAATCTGCTCGCTTAACGAGCAGGCGTCCAGCGGAAACTGTGCGGCTTGGGACCGGAAGACCCGAGGGGTACGTCCGGGGTAGGAGTGAAATCCTGTAATCCTGGACGGACCGCCGGTGGCGAAAGCGCCTCGGGAGGACGGATCCGACAGTGAGGGACGAAAGCTAGGGTCTCGAACCGGATTAG
829f974a85ad9452f5dda11c092c21eb	AB844670.1.1473	Archaea;Halobacterota;Halobacteria;Halobacterales;Halobacteriaceae;Halocalculus;	97.99	0	0	0	0	21	0	0	0	0	0	113	0	0	0	GACCCTAGCTTTCGTCCCTCACTGTCGGATCCGTCCTCCCGAGGCGCTTTCGCCACCGGTGGTCCGTCCAGGATTACAGGATTTCACTCCTACCCCGGACGTACCCCTCGGGTCTTCCGGTCCCAAGCCAGGCAGTTTCCGCTGGACGCCTGCACGTTAAGCGTGCAGATTTCCCAACGGACTTGCCTGGCCAGCTACGGACGCTTTAGGCCCAATAAAATTGGCCATCACTTGGACTGCCGGTATTAC
857184bf6b0293d39e514f3072a5a8e0	AB844670.1.1473	Archaea;Halobacterota;Halobacteria;Halobacterales;Halobacteriaceae;Halocalculus;	95.98	0	0	0	0	0	0	0	0	0	11	38	0	0	0	CCAAGTGATAGCCGATTTTATTGGGCCTAAAGGGTCCGTAGCTGGCCCTTGCAAGTCCGTTGGGAAATCTGCGTGCTCAACGCGCAGGCGTCCAGCGGATACTGCAGGGCTTGGGACCAGGAGACTTGAGGGGTACGTCCGGGGTAGGAGTGAAATCCTGTAATCCTGGACGGACCACCGATGGCGAAAGCACCTCAAGAGACTGGATCCGACAGTGAGGGACGAAAGCTAGGGTCTCGAACCGGATTA
1fd9901c96859499c499e6ed3e366fd7	JN714413.1.1471	Archaea;Halobacterota;Halobacteria;Halobacterales;Halobacteriaceae;Halodesulfurarchaeum;	99.8	0	0	0	0	0	0	0	0	0	0	0	70	0	0	GACCCTGGCTTTCGTCCCTCACCGTCGGATCCGTCTTCCCGAGGCGCTTTCGCCACAGGTGGTCCGTCCGGGATTACAGGATTTCACTCCTACCCCGGACGTACCCCTCGGGTCTTCCGGTCCCAAGCCGGACAGTTTCCGCTGGACGCCCGCACGTTAAGCGTGCGGATTTCCCAACGGACTTGTCCGGCCGGCTACGGACGCTTTAGGCCCAATAATATCGGCCATCACTTGGGCTGCCGGTATTAC
4f8e60d3dcbc2752d7b5f0ba8943de3f	JN714413.1.1471	Archaea;Halobacterota;Halobacteria;Halobacterales;Halobacteriaceae;Halodesulfurarchaeum;	99.8	0	0	0	0	0	0	0	10	0	0	0	71	0	0	CCAAGTGATGGCCGATATTATTGGGCCTAAAGCGTCCGTAGCCGGCCGGACAAGTCCGTTGGGAAATCCGCACGCTTAACGTGCGGGCGTCCAGCGGAAACTGTCCGGCTTGGGACCGGAAGACCCGAGGGGTACGTCCGGGGTAGGAGTGAAATCCTGTAATCCCGGACGGACCACCTGTGGCGAAAGCGCCTCGGGAAGACGGATCCGACGGTGAGGGACGAAAGCCAGGGTCTCGAACCGGATTAG
9138220f1c4b4ef559b88983e8cbe645	HQ425150.1.1432	Archaea;Halobacterota;Halobacteria;Halobacterales;Halobacteriaceae;Halodesulfurarchaeum;	99.19	0	0	0	50	0	0	0	0	0	0	0	0	0	0	CCGAGTGATGGCCGATATTATTGGGCCTAAAGCGTCCGTAGCTGGCCGGACAAGTCCGTTGGGAAATCCGCACGCTCAACGTGCGGGCGTCCAGCGGAAACTGTCCGGCTTGGGACCGGAAGACCCGAGGGGTACGTCCGGGGTAGGAGTGAAATCCCGTAATCCCGGACGGACCGCCTGTGGCGAAAGCGCCTCGGGAAGACGGATCCGACAGTGAGGGACGAAAGCCAGGGTCTCGAACCGGAT
ae07d351e6e0996ef1d343c9b1987714	KM278682.1.925	Archaea;Halobacterota;Halobacteria;Halobacterales;Halobacteriaceae;Halodesulfurarchaeum;	99.8	0	0	365	599	283	0	0	0	0	0	0	85	0	0	CCAAGTGATGGCCGATATTATTGGGCCTAAAGCGTCCGTAGCTGGCCGGACAAGTCCGTTGGGAAATCCGCACGCTTAACGTGCGGGCGTCCAGCGGAAACTGTCCGGCTTGGGACCGGAAGACCCGAGGGGTACGTCCGGGGTAGGAGTGAAATCCTGTAATCTCGGACGGACCACCTGTGGCGAAAGCGCCTTGGGAAGACGGATCCGACAGTGAGGGACGAAAGCCAGGGTCTCGAACCGGAT
c0cf071a42528438cb8d1a1ba9a3debf	KM278682.1.925	Archaea;Halobacterota;Halobacteria;Halobacterales;Halobacteriaceae;Halodesulfurarchaeum;	99.8	0	0	321	570	275	0	0	0	0	0	0	68	0	0	GACCCTGGCTTTCGTCCCTCACTGTCGGATCCGTCTTCCCAAGGCGCTTTCGCCACAGGTGGTCCGTCCGAGATTACAGGATTTCACTCCTACCCCGGACGTACCCCTCGGGTCTTCCGGTCCCAAGCCGGACAGTTTCCGCTGGACGCCCGCACGTTAAGCGTGCGGATTTCCCAACGGACTTGTCCGGCCAGCTACGGACGCTTTAGGCCCAATAATATCGGCCATCACTTGGGCTGCCGGTAT
e7585da3eef61efb5ea15d477c624966	HQ425150.1.1432	Archaea;Halobacterota;Halobacteria;Halobacterales;Halobacteriaceae;Halodesulfurarchaeum;	99.19	0	0	10	50	50	0	0	0	0	0	11	0	0	0	GACCCTGGCTTTCGTCCCTCACTGTCGGATCCGTCTTCCCGAGGCGCTTTCGCCACAGGCGGTCCGTCCGGGATTACGGGATTTCACTCCTACCCCGGACGTACCCCTCGGGTCTTCCGGTCCCAAGCCGGACAGTTTCCGCTGGACGCCCGCACGTTGAGCGTGCGGATTTCCCAACGGACTTGTCCGGCCAGCTACGGACGCTTTAGGCCCAATAATATCGGCCATCACTCGGGCTGCCGGTAT
0170f9a2a607d56797e2f4e43eeecfcc	AB663433.1.1473	Archaea;Halobacterota;Halobacteria;Halobacterales;Halobacteriaceae;Salarchaeum;	100	0	0	0	20	18	0	0	0	0	19	405	20	0	0	CCAAGTGATGACCGATATTATTGGGCCTAAAGCGTCCGTAGCTGGCCGCGCAAGTCCGTTGGGAAATCTGCTCGCTTAACGAGCAGGCGTCCAGCGGAAACTGTGTGGCTTGGGACCGGAAGACCTGAGGGGTACGTCCGGGGTAGGAGTGAAATCCTGTAATCCTGGACGGACCACCGGTGGCGAAAGCGCCTCAGGAGGACGGATCCGACAGTGAGGGACGAAAGCTAGGGTCTCGAACCGGATTAG
22fe1d09113abf4cbcb9469aa898d048	AB663433.1.1473	Archaea;Halobacterota;Halobacteria;Halobacterales;Halobacteriaceae;Salarchaeum;	100	0	0	0	0	13	0	0	0	0	16	379	28	0	0	GACCCTAGCTTTCGTCCCTCACTGTCGGATCCGTCCTCCTGAGGCGCTTTCGCCACCGGTGGTCCGTCCAGGATTACAGGATTTCACTCCTACCCCGGACGTACCCCTCAGGTCTTCCGGTCCCAAGCCACACAGTTTCCGCTGGACGCCTGCTCGTTAAGCGAGCAGATTTCCCAACGGACTTGCGCGGCCAGCTACGGACGCTTTAGGCCCAATAATATCGGTCATCACTTGGGCTGCCGGTATTAC
0062b8fc6c707acc0680d9a290b20ca3	AJ969923.1.920	Archaea;Halobacterota;Halobacteria;Halobacterales;Halobacteriaceae;uncultured;	85.72	0	0	0	0	0	0	0	0	0	4	0	0	0	0	GTACTCAGAGTGCCAGCCGCCGCGGTAATACCGGCAGCTCAAGTGATGGCCGATCTTATTGGGCCTAAAGCGTTCGTAGCCGGCCGGGCAAGTCTGTTGGGAAATCCGCACGCTCAACGTGCGGGCGTCCAGCGGAAACTGCTCGGCTTGGGACCGGAAGACCTGAGGGGTACGTCCGGGGTAGGAGTGAAATCCTGTAATCCTGGACGGACCGCCGATGGCGAAAGCACTCTGAGTACGAGATCGGAAGAGCACACGTCTGAACTCCAGTCACAGCGATAGATCTC
387efae7fcaf1b6621c4c289f4901a45	HE604592.1.919	Archaea;Halobacterota;Halobacteria;Halobacterales;Halobacteriaceae;uncultured;	99.19	0	0	64	35	36	0	0	0	0	0	0	227	0	0	CCAAGTGATGGCCGATATTATTGGGCCTAAAGCGTCCGTAGCCGGCCGGACAAGTCCGTTGGGAAATCCGCACGCTCAACGTGCGGGCGTCCGGCGGAAACTGTCCGGCTTGGGGCCGGAAGACCCGAGGGGTACGTCCGGGGTAGGAGTGAAATCCTGTAATCCCGGACGGACCGCCGGTGGCGAAAGCGCCTCGGGAAGACGGACCCGACGGTGAGGGACGAAAGCCAGGGTCTCGAACCGGATTAG
6d4062a82f182a503feb128903d5192f	HE604592.1.919	Archaea;Halobacterota;Halobacteria;Halobacterales;Halobacteriaceae;uncultured;	99.8	0	0	52	69	34	0	0	0	0	0	0	0	0	0	GACCCTGGCTTTCGTCCCTCACCGTCGGATCCGTCTTCCCGAGGCGCTTTCGCCACAGGCGGTCCGTCCGGGATTACAGGATTTCACTCCTACCCCGGACGTACCCCTCGGGTCTTCCGGTCCCAAGCCGGACAGTTTCCGCTGGACGCCCGCACGTTGAGCGTGCGGATTTCCCAACGGACTTGTCCGGCCGGCTACGGACGCTTTAGGCCCAATAATAGCGGCCATCACTTGGGCTGCCGGTAT
8db8a03721854904da574860e052eae8	HE604592.1.919	Archaea;Halobacterota;Halobacteria;Halobacterales;Halobacteriaceae;uncultured;	99.8	0	0	40	68	64	0	0	0	0	0	0	0	0	0	CCAAGTGATGGCCGCTATTATTGGGCCTAAAGCGTCCGTAGCCGGCCGGACAAGTCCGTTGGGAAATCCGCACGCTCAACGTGCGGGCGTCCAGCGGAAACTGTCCGGCTTGGGACCGGAAGACCCGAGGGGTACGTCCGGGGTAGGAGTGAAATCCTGTAATCCCGGACGGACCGCCTGTGGCGAAAGCGCCTCGGGAAGACGGATCCGACGGTGAGGGACGAAAGCCAGGGTCTCGAACCGGAT
99a61accb1c369f2d06244c8408ddf5a	AJ969923.1.920	Archaea;Halobacterota;Halobacteria;Halobacterales;Halobacteriaceae;uncultured;	96.38	0	0	0	0	0	0	0	0	0	0	0	18	0	0	GACCCTGGCTTTCGTCCCTCACCGTCGGATCCGTTTTCCCGAGGTGCTTTCGCCATCGGCAGTCCGTCCAGGATTACGGGATTTCACTCCTACCCTGGACGTACTCCTCGGGTCTTCCGGTCCCTAGCCGCACAGTTTCCGGCGGTCGCCCGCACGTTGAGCGTGCGGATTTCCCACCGGACTTGTGCGGCCGGCTACGGACGCTTTAGGCCCAATAAGATCGGCCATCACTCGGGCTGCCGGTATTAC
a959952ba648dba7ef996cea1d8d7386	AJ969923.1.920	Archaea;Halobacterota;Halobacteria;Halobacterales;Halobacteriaceae;uncultured;	96.38	0	0	0	0	0	0	0	0	0	0	0	27	0	0	CCGAGTGATGGCCGATCTTATTGGGCCTAAAGCGTCCGTAGCCGGCCGCACAAGTCCGGTGGGAAATCCGCACGCTCAACGTGCGGGCGACCGCCGGAAACTGTGCGGCTAGGGACCGGAAGACCCGAGGAGTACGTCCAGGGTAGGAGTGAAATCCCGTAATCCTGGACGGACTGCCGATGGCGAAAGCACCTCGGGAAAACGGATCCGACGGTGAGGGACGAAAGCCAGGGTCTCGAACCGGATTAG
beb51a0acc1aabb71e3d2e2faeaf09ee	HE604592.1.919	Archaea;Halobacterota;Halobacteria;Halobacterales;Halobacteriaceae;uncultured;	98.58	0	0	640	207	210	0	0	0	0	0	0	0	0	0	CCAAGTGATGGCCGATATTATTGGGCCTAAAGCGTCCGTAGCCGGCCGGACAAGTCCGTTGGGAAATCCGCGCGCTTAACGCGCGGGCGTCCAGCGGAAACTGTCCGGCTTGGGATCGGAAGACCTGAGGGGTACGTCCGGGGTAGGAGTGAAATCCTGTAATCCCGGACGGACCGCCTGTGGCGAAAGCGCCTCAGGAAGACGAATCCGACGGTGAGGGACGAAAGCCAGGGTCTCGAACCGGAT
d6c5bacdc78cd1628b5d47b012c3edf7	HE604592.1.919	Archaea;Halobacterota;Halobacteria;Halobacterales;Halobacteriaceae;uncultured;	98.58	0	0	600	220	180	0	0	0	0	0	0	0	0	0	GACCCTGGCTTTCGTCCCTCACCGTCGGATTCGTCTTCCTGAGGCGCTTTCGCCACAGGCGGTCCGTCCGGGATTACAGGATTTCACTCCTACCCCGGACGTACCCCTCAGGTCTTCCGATCCCAAGCCGGACAGTTTCCGCTGGACGCCCGCGCGTTAAGCGCGCGGATTTCCCAACGGACTTGTCCGGCCGGCTACGGACGCTTTAGGCCCAATAATATCGGCCATCACTTGGGCTGCCGGTAT
d8fc174116228dc4432c91065e5451a1	AJ969923.1.920	Archaea;Halobacterota;Halobacteria;Halobacterales;Halobacteriaceae;uncultured;	98.4	0	0	0	0	0	0	0	0	0	0	0	14	0	0	CCAAGTGATGGCCGCTATTATTGGGCCTAAAGCGTCCGTAGCCGGCCGGACAAGTCCGTTGGGAAATCCGCTCGCTCAACGAGCGGACGTCCAGCGGAAACTGTTCGGCTTGGGACCGGAAGACCCGAGGGGTACGTCCGGGGTAGGAGTGAAATCCCGTAATCCTGGACGGACCGCCGGTGGCGAAAGCGCCTCGGGAAGACGGATCCGACGGTGAGGGACGAAAGCTAGGGTCTCGAACCGGATTAG
e327a9f1c267b08f6440c72673dab931	HE604592.1.919	Archaea;Halobacterota;Halobacteria;Halobacterales;Halobacteriaceae;uncultured;	99.19	0	0	39	46	41	0	0	0	0	0	0	237	0	0	GACCCTGGCTTTCGTCCCTCACCGTCGGGTCCGTCTTCCCGAGGCGCTTTCGCCACCGGCGGTCCGTCCGGGATTACAGGATTTCACTCCTACCCCGGACGTACCCCTCGGGTCTTCCGGCCCCAAGCCGGACAGTTTCCGCCGGACGCCCGCACGTTGAGCGTGCGGATTTCCCAACGGACTTGTCCGGCCGGCTACGGACGCTTTAGGCCCAATAATATCGGCCATCACTTGGGCTGCCGGTATTAC
015604a3a30e9f6e2f4d1a95fd3ab8a7	KY933544.1.902	Archaea;Halobacterota;Halobacteria;Halobacterales;Halococcaceae;Halococcus;	97.91	0	0	0	0	0	0	0	0	0	0	0	0	19	0	CCGAGTGATGGCCGATATTATTGGGCCTAAAGCGTCCGTAGCCGGCCGTGGAAGTCCGTCGGGAAATCCGCCCGCTTAACGGGTGGACGTCCGGCGGAAACTCCACGGCTTGGGACCGAAGGACCCGAGGGGTACGTCGGGGGTAGGAGTGAAATCCCGAGATCCTCGACGGACCGCCGGTGGCGAAAGCGCCTCGGGAAAGCGGATCCGACGGTCAGGGACGAAAGCTAGGGTCTCGAACCGGATTAGATACCCGGGTAGTCCTAGCCGTAAACGATGCTCGCTAGGTGTGGCGTAGGCTACGAGCCTGCGCTGTGCCAAAGGGAAGCCACGAAGCGAGCCGCCTGGGAAGTACGTCC
08866ddff31dbd44ca4d55e014f92ff3	KY933544.1.902	Archaea;Halobacterota;Halobacteria;Halobacterales;Halococcaceae;Halococcus;	95.94	0	0	28	19	38	0	0	0	0	0	0	0	0	0	TCAAGTGATGACCGCTATTATTGGGCTTAAAGCGTCCGTAGCTCGCCGGGAAAGTCCATCGGGAAATCCGCTCGCCTAACGAGTGGGCGTCCGGTGGAAACTACCCGGCTTGGGACCGGAGGACCCGGGGGGTACGTCGGGGGTAGGAGTGAAATCCTGAGATCCTCGACGGACCGCCGGTGGCGAAAGCGCCCCGGGAAAACGGATCCGACAGTCAGGGACGAAAGCTAGGGTCACGAACCGGAT
119ec3be1423a37c632d711b2827a324	HQ425184.1.1421	Archaea;Halobacterota;Halobacteria;Halobacterales;Halococcaceae;Halococcus;	95.78	0	0	0	0	0	15	0	0	0	0	0	0	0	0	CCAAGTGATGGCCGCTATTATTGGGCTTAAAGCGTCCGTAGCTTGCCAGACAAGTCGGTCGGGAAATCCGCTCGCTTAACGGGCGGACGTCCGGCCGAAACTGTCTGGCTTGGGACCGGAGGACCCGAGGGGTACGTCGGGGGTAGGAGTGAAATCCTGAGATCCTCGACGGACCACCGGTTGCGAAAGCGCCTCGGGAAGACGGATCCGACGGTCAGGGACGAAAGCTAGGATCTCGAACCGGATTAG
1bd3c7b4aeb6b5f852ee7ca547407d9a	KY933544.1.902	Archaea;Halobacterota;Halobacteria;Halobacterales;Halococcaceae;Halococcus;	97.79	0	0	0	0	0	0	0	0	0	0	0	21	0	0	GACCCAAGCTTTCGTCCCTGACTGTCGGATCCGTCTTCCCGAGGCGCTTTCGCCACCGGTGGTCCGTCGAGGATCTCAGGATTTCACTCCTACCCCCGACGTACCCCTCGGGTCCTCCGGTCCCAAGCCGTGGAGTTTCCACCGGACGTCCACCCGTTGAGCGGGTGGATTTCCCGATGGACTTTCACGGCGAGCTACGGACGCTTTAGCCCCAATAAGATCGGCCATCACTCGAGCTGCCGGTATTAC
20a590e528db509b04642f36501a6f90	KY933544.1.902	Archaea;Halobacterota;Halobacteria;Halobacterales;Halococcaceae;Halococcus;	98.05	0	0	0	0	0	0	0	34	0	0	0	0	0	0	TCTAGTGATGGCCGATTTTATTGGGCCTAAAGCGTCCGTAGCTCGCCGTGAAAGTCCATCGGGAAATCCACCCGCTCAACGGGTGGACGTCCGGTGGAAACTCCACGGCTTGGGACCGGAAGACCCGAGGGGTACGTCGGGGGTAGGAGTGAAATCCCGAGATCCCCGACGGACCGCCGGTGGCGAAAGCGCCTCGGGAAGACGGATCCGACAGTCAGGGACGAAAGCTTGGGTCTCGAACCGGATTAGATACCCGGGTAGTCCAAGCCGTAAACGATGCTCGCTAGGTGTGGCGTAGGCTACGGGCCTGCGCTGTGCCAAAGGGAAGCCGCGAAGCGAGCCGCCTGGGAAGTACGTCC
3a58e3f9b66f7c7eaf313793e5b6b382	KY933544.1.902	Archaea;Halobacterota;Halobacteria;Halobacterales;Halococcaceae;Halococcus;	97.91	0	0	0	0	0	0	0	0	0	0	0	0	34	0	GGACGTACTTCCCAGGCGGCTCGCTTCGTGGCTTCCCTTTGGCACAGCGCAGGCTCGTAGCCTACGCCACACCTAGCGAGCATCGTTTACGGCTAGGACTACCCGGGTATCTAATCCGGTTCGAGACCCTAGCTTTCGTCCCTGACCGTCGGATCCGCTTTCCCGAGGCGCTTTCGCCACCGGCGGTCCGTCGAGGATCTCGGGATTTCACTCCTACCCCCGACGTACCCCTCGGGTCCTTCGGTCCCAAGCCGTGGAGTTTCCGCCGGACGTCCACCCGTTAAGCGGGCGGATTTCCCGACGGACTTCCACGGCCGGCTACGGACGCTTTAGGCCCAATAATATCGGCCATCACTCGG
43a4d4bb96493db2c25f633b52e4d751	KY933544.1.902	Archaea;Halobacterota;Halobacteria;Halobacterales;Halococcaceae;Halococcus;	96.19	0	0	0	0	0	0	0	0	0	0	0	24	0	0	TCGAGTGATGGCCGATATTATTGGGCCTAAAGCGTCCGTAGCCGGCCGTGTAAGTCCACTGGGAAATCCACCCGCTCAACGGGTGGACGTCCGGTGGAAACTACACGGCTTGGGGCCGGAAGACCCGAGGGGTACGTCGGGGGTAGGAGTGAAATCCCGAGATCCTCGACGGACCGCCGGTGGCGAAAGCGCCTCGGGAAGACGGACCCGACGGTCAGGGACGAAAGCTTGGGTCTCGAACCGGATTAG
5c770580734eff3b75b92b9bb76a57a1	HQ425184.1.1421	Archaea;Halobacterota;Halobacteria;Halobacterales;Halococcaceae;Halococcus;	95.68	0	0	11	0	0	0	0	11	0	0	0	0	0	0	GGACGTACTTCCCAGTCGGCCCGCTTCGCGATTTCTCTTCGGCACAACGCAGGCTCGTAGCCTACGTCACACCTAGCGGGCATCGTTTACGGCTAGGACTACCCGGGTATCTAATCCGGTTAGAGATCCTAGCTTTCGTCCCTGACCGTCGGATCCGCTTTCCCGAGGCGCTTTCGCAACCGGTGGTCCGTCGAGGATCTCAGGATTTCACTCCTACCCCCGACGTACCCCTCGGGTCCTTCGGTCCCAAGCCAGACAGTTTCGGCCGGACGTCCGCTCGTTAAGCGAGCGGATTTCCCGACCGACTTGTCTGGCAAGCTACGGACGCTTTAAGACCAATAATAGCGGCCATCACTCGG
5e7343b46adaba1e9e43cc66f7516f04	HQ425184.1.1421	Archaea;Halobacterota;Halobacteria;Halobacterales;Halococcaceae;Halococcus;	95.78	0	0	0	0	0	20	0	0	0	0	0	0	0	0	GATCCTAGCTTTCGTCCCTGACCGTCGGATCCGTCTTCCCGAGGCGCTTTCGCAACCGGTGGTCCGTCGAGGATCTCAGGATTTCACTCCTACCCCCGACGTACCCCTCGGGTCCTCCGGTCCCAAGCCAGACAGTTTCGGCCGGACGTCCGCCCGTTAAGCGAGCGGATTTCCCGACCGACTTGTCTGGCAAGCTACGGACGCTTTAAGCCCAATAATAGCGGCCATCACTTGGTCTGCCGGTGTTAC
679c18f129d351f60f441c7fed5e9862	KY933544.1.902	Archaea;Halobacterota;Halobacteria;Halobacterales;Halococcaceae;Halococcus;	97.91	0	0	0	0	0	0	0	101	0	0	0	21	21	91	GGACGTACTTCCCAGGCGGTTCGCTTCGCGGCTTCCCTTTGGCACAGCGCAGGCTCGTAGCCTACGCCACACCTAGCGAACATCGTTTACGGCTTGGACTACCCGGGTATCTAATCCGGTTCGAGACCCAAGCTTTCGTCCCTGACTGTCGGATCCGTCCTCCCGAGGCGCTATCGCCACCGGCGGTCCGTCGAGGATCTCAGGATTTCACTCCTACCCCCGACGTACCCCTCGGGTCCTCCGGTCCCAAGCCGTGGAGTTTCCACCGGACGCCCACCCGTTAAGCGGGTGGATTTCCCGATGGACTTTCACGGCGAGCTACGGACGCTTTAGGCCCAATAATATCGGCCATCACTAGA
6b1a5f8f6b19524341780ce7e34ffb5c	KY933544.1.902	Archaea;Halobacterota;Halobacteria;Halobacterales;Halococcaceae;Halococcus;	97.91	0	0	0	0	0	0	0	96	0	0	0	39	17	91	TCTAGTGATGGCCGATATTATTGGGCCTAAAGCGTCCGTAGCTCGCCGTGAAAGTCCATCGGGAAATCCACCCGCTTAACGGGTGGGCGTCCGGTGGAAACTCCACGGCTTGGGACCGGAGGACCCGAGGGGTACGTCGGGGGTAGGAGTGAAATCCTGAGATCCTCGACGGACCGCCGGTGGCGATAGCGCCTCGGGAGGACGGATCCGACAGTCAGGGACGAAAGCTTGGGTCTCGAACCGGATTAGATACCCGGGTAGTCCAAGCCGTAAACGATGTTCGCTAGGTGTGGCGTAGGCTACGAGCCTGCGCTGTGCCAAAGGGAAGCCGCGAAGCGAACCGCCTGGGAAGTACGTCC
7588d08da53d07b78b2d6397614d3434	KY933544.1.902	Archaea;Halobacterota;Halobacteria;Halobacterales;Halococcaceae;Halococcus;	96.95	0	0	0	20	41	0	0	0	0	0	0	0	5	0	TCGAGTGATGGCCGATATTATTGGGCCTAAAGCGTCCGTAGCCGGCCGTGTAAGTCCATCGGGAAATCCACCCGCCCAACGGGTGGACGTCCGGTGGAAACTACACGGCTTGGGACCGGAAGACCCGAGGGGTACGTCGGGGGTAGGAGTGAAATCCTGAGATCCTCGACGGACCGCCGGTGGCGAAAGCGCCTCGGGAAGACGGATCCGACGGTCAGGGACGAAAGCTTGGGTCTCGAACCGGAT
7c46e41a9dd380d820785537f8312296	HQ425184.1.1421	Archaea;Halobacterota;Halobacteria;Halobacterales;Halococcaceae;Halococcus;	99.8	0	0	2530	634	1341	0	0	0	0	0	0	0	0	0	CCAAGTGATGGCCGATATTATTGGGCCTAAAGCGTCCGTAGCCTGCCGGGTAAGTCCATCGGGAAATCCGCCCGCTCAACGGGCGGACGTCCGGTGGAAACTGCCTGGCTTGGGACCGAGAGACCCGAGGGGTACGTCGGGGGTAGGAGTGAAATCCTGAGATCCTCGACGGACCGCCGGTGGCGAAAGCGCCTCGGGAAAGCGGATCCGACGGTCAGGGACGAAAGCCAAGATCTCGAACCGGAT
82793b4a4a33f1a483928baa4fc2b099	KY933544.1.902	Archaea;Halobacterota;Halobacteria;Halobacterales;Halococcaceae;Halococcus;	96.19	0	0	0	0	0	0	0	0	0	0	0	22	0	0	GACCCAAGCTTTCGTCCCTGACCGTCGGGTCCGTCTTCCCGAGGCGCTTTCGCCACCGGCGGTCCGTCGAGGATCTCGGGATTTCACTCCTACCCCCGACGTACCCCTCGGGTCTTCCGGCCCCAAGCCGTGTAGTTTCCACCGGACGTCCACCCGTTGAGCGGGTGGATTTCCCAGTGGACTTACACGGCCGGCTACGGACGCTTTAGGCCCAATAATATCGGCCATCACTCGAGCTGCCGGTATTAC
881529297e890aeebabda217b344ee54	KY933544.1.902	Archaea;Halobacterota;Halobacteria;Halobacterales;Halococcaceae;Halococcus;	97.99	0	0	0	0	0	0	0	0	0	0	0	32	0	0	TCGAGTGATGGCCGATGTTATTGGGCCTAAAGCGTCCGTAGCTCGCCGTGAAAGTCCATCGGGAAATCCACCCGCTCAACGGGTGGACGTCCGGTGGAAACTCCACGGCTTGGGACCGAAGGACCCGAGGGGTACGTCGGGGGTAGGAGTGAAATCCCGAGATCCTCGACGGACCACCGGTGGCGAAAGCGCCTCGGGAAAGCGGATCCGACAGTCAGGGACGAAAGCCAGGGTCTCGAACCGGATTAG
9feac0d6e1617b7dd7c296f70f59e0d2	KY933544.1.902	Archaea;Halobacterota;Halobacteria;Halobacterales;Halococcaceae;Halococcus;	98.05	0	0	0	0	0	0	0	48	0	0	0	0	0	0	GGACGTACTTCCCAGGCGGCTCGCTTCGCGGCTTCCCTTTGGCACAGCGCAGGCCCGTAGCCTACGCCACACCTAGCGAGCATCGTTTACGGCTTGGACTACCCGGGTATCTAATCCGGTTCGAGACCCAAGCTTTCGTCCCTGACTGTCGGATCCGTCTTCCCGAGGCGCTTTCGCCACCGGCGGTCCGTCGGGGATCTCGGGATTTCACTCCTACCCCCGACGTACCCCTCGGGTCTTCCGGTCCCAAGCCGTGGAGTTTCCACCGGACGTCCACCCGTTGAGCGGGTGGATTTCCCGATGGACTTTCACGGCGAGCTACGGACGCTTTAGGCCCAATAAAATCGGCCATCACTAGA
a7496b0371984f78be5716753d952d7f	KY933544.1.902	Archaea;Halobacterota;Halobacteria;Halobacterales;Halococcaceae;Halococcus;	97.99	0	0	11	0	0	0	0	0	0	0	0	21	0	0	GACCCAAGCTTTCGTCCCTGACTGTCGGATCCGTCTTCCCGAGGCGCTTTCGCCACCGGCGGTCCGTCGAGGATCTCAGGATTTCACTCCTACCCTCGACGTACCCCTCGGGTCTTCCGGTCCCAAGCCGTGGAGTTTCCACCGGACGTCCACCCGTTGGGCGGGTGGATTTCCCGATGGACTTTCACGGCGAGCTACGGACGCTTTAGGCCCAATAATATTGGCCATCACTCGAGCTGCCGGTATTAC
a8a33768c94bfebd0e187ba0263e0aea	KY933544.1.902	Archaea;Halobacterota;Halobacteria;Halobacterales;Halococcaceae;Halococcus;	97.97	0	0	14	0	12	0	0	0	0	0	0	24	0	0	TCGAGTGATGGCCAATATTATTGGGCCTAAAGCGTCCGTAGCTCGCCGTGAAAGTCCATCGGGAAATCCACCCGCCCAACGGGTGGACGTCCGGTGGAAACTCCACGGCTTGGGACCGGAAGACCCGAGGGGTACGTCGAGGGTAGGAGTGAAATCCTGAGATCCTCGACGGACCGCCGGTGGCGAAAGCGCCTCGGGAAGACGGATCCGACAGTCAGGGACGAAAGCTTGGGTCTCGAACCGGAT
afa077b7190ee59b8c3ac6ecc5acf351	HQ425184.1.1421	Archaea;Halobacterota;Halobacteria;Halobacterales;Halococcaceae;Halococcus;	99.8	0	0	2537	598	1347	0	0	0	0	0	0	0	0	0	GATCTTGGCTTTCGTCCCTGACCGTCGGATCCGCTTTCCCGAGGCGCTTTCGCCACCGGCGGTCCGTCGAGGATCTCAGGATTTCACTCCTACCCCCGACGTACCCCTCGGGTCTCTCGGTCCCAAGCCAGGCAGTTTCCACCGGACGTCCGCCCGTTGAGCGGGCGGATTTCCCGATGGACTTACCCGGCAGGCTACGGACGCTTTAGGCCCAATAATATCGGCCATCACTTGGTCTGCCGGTGT
b7424cff6d404981b53d4597b6cdec6c	KY933544.1.902	Archaea;Halobacterota;Halobacteria;Halobacterales;Halococcaceae;Halococcus;	96.95	0	0	0	16	46	0	0	0	0	0	0	0	0	0	GACCCAAGCTTTCGTCCCTGACCGTCGGATCCGTCTTCCCGAGGCGCTTTCGCCACCGGCGGTCCGTCGAGGATCTCAGGATTTCACTCCTACCCCCGACGTACCCCTCGGGTCTTCCGGTCCCAAGCCGTGTAGTTTCCACCGGACGTCCACCCGTTGGGCGGGTGGATTTCCCGATGGACTTACACGGCCGGCTACGGACGCTTTAGGCCCAATAATATCGGCCATCACTCGAGCTGCCGGTAT
ba9b6126acfce983322f1700ea09cc49	KY933544.1.902	Archaea;Halobacterota;Halobacteria;Halobacterales;Halococcaceae;Halococcus;	96.14	0	0	24	17	44	0	0	0	0	0	0	0	0	0	GACCCTAGCTTTCGTCCCTGACTGTCGGATCCGTTTTCCCGGGGCGCTTTCGCCACCGGCGGTCCGTCGAGGATCTCAGGATTTCACTCCTACCCCCGACGTACCCCCCGGGTCCTCCGGTCCCAAGCCGGGTAGTTTCCACCGGACGCCCACTCGTTAGGCGAGCGGATTTCCCGATGGACTTTCCCGGCGAGCTACGGACGCTTTAAGCCCAATAATAGCGGTCATCACTTGAGCTGCCGGTAT
c67abd220e4acd94b9f0f908c1bd5ac7	KY933544.1.902	Archaea;Halobacterota;Halobacteria;Halobacterales;Halococcaceae;Halococcus;	97.63	0	0	0	0	0	0	0	107	0	0	0	0	0	0	GGACGTACTTCCCAGGCGGCTCGCTTCGCGGCTTCCCTTTGGCACAGCGCAGGCTCGTAGCCTACGCCACACCTAGCGAGCATCGTTTACGGCCAGGACTACCCGGGTATCTAATCCGGTTCGAGACCCTGGCTTTCGTCCCTGACTGTCGGATCCGTCCTCCCGAGGCGCTTACGCCACCGGCGGTCCGTCGAGGATCTCAGGATTTCACTCCTACCCCCGACGTACCCCTCGGGTCCTCCGGTCCCAAGCCGTGGAGTTTCCACCGGACGCCCACCCGTTAAGCGGGTGGATTTCCCGATGGACTTTCACGGCGAGCTACGGACGCTTTAGGCCCAATAATATCGGCCATCACTTGA
cf328027f4901a9b4fea69855f9ed76c	KY933544.1.902	Archaea;Halobacterota;Halobacteria;Halobacterales;Halococcaceae;Halococcus;	97.63	0	0	0	0	0	0	0	121	0	0	0	0	0	0	TCAAGTGATGGCCGATATTATTGGGCCTAAAGCGTCCGTAGCTCGCCGTGAAAGTCCATCGGGAAATCCACCCGCTTAACGGGTGGGCGTCCGGTGGAAACTCCACGGCTTGGGACCGGAGGACCCGAGGGGTACGTCGGGGGTAGGAGTGAAATCCTGAGATCCTCGACGGACCGCCGGTGGCGTAAGCGCCTCGGGAGGACGGATCCGACAGTCAGGGACGAAAGCCAGGGTCTCGAACCGGATTAGATACCCGGGTAGTCCTGGCCGTAAACGATGCTCGCTAGGTGTGGCGTAGGCTACGAGCCTGCGCTGTGCCAAAGGGAAGCCGCGAAGCGAGCCGCCTGGGAAGTACGTCC
efecf14d0fa9a98628a7d55934271d9d	KY933544.1.902	Archaea;Halobacterota;Halobacteria;Halobacterales;Halococcaceae;Halococcus;	97.99	0	0	0	0	0	0	0	0	0	0	0	26	0	0	GACCCTGGCTTTCGTCCCTGACTGTCGGATCCGCTTTCCCGAGGCGCTTTCGCCACCGGTGGTCCGTCGAGGATCTCGGGATTTCACTCCTACCCCCGACGTACCCCTCGGGTCCTTCGGTCCCAAGCCGTGGAGTTTCCACCGGACGTCCACCCGTTGAGCGGGTGGATTTCCCGATGGACTTTCACGGCGAGCTACGGACGCTTTAGGCCCAATAACATCGGCCATCACTCGAGCTGCCGGTATTAC
f44ca8ff91c8a28d67669c0c1214ca40	HQ425184.1.1421	Archaea;Halobacterota;Halobacteria;Halobacterales;Halococcaceae;Halococcus;	95.68	0	0	0	0	0	0	0	12	0	0	0	0	0	0	CCGAGTGATGGCCGCTATTATTGGTCTTAAAGCGTCCGTAGCTTGCCAGACAAGTCGGTCGGGAAATCCGCTCGCTTAACGAGCGGACGTCCGGCCGAAACTGTCTGGCTTGGGACCGAAGGACCCGAGGGGTACGTCGGGGGTAGGAGTGAAATCCTGAGATCCTCGACGGACCACCGGTTGCGAAAGCGCCTCGGGAAAGCGGATCCGACGGTCAGGGACGAAAGCTAGGATCTCTAACCGGATTAGATACCCGGGTAGTCCTAGCCGTAAACGATGCCCGCTAGGTGTGACGTAGGCTACGAGCCTGCGTTGTGCCGAAGAGAAATCGCGAAGCGGGCCGACTGGGAAGTACGTCC
f66989e45f0b28d74692842f4af85499	HQ425184.1.1421	Archaea;Halobacterota;Halobacteria;Halobacterales;Halococcaceae;Halococcus;	94.46	0	0	0	0	0	0	0	2	0	0	0	0	0	0	AGACGTACTTCCCAGGCGGCCCGCTTCATGGTTTCCCTTCGGCGCCGCGCAGGCTCGTAGCCTACGCTACACCTAGCAGGCATCGTTTACGGCCAGGACTACCCGGGTATCTAATCCGGTTCGAGATCCTGGCTTTCGTCCCTGACCGTCGGATCCGGTTTCCCAGGGAGCTTTCGCCACCGGTGGTCCGTCGAGGATCTCAGGATTTCACTCCTACCCCCGACGTACCCCTTGGGCCCCCCGGTCCCAAGCCAGATAGTTTCCACCGGACGTCCATCCGTTGGGCGGATGGATTTCCCGATAGACTTGTCTGGCCGGCTACGGACGCTTTAAGCCCAATAAAATCGGCCATCACTTGA
13034d5c372fdb3d840d502d5e44cd64	KT261636.1.1471	Archaea;Halobacterota;Halobacteria;Halobacterales;Halococcaceae;Halostella;	99	0	0	0	0	0	309	0	0	0	0	0	0	0	0	CCAAGTGATGGCCGCTATTATTGGGCCTAAAGCGTTCGTAGCCGGCCAGGCAAGTTCGTCGGGAAATCCACCTGCTCAACAGGTGGGCGTCCGGCGAAAACTGTCTGGCTAGGGACCGGAAGACCCGAGGGGTACGTCCAGGGTAGGAGTGAAATCCTATAATCCTGGCCGGACCGCCGGTGGCGAAAGCGCCTCGGGAAGACGGATCCGACGGTGAGGGACGAAAGCTTGGGTCACGAACCGGATTAG
171aa77d6fe2b127a43c06bec34a440d	KT261636.1.1471	Archaea;Halobacterota;Halobacteria;Halobacterales;Halococcaceae;Halostella;	99	0	0	0	0	0	278	0	0	3	0	0	0	0	0	GACCCAAGCTTTCGTCCCTCACCGTCGGATCCGTCTTCCCGAGGCGCTTTCGCCACCGGCGGTCCGGCCAGGATTATAGGATTTCACTCCTACCCTGGACGTACCCCTCGGGTCTTCCGGTCCCTAGCCAGACAGTTTTCGCCGGACGCCCACCTGTTGAGCAGGTGGATTTCCCGACGAACTTGCCTGGCCGGCTACGAACGCTTTAGGCCCAATAATAGCGGCCATCACTTGGACTGCCGGTATTAC
818ff45bf5264186f6e127949939d50e	KM453695.1.1471	Archaea;Halobacterota;Halobacteria;Halobacterales;Halococcaceae;Halostella;	97.56	0	0	0	22	6	0	0	0	0	0	0	0	0	0	CCGAGTGATGGCCGCTATTATTGGGCCTAAAGCGTCCGTAGCCGGCCAGTCAAGTCCGTTGGGAAATCCACCCGCTTAACGGGTGGGCGTCCAGCGGAAACTGATTGGCTTGGGACCGGAAGACCCGAGGGGTACGTCCAGGGTAGGAGTGAAATCCTGTAATCCTGGACGGACCGCCGGTGGCGAAAGCGCCTCGGGAAGACGGATCCGACGGTGAGGGACGAAAGCTTGGATCTCGAACCGGAT
ab991805844d0d3db49c924086943604	KM453695.1.1471	Archaea;Halobacterota;Halobacteria;Halobacterales;Halococcaceae;Halostella;	97.56	0	0	0	18	0	0	0	0	0	0	0	0	0	0	GATCCAAGCTTTCGTCCCTCACCGTCGGATCCGTCTTCCCGAGGCGCTTTCGCCACCGGCGGTCCGTCCAGGATTACAGGATTTCACTCCTACCCTGGACGTACCCCTCGGGTCTTCCGGTCCCAAGCCAATCAGTTTCCGCTGGACGCCCACCCGTTAAGCGGGTGGATTTCCCAACGGACTTGACTGGCCGGCTACGGACGCTTTAGGCCCAATAATAGCGGCCATCACTCGGGCTGCCGGTAT
0f41bf1adcbcc4ec1992e10447a3ae7e	KT216131.1.919	Archaea;Halobacterota;Halobacteria;Halobacterales;Haloferacaceae;	97.17	0	0	0	0	0	9	0	0	0	0	0	0	0	0	CCAAGTGATGGCCGATCTTATTGGGCCTAAAGCGTCCGTAGCCGGCCAGGAAAATCCGTCGGGAAATCCACGCGCTCAACGCGTGGGCGTCCGGCGGACACTCCCTGGCTTGGGACCGGAAGACCCGAGGGGTACGTCCAGGGTAGGAGTGAAATCCTGTAATCCTGGACGGACCACCGATGGCGAAAGCACCTCGGGAGGACGGATCCGACGGTGAGGGACGAAAGCTAGGGTCTCGAACCGGATTAG
1b3281ba8ca1578c195950809ff18412	HQ400530.1.919	Archaea;Halobacterota;Halobacteria;Halobacterales;Haloferacaceae;	97.56	0	0	0	0	0	0	0	0	0	0	0	0	0	8	GACCCCAGCTTTCGTCCCTCACCGTCGGATCCGTCCTCCCGAGGTGCTTTCGCCATCGGCGGTCCGTCCAGGATTACGGGATTTCACTCCTACCCCGGACGTACCCCTCGGGTCTTCCGGTCCCGAGCCACGAGGGTTCCGCCGGACGCCCATCCGTTGAGCGGATGGATTTCCCGACGGACCGACGTGGCCGGCTACGGACGCTTTAGGCCCAATAATAGCGGCCATCACTTGGGCTGCCGGTAT
6b83ddbdf31e9abffe99be01e199afd4	KT216131.1.919	Archaea;Halobacterota;Halobacteria;Halobacterales;Haloferacaceae;	96.59	0	0	0	0	0	153	0	0	0	98	93	0	0	0	GACCCTAGCTTTCGTCCCTCACTGTCGGATCCGTCTTCCTGACGTGCTTTCGCCATCGGTGGTCCGTCCAGGATTACGGGATTTCACTCCTACCCTGGACGTACCCGTCAGGTCTTCCGGTCCCAAGCCAGACAGTTTCCGCCGGACGCCCGTGTGTTGAGCACACGGATTTCCCGACGGACTTGCCTGGCCAGCTACGGACGCTTTAGGCCCAATAAGATCGGCCATCACTTGGACTGCCGGTATTAC
8069dd8e5ef1c7affd79c8120eb0f156	HQ400530.1.919	Archaea;Halobacterota;Halobacteria;Halobacterales;Haloferacaceae;	97.59	0	0	0	0	0	0	0	0	0	0	0	7	0	0	CCAAGTGATGGCCGCTATTATTGGGCCTAAAGCGTCCGTAGCCGGCCACGTCGGTCCGTCGGGAAATCCATCCGCTCAACGGATGGGCGTCCGGCGGAACCCTCGTGGCTCGGGACCGGAAGACCCGAGGGGTACGTCCGGGGTAGGAGTGAAATCCCGTAATCCTGGACGGACCGCCGATGGCGAAAGCACCTCGGGAGGACGGATCCGACGGTGAGGGACGAAAGCTGGGGTCTCGAACCGGATTAG
92a5a4a5b656be59d2ac814d7f3ddc5f	KT165131.1.920	Archaea;Halobacterota;Halobacteria;Halobacterales;Haloferacaceae;	97.03	0	0	0	11	245	0	0	0	0	0	0	0	0	0	CCAAGTGATGGCCGTTGTTATTGGGCCTAAAGCGTCCGTAGCTGGCCAGATTGGTCCGTCGGGAAATCCACAGGCTCAACCTGTGGGCGTCCGGCGGAAACCGTCTGGCTTGGGACCGGAAGACTCGAGGGGTACGTCTGGGGTAGGAGTGAAATCCTGTAATCCTGGACGGACCGCCGATGGCGAAAGCACCTCGAGAGGACGGATCCGACAGTGAGGGACGAAAGCTAGGGTCTCGAACCGGAT
9882f7efee55f90b9ca50615413e5943	KT165131.1.920	Archaea;Halobacterota;Halobacteria;Halobacterales;Haloferacaceae;	97.16	0	0	0	8	232	0	0	0	0	0	0	0	0	0	GACCCTAGCTTTCGTCCCTCACTGTCGGATCCGTCCTCTCGAGGTGCTTTCGCCATCGGCGGTCCGTCCAGGATTACAGGATTTCACTCCTACCCCAGACGTACCCCTCGAGTCTTCCGGTCCCAAGCCAGACGGTTTCCGCCGGACGCCCACAGGTTGAGCCTGTGGATTTCCCGACGGACCAATCTGGCCAGCTACGGACGCTTTAGGCCCAATAACAACGGCCATCACTTGGGCTGCCGGTAT
a695f0a18dc88d7911aa7716b9183dfa	KT216131.1.919	Archaea;Halobacterota;Halobacteria;Halobacterales;Haloferacaceae;	96.99	0	0	0	0	0	14	0	0	0	0	0	0	0	0	GACCCTAGCTTTCGTCCCTCACCGTCGGATCCGTCCTCCCGAGGTGCTTTCGCCATCGGTGGTCCGTCCAGGATTACAGGATTTCACTCCTACCCTGGACGTACCCCTCGGGTCTTCCGGTCCCAAGCCAGGGAGTGTCCGCCGGACGCCCACGCGTTGAGCGCGTGGATTTCCCGACGGATTTTCCTGGCCGGCTACGGACGCTTTAGGCCCAATAAGATCGGCCATCACTTGGGCTGCCGGTATTAC
a6a9d74b3cf3a960c695c35c0b9beb9e	KT216131.1.919	Archaea;Halobacterota;Halobacteria;Halobacterales;Haloferacaceae;	96.97	0	0	0	0	0	171	0	0	0	127	103	0	0	0	CCAAGTGATGGCCGATCTTATTGGGCCTAAAGCGTCCGTAGCTGGCCAGGCAAGTCCGTCGGGAAATCCGTGTGCTCAACACACGGGCGTCCGGCGGAAACTGTCTGGCTTGGGACCGGAAGACCTGACGGGTACGTCCAGGGTAGGAGTGAAATCCCGTAATCCTGGACGGACCACCGATGGCGAAAGCACGTCAGGAAGACGGATCCGACAGTGAGGGACGAAAGCTAGGGTCTCGAACCGGATTAG
b98c2279269a44732affab4f185b9dab	DQ432496.1.1455	Archaea;Halobacterota;Halobacteria;Halobacterales;Haloferacaceae;	97.48	0	0	0	0	0	0	0	0	0	0	0	0	7	0	GCGAGTGATGGCCGATCTTATTGGGCCTAAAGCGTCCGTAGCTGGCCGCGCAAGTCCGTCGGGAAATCCACGCGCTCAACGCGTGGGCGCCCGGCGGAACCTGCACGGCTTGGGACCGGAAGACCCGAGGGGTACGTCCGGGGTAGGAGTGAAATCCCGTAATCCTGGACGGACCGCCGATGGCGAAAGCACCTCGGGAAGACGGCTCCGACAGTGAGGGACGAAAGCTGGGGTCTCGAACCGGATTAGATACCCGGGTAGTCCCAGCCGTAAACGATGCCTGTTAGGTGTGGCACCCGCTACGAGCGGGTGCTGTGCCGTAGGGAAGCCGCTAAACAGGCCGCCTGGGAAGTACGTCC
e0743e4f59ec8e384beba02e2ad7e533	KT216131.1.919	Archaea;Halobacterota;Halobacteria;Halobacterales;Haloferacaceae;	96.94	0	0	0	0	7	0	0	0	0	0	0	0	0	0	ACAAGTGATGGCCGATCTTATTGGGCCTAAAGCGTCCGTAGCTGGCCAGGCAAGTTCGTCGGGAAATCCGCGTGCTCAACGCGCGGGCGTCCGGCGAAAACTGTCTGGCTTGGGACCGGAAGACCCAACGGGTACGTCCGGGGTAGGAGTGAAATCCCGTAATCCTGGACGGACCACCGATGGCGAAAGCACGTTGGGAAGACGGATCCGACAGTGAGGGACGAAAGCTAGGGTCTCGAACCGGAT
f847c3c355158608ed1281a77a20f7cc	KT216131.1.919	Archaea;Halobacterota;Halobacteria;Halobacterales;Haloferacaceae;	96.78	0	0	0	0	0	0	0	0	0	0	21	0	0	0	GACCCTAGCTTTCGTCCCTCACTGTCGGATCCGTCTTCCTGACGTGCTTTCGCCATCGGTGGTCCGTCCAGGATTACGGGATTTCACTCCTACCCCGGACGTACCCGTCAGGTCTTCCGGTCCCAAGCCAGGCAGTTTCCGCCGGACGCCCGTGTGTTGAGCACACGGATTTCCCGACAGACTTGCCTGGCCAGCTACGGACGCTTTAGGCCCAATAAGATCGGCCATCACTTGGACTGCCGGTATTAC
052f2ad4657d2a30241807d58246f431	JN714457.1.1469	Archaea;Halobacterota;Halobacteria;Halobacterales;Haloferacaceae;A07HB70;	97.19	0	0	0	0	0	218	115	22	220	0	0	0	0	0	GACCCCAGCTTTCGTCCCTCACCGTCGGGTCCGTCTTCCCAGGGTGCTTTCGCCATCGGCGGTCCGTCCAGGATTACGGGATTTCACTCCTACCCCGGACGTACCCCCTGGGTCTTCCGGCCCCAAGCCGCACAGTTTCCGCCGGACGCCCGCGCGTTGAGCGCGCGGATTTCCCGACGGACTTGTGCGGCCGGCTACGGACGCTTTAGGCCCAATAAGATCGGTCATCACTCGGGCTGCCGGTATTAC
0d0df86b6862dbc4376f077519e2e2c1	GQ861360.1.920	Archaea;Halobacterota;Halobacteria;Halobacterales;Haloferacaceae;A07HB70;	98.59	0	0	0	0	0	0	0	0	0	68	29	0	0	0	TCGAGTGATGGCCGATCTTATTGGGCCTAAAGCGTCCGTAGCCGGCCACGCAAGTCCACCGGGAAATCCGCCAGCCCAACTGGCGGGCGTCCGGTGGAAACTGCGTGGCTTGGGACCGGAAGACCCGAAGGGTACGTCGTGGGTAGGAGTGAAATCCCGTAATCCTCGACGGACCGCCGATGGCGAAAGCACTTCGGGAAAACGGATCCGACGGTGAGGGACGAAAGCCAGGGTCTCGAACCGGATTAG
1ee1f7ea59cab468094559dbac7d5c0f	GQ861360.1.920	Archaea;Halobacterota;Halobacteria;Halobacterales;Haloferacaceae;A07HB70;	99.8	0	0	0	0	0	686	21	30	178	206	0	0	0	0	TCGAGTGATGGCCGATCTTATTGGGCCTAAAGCGTTCGTAGCCGGCCACGCAAGTCTCCCGGGAAATCCGCCAGCCCAACTGGCGGGCGTCCGGTAGAAACTGTGTGGCTTGGGACCGGAAGACCCGAAGGGTACGTCTTGGGTAGGAGTGAAATCCCGTAATCCTGGACGGACCGCCGATGGCGAAAGCACTTCGGGAAGACGGATCCGACGGTGAGGGACGAAAGCCAGGGTCTCGAACCGGATTAG
23dfc50bef18bbd9989b551067903882	JN714457.1.1469	Archaea;Halobacterota;Halobacteria;Halobacterales;Haloferacaceae;A07HB70;	97.77	0	0	0	26	10	0	0	0	0	0	0	0	0	0	CCGAGTGATGACCGATCTTATTGGGCCTAAAGCGTCCGTAGCCGGCCGAACGGGTCCATCGGGAAATCCACGCGCCCAACGCGTGGGCGTCCGGTGGATACCATTCGGCTTGGGGCCGGAAGACCCAGCGGGTACGTCCGGGGTAGGAGTGAAATCCCGTAATCCTGGACGGACCGCCGATGGCGAAAGCACGCTGGGAAAACGGACCCGACGGTGAGGGACGAAAGCTGGGGTCTCGAACCGGAT
37475113d85b9ca3cd306458456a3e14	GQ861360.1.920	Archaea;Halobacterota;Halobacteria;Halobacterales;Haloferacaceae;A07HB70;	99.19	0	0	0	17	0	0	0	0	0	0	0	27	0	0	TCGAGTGATGGCCGATCTTATTGGGCCTAAAGCGTTCGTAGCCGGCCACGCAAGTCCACCGGGAAATCCGCCAGCCCAACTGGCGGGCGTCCGGTGGAAACTGTGTGGCTTGGGACCGGAAGACCCGAAGGGTACGTCGTGGGTAGGAGTGAAATCCCGTAATCCTCGACGGACCGCCGATGGCGAAAGCACTTCGGGAAGACGGATCCGACGGTGAGGGACGAAAGCCAGGGTCTCGAACCGGATTAG
39c777017a01ff7efa6f0e2c8fd1ac47	GQ861376.1.921	Archaea;Halobacterota;Halobacteria;Halobacterales;Haloferacaceae;A07HB70;	99.8	0	0	58	99	80	0	0	0	0	2675	174	1132	722	435	ACAAGTGATGGCCAATCTTATTGGGCCTAAAGCGTCCGTAGCCGGCCGAGCGGGTCCGTCGGGAAATCCGCGTGCTCAACGCGCGGGCGTCCGGCGGAAACCACTCGGCTTGGGGCCGGAAGACTCGAGGGGTACGTCTGGGGTAGGAGTGAAATCCCGTAATCCTGGACGGACCGCCGATGGCGAAAGCACCTCGAGAAGACGGACCCGACGGTGAGGGACGAAAGCCAGGGTCTCGAACCGGATTAG
432aa8e3f32e113d6c0d95a70167a756	GQ861360.1.920	Archaea;Halobacterota;Halobacteria;Halobacterales;Haloferacaceae;A07HB70;	99.19	0	0	0	0	0	172	0	0	0	112	0	0	0	0	TCGAGTGATGGCCGATCTTATTGGGCCTAAAGCGTTCGTAGCCGGCCACACAAGTCCACCGGGAAATCCGCCAGCCCAACTGGCGGGCGTCCGGTGGAAACTGTGTGGCTTGGGACCGGAAGACCCGAAGGGTACGTCTTGGGTAGGAGTGAAATCCCGTAATCCTGGACGGACCGCCGATGGCGAAAGCACTTCGGGAAGACGGATCCGACGGTGAGGGACGAAAGCCAGGGTCTCCAACCGGATTAG
469510b942b4665b391235885eae9fcf	JN714457.1.1469	Archaea;Halobacterota;Halobacteria;Halobacterales;Haloferacaceae;A07HB70;	99.8	0	0	78	110	259	920	0	25	195	0	0	629	0	112	CCGAGTGATGACCGCTATTATTGGGCCTAAAGCGTCCGTAGCCGGCCGGACGGGTCCATCGGGAAATCCACGTGCCCAACGCGTGGGCGACCGGTGGAAACCATCCGGCTTGGGGCCGGAAGACCCAGGGGGTACGTCCGGGGTAGGAGTGAAATCCCGTAATCCTGGACGGACCGCCGATGGCGAAAGCACCCTGGGAAGACGGACCCGACGGTGAGGGACGAAAGCTGGGGTCTCGAACCGGATTAG
4e3bbf73b83b553bc277cade150c377b	JN714457.1.1469	Archaea;Halobacterota;Halobacteria;Halobacterales;Haloferacaceae;A07HB70;	97.39	0	0	0	0	0	47	0	0	0	31	0	0	0	0	GACCCCAGCTTTCGTCCCTCACCGTCGGGTCCGTCTTCCCAGGGTGCTTTCGCCATCGGCGGTCCGTCCAGGATTACGGGATTTCACTCCTACCCTGGACGTACCCCCTGGGTCTTCCGGCCCCAAGCCGCACAGTTTCCGCCGGACGCCCACGCGTTGGGCGCGTGGATTTCCCGACGGACTTGTGCGGCCGGCTACGGACGCTTTAGGCCCAATAATATCGGTCATCACTCGGGCTGCCGGTATTAC
4f68aba31d1ed0d6bfe2b65d60cf7f3f	GQ861360.1.920	Archaea;Halobacterota;Halobacteria;Halobacterales;Haloferacaceae;A07HB70;	99.19	0	0	20	95	50	0	0	0	0	0	0	0	0	0	GACCCTGGCTTTCGTCCCTCACCGTCGGATCCGTTTTCCCGAAGTGCTTTCGCCATCGGCGGTCCGTCCAGGATTACGGGATTTCACTCCTACCCAAGACGTACCCTTCGGGTCTTCCGGTCCCAAGCCACGCAGTTTCCACCGGACGCCCGCCAGTTGGGCTGGCGGATTTCCCGGTGGACTTGCGTGGCCGGCTACGAACGCTTTAGGCCCAATAAGATCGGCCATCACTCGAGCTGCCGGTAT
5f5e36e8b26c66b57d1e0eca88534f98	GQ861376.1.921	Archaea;Halobacterota;Halobacteria;Halobacterales;Haloferacaceae;A07HB70;	99.8	0	0	70	101	103	0	0	0	0	3063	195	1227	557	400	GACCCTGGCTTTCGTCCCTCACCGTCGGGTCCGTCTTCTCGAGGTGCTTTCGCCATCGGCGGTCCGTCCAGGATTACGGGATTTCACTCCTACCCCAGACGTACCCCTCGAGTCTTCCGGCCCCAAGCCGAGTGGTTTCCGCCGGACGCCCGCGCGTTGAGCACGCGGATTTCCCGACGGACCCGCTCGGCCGGCTACGGACGCTTTAGGCCCAATAAGATTGGCCATCACTTGTGCTGCCGGTATTAC
5fc223e0e6a26b14f71342537e9e0dcb	HE604629.1.919	Archaea;Halobacterota;Halobacteria;Halobacterales;Haloferacaceae;A07HB70;	97.39	0	0	0	0	0	0	0	0	0	63	0	0	0	0	GACCCTGGCTTTCGTCCCTCACCGTCGGGTCCGTCTTCCCGAAGTGCTTTCGCCATCGGCGGTCCGTCCAGGATTACGGGATTTCACTCCTACCCTGGACGTACCCTTCGGGTCTTCCGGCCCCAAGCCGATCAGTTTCCGCCGGACGCCCACGCGTTGAGCACGTGGATTTCCCGACGGACTTGATCGGCCGGCTACGGACGCTTTAGGCCCAATAACATCGGCCATCACTCGGGCTGCCGGTATTAC
642ba11895d840430efee57840906c02	KF234324.1.921	Archaea;Halobacterota;Halobacteria;Halobacterales;Haloferacaceae;A07HB70;	96.33	0	0	0	0	3	0	0	0	0	0	0	0	0	0	TCGAGTGATGGCCGATCTTATTGGGCCTAAAGCGTCCGTAGCCTGCCGCGTCGGTCCGTCGGGAAATCCGACCGCTCAACGGTCGGGCGTCCGGCGGATACCACGCGGCTCGGGACCGGACGACCCGAGGGGTACGTCCGGGGTAGGAGTGAAATCCCGTAATCCCGGACGGACCGCCGACGGCGAAAGCACCTCGGGAGGACGGATCCGACGGTGAGGGACGAAAGCTGGGGTCTCAAACCGGAT
6496406e35d2138524d55dfb3e5e0808	JN714457.1.1469	Archaea;Halobacterota;Halobacteria;Halobacterales;Haloferacaceae;A07HB70;	97.63	0	0	0	74	129	55	35	175	0	0	0	269	330	238	CCGAGTGATGACCGATCTTATTGGGCCTAAAGCGTCCGTAGCCGGCCGGGCAAGTCCGTCGGGAAATCCGCGCGCTCAACGCGCGGGCGTCCGGCGGAAACTGTCCGGCTTGGGGCCGGAAGACCCAGGGGGTACGTCCGGGGTAGGAGTGAAATCCCGTAATCCCGGACGGACCGCCGATGGCGAAAGCACCCTGGGAAGACGGACCCGACGGTGAGGGACGAAAGCTGGGGTCTCGAACCGGATTAGATACCCGGGTAGTCCCAGCCGTAAACGATGCTCGCTAGGTGTGGCCCCGGCTACGAGCCGGTGCTGTGCCGCAGGGAAGCCGCTAAGCGAGCCGCCTGGGAAGTACGTCC
68306b335e53f1ea86d4ed795ad17224	KF234324.1.921	Archaea;Halobacterota;Halobacteria;Halobacterales;Haloferacaceae;A07HB70;	98.78	0	0	0	0	0	0	0	0	0	0	0	0	11	12	GACCCCAGCTTTCGTCCCTCACCGTCGGATCCGTCCTCCCGAGGTGCTTTCGCCATCGGCGGTCCGTTCGGGATTACGGGATTTCACTCCTACCCCGGACGTACCCCTCGGGTCGTTCGGTCCCAAGCCGGATGGTGTCCGCCGGACGCCCACACGTTGGGCGTGTGGATTTCCCGACGGACCGGTCCGGCCGGCTACGGACGCTTTAGGCCCAATAAGATCGGTCATCACTCGGGCTGCCGGTAT
68a0ffa728c16a50cac7006564b5ac53	GQ861360.1.920	Archaea;Halobacterota;Halobacteria;Halobacterales;Haloferacaceae;A07HB70;	98.59	0	0	0	0	0	0	0	0	0	95	0	0	0	0	GACCCTGGCTTTCGTCCCTCACCGTCGGATCCGTTTTCCCGAAGTGCTTTCGCCATCGGCGGTCCGTCGAGGATTACGGGATTTCACTCCTACCCACGACGTACCCTTCGGGTCTTCCGGTCCCAAGCCACGCAGTTTCCACCGGACGCCCGCCAGTTGGGCTGGCGGATTTCCCGGTGGACTTGCGTGGCCGGCTACGGACGCTTTAGGCCCAATAAGATCGGCCATCACTCGAGCTGCCGGTATTAC
77b48ebc959fa5a6f7418101c9ddde81	GQ861360.1.920	Archaea;Halobacterota;Halobacteria;Halobacterales;Haloferacaceae;A07HB70;	99.19	0	0	0	0	0	61	0	0	0	0	0	0	0	0	GACCCTGGCTTTCGTCCCTCACCGTCGGATCCGTCTTCCCGAAGTGCTTTCGCCATCGGCGGTCCGTCCAGGATTACGGGATTTCACTCCTACCCAAGACGTACCCTTCGGGTCTTCCGGTCCCAAGCCACACAGTTTCCACCGGACGCCCGCCAGTTGGGCTGGCGGATTTCCCGGTGGACTTGCGTAGCCGGCTACGAACGCTTTAGGCCCAATAAAATCGGCCATCACTCGAGCTGCCGGTATTAC
7da37cf528704444728ea97c9a26a0cf	JN714457.1.1469	Archaea;Halobacterota;Halobacteria;Halobacterales;Haloferacaceae;A07HB70;	97.08	0	0	0	0	0	0	0	0	0	0	0	0	101	0	GGACGTACTTCCCAGGCGGCTCGCTTAGCGGCTTCCCTGCGGCACAGCACCGGCTCGTAGCCGGGGCCACACCTAGCGAGCATCGTTTACGGCTGGGACTACCCGGGTATCTAATCCGGTTCGAGACCCCAGCTTTCGTCCCTCACCGTCGGGTCCGTCTTCCCAGGGTGCTTTCGCCATCGGCGGTCCGTCCGGGATTACGGGATTTCACTCCTACCCCGGACGTACCCCCTGGGTCTTCCGGCCCCAAGCCACACAGTTTCCGCCGGACGCCCGCGTGTTGAGCACGCGGATTTCCCGACGGACTTGCATGGCCGGCTACGGACGCTTTAGGCCCAATAAGATCGGTCATCACTCGG
7ef60fa0f11e794e6bdd13a9bb743787	JN714457.1.1469	Archaea;Halobacterota;Halobacteria;Halobacterales;Haloferacaceae;A07HB70;	99.19	0	0	0	0	0	0	0	0	0	0	143	0	0	0	GACCCCAGCTTTCGTCCCTCACCGTCGGGTCCGTCCTCCCAGGGTGCTTTCGCCATCGGCGGTCCGTCCAGGATTACGGGATTTCACTCCTACCCCGGACGTACCCCCTGGGTCTTCCGGCCCCAAGCCGGATGGTTTCCACCGGTCGCCCACGCGTTGAGCGCGTGGATTTCCCGATGGACCCGTCCGGCCGGCTACGGACGCTTTAGGCCCAATAAGAGCGGTCATCACTTGGGCTGCCGGTATTAC
865d3a30c7713ddf340b58c8604d3acb	GQ861360.1.920	Archaea;Halobacterota;Halobacteria;Halobacterales;Haloferacaceae;A07HB70;	99.4	0	0	0	0	0	189	0	0	0	262	0	0	0	0	GACCCTGGCTTTCGTCCCTCACCGTCGGATCCGTCTTCCCGAAGTGCTTTCGCCATCGGCGGTCCGTCCAGGATTACGGGATTTCACTCCTACCCAAGACGTACCCTTCGGGTCTTCCGGTCCCAAGCCACACAGTTTCCACCGGACGCCCGCCAGTTGGGCTGGCGGATTTCCCGGTGGACTTGTGTGGCCGGCTACGAACGCTTTAGGCCCAATAAGATCGGCCATCACTCGAGCTGCCGGTATTAC
8b669dc41204d26ca97307064b76cf31	LN865041.1.901	Archaea;Halobacterota;Halobacteria;Halobacterales;Haloferacaceae;A07HB70;	97.58	0	0	0	0	0	240	56	41	109	10	0	0	0	0	CCGAGTGATGACCGATCTTATTGGGCCTAAAGCGTCCGTAGCCGGCCATGCAAGTCCGTCGGGAAATCCACGCGCTCAACGCGTGGGCGTCCGGCGGAAACTGTATGGCTTGGGGCCGGAAGACCCAGGGGGTACGTCCGGGGTAGGAGTGAAATCCCGTAATCCCGGACGGACCGCCGATGGCGAAAGCACCCTGGGAAGACGGACCCGACGGTGAGGGACGAAAGCTGGGGTCTCGAACCGGATTAG
9c9598ef2faeecbdcb20630943462444	JN714457.1.1469	Archaea;Halobacterota;Halobacteria;Halobacterales;Haloferacaceae;A07HB70;	97.39	0	0	0	0	0	23	0	0	0	16	0	0	0	0	CCGAGTGATGACCGATATTATTGGGCCTAAAGCGTCCGTAGCCGGCCGCACAAGTCCGTCGGGAAATCCACGCGCCCAACGCGTGGGCGTCCGGCGGAAACTGTGCGGCTTGGGGCCGGAAGACCCAGGGGGTACGTCCAGGGTAGGAGTGAAATCCCGTAATCCTGGACGGACCGCCGATGGCGAAAGCACCCTGGGAAGACGGACCCGACGGTGAGGGACGAAAGCTGGGGTCTCGAACCGGATTAG
a0ba43939b534167790e75d2d3ea3679	GQ861360.1.920	Archaea;Halobacterota;Halobacteria;Halobacterales;Haloferacaceae;A07HB70;	99.19	0	0	21	94	69	41	0	0	0	141	0	0	0	0	TCGAGTGATGGCCGATCTTATTGGGCCTAAAGCGTTCGTAGCCGGCCACGCAAGTCCACCGGGAAATCCGCCAGCCCAACTGGCGGGCGTCCGGTGGAAACTGCGTGGCTTGGGACCGGAAGACCCGAAGGGTACGTCTTGGGTAGGAGTGAAATCCCGTAATCCTGGACGGACCGCCGATGGCGAAAGCACTTCGGGAAAACGGATCCGACGGTGAGGGACGAAAGCCAGGGTCTCGAACCGGAT
abb48311e4fbfca8f9044fe989810b54	JN714457.1.1469	Archaea;Halobacterota;Halobacteria;Halobacterales;Haloferacaceae;A07HB70;	99.6	0	0	0	0	0	1358	0	0	0	7	0	0	0	0	GACCCCAGCTTTCGTCCCTCACCGTCGGGTCCGTCTTCCCAGGGTGCTTTCGCCATCGGCGGTCCGTCCAGGATTACGGGATTTCACTCCTACCCCGGACGTACCCCCTGGGTCTTCCGGCCCCAAGCCGGATGGTTTCCACCGGGCGCCCACGCGTTGAGCGCGTGGATTTCCCGATGGACCCGTCCGGCCGGCTACGGACGCTTTAGGCCCAATAATAGCGGTCATCACTCGGGCTGCCGGTATTAC
acc7f622631c19dc68cf7958572ccab1	HE604629.1.919	Archaea;Halobacterota;Halobacteria;Halobacterales;Haloferacaceae;A07HB70;	99.19	0	0	0	22	0	0	0	0	0	0	0	0	0	0	GACCCTGGCTTTCGTCCCTCACCGTCGGGTCCGTCCTCCCGAAGTGCTTTCGCCATCGGCGGTCCGTCCAGGATTACGGGATTTCACTCCTACCCCGGACGTACCCTTCGGGTCTTTCGGCCCCAAGCCGGATAGTTTCCGCCGGACGCCCACACGTTGAGCGCGTGGATTTCCCGACGGACTTGTCCGGCCGGCTACGGACGCTTTAGGCCCAATAATATCGGCCATCACTCGAGCTGCCGGTAT
b21c2a15bf2b5a360aa51c69f2bec73b	HE604629.1.919	Archaea;Halobacterota;Halobacteria;Halobacterales;Haloferacaceae;A07HB70;	99.6	0	0	0	0	13	33	0	0	0	0	0	0	0	0	TCGAGTGATGGCCGATATTATTGGGCCTAAAGCGTCCGTAGCCGGCCGGACAAGTCCGTCGGGAAATCCACGCGCTCAACGCGTGGGCGTCCGGCGGAAACTATCCGGCTTGGGACCGAAAGACCCGAAGGGTACGTCCGGGGTAGGAGTGAAATCCCGTAATCCTGGACGGACCGCCGATGGCGAAAGCACTTCGGGAAGACGGATCCGACGGTGAGGGACGAAAGCCAGGGTCTCGAACCGGATTAG
b2bb618c42ca92ea6b6ddc8734894c84	GQ861360.1.920	Archaea;Halobacterota;Halobacteria;Halobacterales;Haloferacaceae;A07HB70;	99.19	0	0	0	0	0	0	0	0	0	0	0	29	0	0	GACCCTGGCTTTCGTCCCTCACCGTCGGATCCGTCTTCCCGAAGTGCTTTCGCCATCGGCGGTCCGTCGAGGATTACGGGATTTCACTCCTACCCACGACGTACCCTTCGGGTCTTCCGGTCCCAAGCCACACAGTTTCCACCGGACGCCCGCCAGTTGGGCTGGCGGATTTCCCGGTGGACTTGCGTGGCCGGCTACGAACGCTTTAGGCCCAATAAGATCGGCCATCACTCGAGCTGCCGGTATTAC
b613901934574643dc9086583762d4be	JN714457.1.1469	Archaea;Halobacterota;Halobacteria;Halobacterales;Haloferacaceae;A07HB70;	99.19	0	0	0	0	0	0	0	0	0	0	150	0	0	0	CCAAGTGATGACCGCTCTTATTGGGCCTAAAGCGTCCGTAGCCGGCCGGACGGGTCCATCGGGAAATCCACGCGCTCAACGCGTGGGCGACCGGTGGAAACCATCCGGCTTGGGGCCGGAAGACCCAGGGGGTACGTCCGGGGTAGGAGTGAAATCCCGTAATCCTGGACGGACCGCCGATGGCGAAAGCACCCTGGGAGGACGGACCCGACGGTGAGGGACGAAAGCTGGGGTCTCGAACCGGATTAG
c0670d5499efd98037a1fa07a9dd6d81	JN714457.1.1469	Archaea;Halobacterota;Halobacteria;Halobacterales;Haloferacaceae;A07HB70;	97.08	0	0	0	0	0	0	0	0	0	0	0	58	143	0	CCGAGTGATGACCGATCTTATTGGGCCTAAAGCGTCCGTAGCCGGCCATGCAAGTCCGTCGGGAAATCCGCGTGCTCAACACGCGGGCGTCCGGCGGAAACTGTGTGGCTTGGGGCCGGAAGACCCAGGGGGTACGTCCGGGGTAGGAGTGAAATCCCGTAATCCCGGACGGACCGCCGATGGCGAAAGCACCCTGGGAAGACGGACCCGACGGTGAGGGACGAAAGCTGGGGTCTCGAACCGGATTAGATACCCGGGTAGTCCCAGCCGTAAACGATGCTCGCTAGGTGTGGCCCCGGCTACGAGCCGGTGCTGTGCCGCAGGGAAGCCGCTAAGCGAGCCGCCTGGGAAGTACGTCC
c8ce18920839d54802a0304687dfdaa0	JN714457.1.1469	Archaea;Halobacterota;Halobacteria;Halobacterales;Haloferacaceae;A07HB70;	97.19	0	0	0	0	16	184	83	16	209	0	0	0	0	0	CCGAGTGATGACCGATCTTATTGGGCCTAAAGCGTCCGTAGCCGGCCGCACAAGTCCGTCGGGAAATCCGCGCGCTCAACGCGCGGGCGTCCGGCGGAAACTGTGCGGCTTGGGGCCGGAAGACCCAGGGGGTACGTCCGGGGTAGGAGTGAAATCCCGTAATCCTGGACGGACCGCCGATGGCGAAAGCACCCTGGGAAGACGGACCCGACGGTGAGGGACGAAAGCTGGGGTCTCGAACCGGATTAG
d1f80f0fb43196ceb63d0e96795e3a0d	HE604629.1.919	Archaea;Halobacterota;Halobacteria;Halobacterales;Haloferacaceae;A07HB70;	97.58	0	0	0	0	0	0	0	0	0	62	0	0	0	0	CCGAGTGATGGCCGATGTTATTGGGCCTAAAGCGTCCGTAGCCGGCCGATCAAGTCCGTCGGGAAATCCACGTGCTCAACGCGTGGGCGTCCGGCGGAAACTGATCGGCTTGGGGCCGGAAGACCCGAAGGGTACGTCCAGGGTAGGAGTGAAATCCCGTAATCCTGGACGGACCGCCGATGGCGAAAGCACTTCGGGAAGACGGACCCGACGGTGAGGGACGAAAGCCAGGGTCTCGAACCGGATTAG
d242a10153093f841d59e8d94b4ad1d3	HE604629.1.919	Archaea;Halobacterota;Halobacteria;Halobacterales;Haloferacaceae;A07HB70;	99.6	0	0	0	0	14	31	0	0	0	0	0	0	0	0	GACCCTGGCTTTCGTCCCTCACCGTCGGATCCGTCTTCCCGAAGTGCTTTCGCCATCGGCGGTCCGTCCAGGATTACGGGATTTCACTCCTACCCCGGACGTACCCTTCGGGTCTTTCGGTCCCAAGCCGGATAGTTTCCGCCGGACGCCCACGCGTTGAGCGCGTGGATTTCCCGACGGACTTGTCCGGCCGGCTACGGACGCTTTAGGCCCAATAATATCGGCCATCACTCGAGCTGCCGGTATTAC
d8d70fbfe855e879eaa13e8a320fe6c7	GQ861360.1.920	Archaea;Halobacterota;Halobacteria;Halobacterales;Haloferacaceae;A07HB70;	99.8	0	0	0	0	0	659	46	27	185	195	0	0	0	0	GACCCTGGCTTTCGTCCCTCACCGTCGGATCCGTCTTCCCGAAGTGCTTTCGCCATCGGCGGTCCGTCCAGGATTACGGGATTTCACTCCTACCCAAGACGTACCCTTCGGGTCTTCCGGTCCCAAGCCACACAGTTTCTACCGGACGCCCGCCAGTTGGGCTGGCGGATTTCCCGGGAGACTTGCGTGGCCGGCTACGAACGCTTTAGGCCCAATAAGATCGGCCATCACTCGAGCTGCCGGTATTAC
ee4319f1f1c9d357a1a33ffbbf3ee816	JN714457.1.1469	Archaea;Halobacterota;Halobacteria;Halobacterales;Haloferacaceae;A07HB70;	99.6	0	0	0	0	0	1215	0	0	0	7	0	0	0	0	CCGAGTGATGACCGCTATTATTGGGCCTAAAGCGTCCGTAGCCGGCCGGACGGGTCCATCGGGAAATCCACGCGCTCAACGCGTGGGCGCCCGGTGGAAACCATCCGGCTTGGGGCCGGAAGACCCAGGGGGTACGTCCGGGGTAGGAGTGAAATCCCGTAATCCTGGACGGACCGCCGATGGCGAAAGCACCCTGGGAAGACGGACCCGACGGTGAGGGACGAAAGCTGGGGTCTCGAACCGGATTAG
eed4faaa4fe9467183f0352de89ed596	JN714457.1.1469	Archaea;Halobacterota;Halobacteria;Halobacterales;Haloferacaceae;A07HB70;	99.8	0	0	84	89	247	969	49	26	213	0	0	682	0	92	GACCCCAGCTTTCGTCCCTCACCGTCGGGTCCGTCTTCCCAGGGTGCTTTCGCCATCGGCGGTCCGTCCAGGATTACGGGATTTCACTCCTACCCCGGACGTACCCCCTGGGTCTTCCGGCCCCAAGCCGGATGGTTTCCACCGGTCGCCCACGCGTTGGGCACGTGGATTTCCCGATGGACCCGTCCGGCCGGCTACGGACGCTTTAGGCCCAATAATAGCGGTCATCACTCGGGCTGCCGGTATTAC
f44ba535ef31feee0f40b9bcb210c10d	KF234324.1.921	Archaea;Halobacterota;Halobacteria;Halobacterales;Haloferacaceae;A07HB70;	98.78	0	0	0	0	0	0	0	0	0	0	0	0	10	15	CCGAGTGATGACCGATCTTATTGGGCCTAAAGCGTCCGTAGCCGGCCGGACCGGTCCGTCGGGAAATCCACACGCCCAACGTGTGGGCGTCCGGCGGACACCATCCGGCTTGGGACCGAACGACCCGAGGGGTACGTCCGGGGTAGGAGTGAAATCCCGTAATCCCGAACGGACCGCCGATGGCGAAAGCACCTCGGGAGGACGGATCCGACGGTGAGGGACGAAAGCTGGGGTCTCGAACCGGAT
4405d203a180977c28e94f757bbe0d9c	KF452251.1.952	Archaea;Halobacterota;Halobacteria;Halobacterales;Haloferacaceae;Haloarchaeobius;	99	0	0	0	0	0	13	18	0	22	0	0	0	0	0	GACCCCAGCTTTCGTCCCTCACTGTCGGATCCGATCTTCCGAGGTGCTTTCGCCATCGGTGGTCCGTCCAGGATTACGGGATTTCACTCCTACCCCGGACGTACCCCTCGGACCGCTCGGTCCCAAGCTGTGCAGTTTCTGCCGGACGCCTGCTCGTTGAGCGAGCAGATTTCCCAACAGACTTGCCCAGCCAGCTACGGACGCTTTAGGCCCAATAATATCGGTCATCACTCGAGCTGCCGGTGTTAC
b99d83165d2d8e5e8a94414d7010c57c	LC061270.1.1440	Archaea;Halobacterota;Halobacteria;Halobacterales;Haloferacaceae;Haloarchaeobius;	99.03	0	0	0	0	0	0	0	18	0	0	0	0	0	0	TCGAGTGATGACCGATATTATTGGGCCTAAAGCGTCCGTAGCTGGCTGTGCAAGTCTGTTGGGAAATCTGCTCGCCCAACGAGCAGGCGTCCGGCAGAAACTGCACAGCTCGGGACCGAGCGGTCCGAGGGGTACGTCTGGGGTAGGAGTGAAATCCCGTAATCCTGGACGGACCACCGATGGCGAAAGCACCTCGGAAGATCGGATCCGACAGTGAGGGACGAAAGCTGGGGTCACGAACCGGATTAGATACCCGGGTAGTCCCAGCTGTAAACGATGCCAGTTAGGTGTGGCGCGGGCTACGAGCTCGTGCCGTGCCGCAGCGAAGGCGATAAACTGGCCGCCTGGGAAGTACGTCC
ebf3b76e47fda9253f3ef437f4f65c73	GU951428.1.1472	Archaea;Halobacterota;Halobacteria;Halobacterales;Haloferacaceae;Haloarchaeobius;	100	0	0	0	0	0	11	11	48	17	0	0	0	0	0	GGACGTACTTCCCAGGCGGCTCACTTCACGGCTTCCCTACGGCACAGCACTGGCTCGTAGCCAGTGCCACACCTAGTGAGCATCGTTTACAGCTGGGACTACCCGGGTATCTAATCCGGTTCGTGACCCCAGCTTTCGTCCCTCACTGTCGGATCCGTCTTCCTGAGGCGCTTTCGCCACCGGTGGTCCGTCCAGGATTACGGGATTTCACTCCTACCCCAGACGTACCCCTCAGGTCTTCCGGTCCCAAGCCGATTGGTTTCCGCCGGACGCCTGCTCGTTGAGCGAGCAGATTTCCCGACGGACCCTCTCGGCCAGCTACGGACGCTTTAGGCCCAATAATATCGGTCATCACTCGA
ee0f71c4bbeb1a3a6e9bf354e085fba1	KF452251.1.952	Archaea;Halobacterota;Halobacteria;Halobacterales;Haloferacaceae;Haloarchaeobius;	99.19	0	0	0	0	0	19	18	11	33	0	0	0	0	0	TCGAGTGATGACCGATATTATTGGGCCTAAAGCGTCCGTAGCTGGCTGGGCAAGTCTGTTGGGAAATCTGCTCGCTCAACGAGCAGGCGTCCGGCAGAAACTGCACAGCTTGGGACCGAGCGGTCCGAGGGGTACGTCCGGGGTAGGAGTGAAATCCCGTAATCCTGGACGGACCACCGATGGCGAAAGCACCTCGGAAGATCGGATCCGACAGTGAGGGACGAAAGCTGGGGTCACGAACCGGATTAG
f5729c3e7cf40e86742d1cb842906765	LC061270.1.1440	Archaea;Halobacterota;Halobacteria;Halobacterales;Haloferacaceae;Haloarchaeobius;	99.03	0	0	0	0	0	0	0	16	0	0	0	0	0	0	GGACGTACTTCCCAGGCGGCCAGTTTATCGCCTTCGCTGCGGCACGGCACGAGCTCGTAGCCCGCGCCACACCTAACTGGCATCGTTTACAGCTGGGACTACCCGGGTATCTAATCCGGTTCGTGACCCCAGCTTTCGTCCCTCACTGTCGGATCCGATCTTCCGAGGTGCTTTCGCCATCGGTGGTCCGTCCAGGATTACGGGATTTCACTCCTACCCCAGACGTACCCCTCGGACCGCTCGGTCCCGAGCTGTGCAGTTTCTGCCGGACGCCTGCTCGTTGGGCGAGCAGATTTCCCAACAGACTTGCACAGCCAGCTACGGACGCTTTAGGCCCAATAATATCGGTCATCACTCGA
fa57a79f05942931009dce6c680f3ea4	GU951428.1.1472	Archaea;Halobacterota;Halobacteria;Halobacterales;Haloferacaceae;Haloarchaeobius;	100	0	0	0	0	0	16	9	47	15	0	0	0	0	0	TCGAGTGATGACCGATATTATTGGGCCTAAAGCGTCCGTAGCTGGCCGAGAGGGTCCGTCGGGAAATCTGCTCGCTCAACGAGCAGGCGTCCGGCGGAAACCAATCGGCTTGGGACCGGAAGACCTGAGGGGTACGTCTGGGGTAGGAGTGAAATCCCGTAATCCTGGACGGACCACCGGTGGCGAAAGCGCCTCAGGAAGACGGATCCGACAGTGAGGGACGAAAGCTGGGGTCACGAACCGGATTAGATACCCGGGTAGTCCCAGCTGTAAACGATGCTCACTAGGTGTGGCACTGGCTACGAGCCAGTGCTGTGCCGTAGGGAAGCCGTGAAGTGAGCCGCCTGGGAAGTACGTCC
0a1907f7f022275f1b862d2feb81e299	AB627357.1.1472	Archaea;Halobacterota;Halobacteria;Halobacterales;Haloferacaceae;Halobaculum;	98.38	0	0	27	30	81	0	41	39	0	14	0	30	16	0	GACCCCAGCTTTCGTCCCTGACCGTCGGAGCAGTCCTCTCGAGGTGCTTTCGCCATCGGCGGTCCGTCCAGGATTACGGGATTTCACTCCTACCCCGGACGTACCCCTCGAGCCTTCCTGTCCCAAGCCGAACAGTTTCCGCCGGACGCCTACCAGTTGAGCTGGTAGATTTCCCGACGGACTTGCCCGGCCGGCTACGGACGCTTTAGGCCCAATAAGATCGGTCATCACTCGAGCTGCCGGTAT
10030fbaed902da04ca8aa57b08060d7	KX376701.1.1461	Archaea;Halobacterota;Halobacteria;Halobacterales;Haloferacaceae;Halobaculum;	99.4	0	0	0	0	0	0	0	0	0	0	5	0	0	0	CCGAGTGATGACCGATCTTATTGGGCCTAAAGCGTCCGTAGCCGGCCGGGCAAGTCCGTCGGGAAATCTACCAGCTCAACTGGTAGGCGTCCGGCGGAAACTGCTCGGCTTGGGACAGGGAGACTCAAGGGGTACGTCCGGGGTAGGAGTGAAATCCCGTAATCCTGGACGGACCACCGATGGCGAAAGCACCTTGAGAGAACTGCTCCGACGGTCAGGGACGAAAGCTGGGGTCTCGAACCGGATTAG
28823ad2a5106c018fe2044adb4f0928	EF106523.1.910	Archaea;Halobacterota;Halobacteria;Halobacterales;Haloferacaceae;Halobaculum;	99.6	0	0	0	0	0	49	899	25	0	34	0	0	0	0	TCGAGTGATGACCGATCTTATTGGGCCTAAAGCGTTCGTAGCCGGCCGGGCAAGTTCGTCGGGAAATCTACCAGCTCAACTGGTAGGCGTCCGGCGAAAACTGTCCGGCTTGGGACAGGGAGACTCGAAGAGTACGTCCGGGGTAGGAGTGAAATCCCGTAATCCTGGACGGACTACCGATGGCGAAAGCACTTCGAGAGAACTGATCCGACGGTCAGGAACGAAAGCTGGGGTCTCGAACCGGATTAG
3876385bbabb029f1a34ea1a629881c7	KX376701.1.1461	Archaea;Halobacterota;Halobacteria;Halobacterales;Haloferacaceae;Halobaculum;	97.99	0	0	0	0	0	0	0	0	0	375	0	0	0	7	TCGAGTGATGACCGATCTTATTGGGCCTAAAGCGTCCGTAGCCGGCCGGGCAAGTCCGTCGGGAAATCTACCAGCCCAACTGGTAGGCGTCCGACGGAAACTGCACGGCTTGGGACAGGGAGACTCAAGAAGTACGTCCGGGGTAGGAGTGAAATCCCGTAATCCTGGACGGACTACCGATGGCGAAAGCATCTTGAGAGAACTGCTCCGACGGTCAGGGACGAAAGCTGGGGTCTCGAACCGGATTAG
5ed03026ee825cf38a6e0eb9553aff53	HE604560.1.919	Archaea;Halobacterota;Halobacteria;Halobacterales;Haloferacaceae;Halobaculum;	99.4	0	0	0	0	0	0	0	0	0	483	0	0	54	0	GACCCCAGCTTTCGTCCCTGACCGTCGGATCAGTTCTCTCGAAGTGCTTTCGCCATCGGTGGTCCGTCCAGGATTACGGGATTTCACTCCTACCCCGGACGTACCCTTCGAGTCTCCCTGTCCCAAGCCGTGCAGTTTTCGCCGGACGCCTACCAGTTGAGCTGGTAGATTTCCCGACGAACTTGCCCGGCCGGCTACGGACGCTTTAGGCCCAATAAGATCGGCCATCACTCGAGCTGCCGGTATTAC
7d61a5a3203700170c84ceac3d19c853	HQ400510.1.919	Archaea;Halobacterota;Halobacteria;Halobacterales;Haloferacaceae;Halobaculum;	99.4	0	0	0	0	0	0	0	0	0	0	0	39	34	0	TCGAGTGATGACCGATCTTATTGGGCCTAAAGCGTTCGTAGCCGGCCGGGCAAGTTCGTCGGGAAATCTACCAGCTCAACTGGTAGGCGTCCGGCGAAAACTGCACGGCTTGGGACAGGGAGACTCGAAGGGTACGTCCGGGGTAGGAGTGAAATCCCGTAATCCTGGACGGACCACCGATGGCGAAAGCACTTCGAGAGAACTGATCCGACGGTCAGGAACGAAAGCTGGGGTCTCGAACCGGATTAG
a631aa5bcb9b2ccfd16e7dce9fc0555b	HE604560.1.919	Archaea;Halobacterota;Halobacteria;Halobacterales;Haloferacaceae;Halobaculum;	99.4	0	0	0	0	0	0	0	0	0	519	0	0	0	0	TCGAGTGATGGCCGATCTTATTGGGCCTAAAGCGTCCGTAGCCGGCCGGGCAAGTTCGTCGGGAAATCTACCAGCTCAACTGGTAGGCGTCCGGCGAAAACTGCACGGCTTGGGACAGGGAGACTCGAAGGGTACGTCCGGGGTAGGAGTGAAATCCCGTAATCCTGGACGGACCACCGATGGCGAAAGCACTTCGAGAGAACTGATCCGACGGTCAGGGACGAAAGCTGGGGTCTCGAACCGGATTAG
b8ea9e0c08afbe3e5458fa18b65d2f3a	AB477983.1.1432	Archaea;Halobacterota;Halobacteria;Halobacterales;Haloferacaceae;Halobaculum;	99.19	0	0	0	0	0	0	0	0	0	543	0	0	0	0	TCGAGTGATGACCGATCTTATTGGGCCTAAAGCGTTCGTAGCCGGCCGGGCAAGTTCGTCGGGAAATCTACCAGCTCAACTGGTAGGCGTCCGGCGAAAACTGCACGGCTTGAGACAGGGAGACTCGAAGGGTACGTCCGGGGTAGGAGTGAAATCCCGTAATCCTGGACGGACCACCGATGGCGAAAGCACTTCGAGAGAACTGATCTGACGGTCAGGGACGAAAGCTGGGGTCTCGAACCGGATTAG
c4e318170e44a7876db5b9e6b78dd16c	KX376701.1.1461	Archaea;Halobacterota;Halobacteria;Halobacterales;Haloferacaceae;Halobaculum;	99.19	0	0	0	0	0	0	0	0	0	10	0	0	0	0	GACCCCAGCTTTCGTCCCTGACCGTCGGAGCAGTTCTCTCAAGGTGCTTTCGCCATCGGTGGTCCGTCCAGGATTACGGGATTTCACTCCTACCCCGGACGTACCCCTTGAGTCTCCCTGTCCCAAGCCGAGCAGTTTCCGCCGGACGCCTACCAGTTGAGCTGGTAGATTTCCCGACGGACTTGCCCGGCCGGCTACGGACGCTTTAGGCCCAATAAGATCGGTCATCACTCGGGCTGCCGGTATTAC
c741bac8ea334c76743089ecdf58ce95	AB627357.1.1472	Archaea;Halobacterota;Halobacteria;Halobacterales;Haloferacaceae;Halobaculum;	98.38	0	0	30	33	100	0	46	42	0	23	0	28	26	0	TCGAGTGATGACCGATCTTATTGGGCCTAAAGCGTCCGTAGCCGGCCGGGCAAGTCCGTCGGGAAATCTACCAGCTCAACTGGTAGGCGTCCGGCGGAAACTGTTCGGCTTGGGACAGGAAGGCTCGAGGGGTACGTCCGGGGTAGGAGTGAAATCCCGTAATCCTGGACGGACCGCCGATGGCGAAAGCACCTCGAGAGGACTGCTCCGACGGTCAGGGACGAAAGCTGGGGTCTCGAACCGGAT
d42f8ea07d47a6380ba497b1d00dd605	EF106523.1.910	Archaea;Halobacterota;Halobacteria;Halobacterales;Haloferacaceae;Halobaculum;	99.4	0	0	0	0	0	34	1094	30	0	44	0	0	0	0	GACCCCAGCTTTCGTTCCTGACCGTCGGATCAGTTCTCTCGAAGTGCTTTCGCCATCGGTAGTCCGTCCAGGATTACGGGATTTCACTCCTACCCCGGACGTACTCTTCGAGTCTCCCTGTCCCAAGCCGGACAGTTTTCGCCGGACGCCTACCAGTTGAGCTGGTAGATTTCCCGACGAACTTGCCCGGCCGGCTACGAACGCTTTAGGCCCAATAAGATCGGTCATCACTCGAGCTGCCGGTGTTAC
dbc5520e1d221d46b9604ecd24eea7d6	HQ400510.1.919	Archaea;Halobacterota;Halobacteria;Halobacterales;Haloferacaceae;Halobaculum;	99.4	0	0	0	0	0	0	0	0	0	0	0	24	0	0	GACCCCAGCTTTCGTTCCTGACCGTCGGATCAGTTCTCTCGAAGTGCTTTCGCCATCGGTGGTCCGTCCAGGATTACGGGATTTCACTCCTACCCCGGACGTACCCTTCGAGTCTCCCTGTCCCAAGCCGTGCAGTTTTCGCCGGACGCCTACCAGTTGAGCTGGTAGATTTCCCGACGAACTTGCCCGGCCGGCTACGAACGCTTTAGGCCCAATAAGATCGGTCATCACTCGAGCTGCCGGTGTTAC
edc5e49fb1dfd011fd2c3f232bf0fafa	AB477983.1.1432	Archaea;Halobacterota;Halobacteria;Halobacterales;Haloferacaceae;Halobaculum;	99.19	0	0	0	0	0	0	0	0	0	517	0	0	0	0	GACCCCAGCTTTCGTCCCTGACCGTCAGATCAGTTCTCTCGAAGTGCTTTCGCCATCGGTGGTCCGTCCAGGATTACGGGATTTCACTCCTACCCCGGACGTACCCTTCGAGTCTCCCTGTCTCAAGCCGTGCAGTTTTCGCCGGACGCCTACCAGTTGAGCTGGTAGATTTCCCGACGAACTTGCCCGGCCGGCTACGAACGCTTTAGGCCCAATAAGATCGGTCATCACTCGAGCTGCCGGTGTTAC
ff3673a09f4850caab53df7689fedc89	KX376701.1.1461	Archaea;Halobacterota;Halobacteria;Halobacterales;Haloferacaceae;Halobaculum;	97.99	0	0	0	0	0	0	0	0	0	378	0	0	0	0	GACCCCAGCTTTCGTCCCTGACCGTCGGAGCAGTTCTCTCAAGATGCTTTCGCCATCGGTAGTCCGTCCAGGATTACGGGATTTCACTCCTACCCCGGACGTACTTCTTGAGTCTCCCTGTCCCAAGCCGTGCAGTTTCCGTCGGACGCCTACCAGTTGGGCTGGTAGATTTCCCGACGGACTTGCCCGGCCGGCTACGGACGCTTTAGGCCCAATAAGATCGGTCATCACTCGAGCTGCCGGTATTAC
00873304e68c6930d8fa1e7888e7c0bf	KF452278.1.956	Archaea;Halobacterota;Halobacteria;Halobacterales;Haloferacaceae;Halobellus;	98.58	0	0	87	98	150	0	0	0	0	0	0	0	72	0	GACCCGAGCTTTCGTCCCTCACCGTCGGATCCGTCTTCTCGAGGTGCTTTCGCCATCGGTGGTCCGTGCGGGATTACGGGATTTCACTCCTACCCCGGACGTACCCCTCGAGCCTTCCGGTCCCAAGCCTCGGAGTTTCCGCCGGACGCCCACGCGTTGGGCGCGTGGATTTCCCGACGGACTTGCGAGGCCGGCTACGGACGCTTTAGGCCCAATAAGATCGGCCATCACTCGAGCTGCCGGTAT
05badb3465d383275e0488020862cb9d	EF106580.1.954	Archaea;Halobacterota;Halobacteria;Halobacterales;Haloferacaceae;Halobellus;	98.98	0	0	0	0	0	0	0	0	16	0	0	0	0	0	GACCCGAGCTTTCGTCCCTCACTGTCGGAGCCGTCTTCTCGAGGTGCTTTCGCCATCGGTGGTCCGTTCGGGATTACGGGATTTCACTCCTACCCCGGACGTACCCCTCGAGCCTTCCGGTCCCAAGCCTCGGAGTTTCCGCCGGACGCCCAGTAGTTGGGCTACTGGATTTCCCGACGGACTTGCGAGGCCAGCTACGGACGCTTTAGGCCCAATAAGATCGGCCATCACTTGAGCTGCCGGTAT
0a645340fbb9898ca4426b196facbddf	EU869365.1.1243	Archaea;Halobacterota;Halobacteria;Halobacterales;Haloferacaceae;Halobellus;	99.4	0	0	0	0	0	0	0	0	0	8	8	0	0	0	TCGAGTGATGGCCGATCTTATTGGGCCTAAAGCGTCCGTAGCTGGCCTCGCAAGTCCGTCGGGAAATCCAGTAGCCCAACTACTGGGCGTCCGGCGGAAACTACAAGGCTTGGGACCGGAAGGCTCGAGGGGTACGTCCGGGGTAGGAGTGAAATCCCGTAATCCCGAACGGACCACCGATGGCGAAAGCACCTCGAGAAGACGGCTCCGACAGTGAGGGACGAAAGCTAGGGTCTCGAACCGGATTAG
12ef7399c746179f9ec5cb75a04cdd56	KF452278.1.956	Archaea;Halobacterota;Halobacteria;Halobacterales;Haloferacaceae;Halobellus;	99.19	0	0	119	317	412	24	55	66	89	336	444	105	28	0	TCAAGTGATGGCCGATCTTATTGGGCCTAAAGCGTCCGTAGCCGGCCTCGCAAGTCCGTCGGGAAATCCACGCGCCCAACGCGTGGGCGTCCGGCGGAAACTCCGAGGCTTGGGACCGGAAGGCTCGAGGGGTACGTCCGGGGTAGGAGTGAAATCCCGTAATCCCGGACGGACCACCGATGGCGAAAGCACCTCGAGAAGACGGATCCGACGGTGAGGGACGAAAGCTAGGGTCTCGAACCGGAT
304aba4f8c7a4831426453c51ce2a3dc	KF452278.1.956	Archaea;Halobacterota;Halobacteria;Halobacterales;Haloferacaceae;Halobellus;	98.58	0	0	135	145	152	0	0	0	0	17	0	0	67	0	TCGAGTGATGGCCGATCTTATTGGGCCTAAAGCGTCCGTAGCCGGCCTCGCAAGTCCGTCGGGAAATCCACGCGCCCAACGCGTGGGCGTCCGGCGGAAACTCCGAGGCTTGGGACCGGAAGGCTCGAGGGGTACGTCCGGGGTAGGAGTGAAATCCCGTAATCCCGCACGGACCACCGATGGCGAAAGCACCTCGAGAAGACGGATCCGACGGTGAGGGACGAAAGCTCGGGTCTCGAACCGGAT
466487d0822ffc1de70d9b86546f3a70	EU869365.1.1243	Archaea;Halobacterota;Halobacteria;Halobacterales;Haloferacaceae;Halobellus;	99.4	0	0	0	0	0	0	0	0	0	7	14	0	0	0	GACCCTAGCTTTCGTCCCTCACTGTCGGAGCCGTCTTCTCGAGGTGCTTTCGCCATCGGTGGTCCGTTCGGGATTACGGGATTTCACTCCTACCCCGGACGTACCCCTCGAGCCTTCCGGTCCCAAGCCTTGTAGTTTCCGCCGGACGCCCAGTAGTTGGGCTACTGGATTTCCCGACGGACTTGCGAGGCCAGCTACGGACGCTTTAGGCCCAATAAGATCGGCCATCACTCGAGCTGCCGGTATTAC
5c3844c5d69ed31257fa05609c487608	AB663365.1.1474	Archaea;Halobacterota;Halobacteria;Halobacterales;Haloferacaceae;Halobellus;	100	0	0	0	0	0	62	109	24	0	26	172	7908	3194	2161	CCAAGTGATGGCCAATCTTATTGGGCCTAAAGCGTCCGTAGCCGGCCTCGAAAGTCCGTCGGGAAATCCACTGGCTCAACCAGTGGGCGTCCGGCGGAAACTTCGAGGCTTGGGACCGGAAGGCTCGAGGGGTACGTCCGGGGTAGGAGTGAAATCCTGTAATCCCGGACGGACCACCGATGGCGAAAGCACCTCGAGAAGACGGATCCGACGGTGAGGGACGAAAGCTAGGGTCTCGAACCGGATTAG
6af7a7fc48917307e36dc728418beae0	JN714459.1.1478	Archaea;Halobacterota;Halobacteria;Halobacterales;Haloferacaceae;Halobellus;	99.8	0	0	0	0	0	18	89	11	6	0	0	0	0	0	GACCCTAGCTTTCGTCCCTCACTGTCGGAGCCGTCTTCTCGAGGTGCTTTCGCCATCGGTGGTCCGTTCGGGATTACGGGATTTCACTCCTACCCCGGACGTACCCCTCGAGCCTTCCGGTCCCAAGCCTCGGAGTTTCCGCCGGACGCCCATCAGTTGAGCTGATGGATTTCCCGACGGACTTTCGAGGCCAGCTACGGACGCTTTAGGCCCAATAAGATCGGCCATCACTTGAGCTGCCGGTATTAC
70c809fa923cbd0eee0f8e316afab4ab	KF452278.1.956	Archaea;Halobacterota;Halobacteria;Halobacterales;Haloferacaceae;Halobellus;	98.78	0	0	0	18	19	0	0	0	0	21	0	0	0	0	GACCCTAGCTTTCGTCCCTCACCGTCGGATCCGTCTTCTCGAGGTGCTTTCGCCATCGGTGGTCCGTCCAGGATTACGGGATTTCACTCCTACCCTAGACGTACCCCTCGAGCCTTCCGGTCCCAAGCCTCGGAGTTTCCGCCGGACGCCCACGCGTTGAGCGCGTGGATTTCCCGACGGACTTGCGAGGCCGGCTACGGACGCTTTAGGCCCAATAAGATCGGCCATCACTTGAGCTGCCGGTAT
741ebeb42e77eff0089529fe5399ffaa	GQ861366.1.923	Archaea;Halobacterota;Halobacteria;Halobacterales;Haloferacaceae;Halobellus;	99.6	0	0	0	0	0	0	0	0	0	0	0	18	0	0	GACCCTAGCTTTCGTCCCTCACCGTCGGATCCGTCTTCTCGAGGTGCTTTCGCCATCGGTGGTCCGTGCGGGATTACGGGATTTCACTCCTACCCCGGACGTACCCCTCGAGCCTTCCGGTCCCAAGCCTCGGAGTTTCCGCCGGACGCCCATCAGTTGAGCTGATGGATTTCCCGACGGACTTGCGAGGCCGGCTACGGACGCTTTAGGCCCAATAAGATCGGCCATCACTTGAGCTGCCGGTATTAC
7ac152bdb2837cf3092ebecaaf99091b	FN391240.1.1345	Archaea;Halobacterota;Halobacteria;Halobacterales;Haloferacaceae;Halobellus;	99.03	0	0	0	0	0	0	0	0	0	0	0	0	512	0	CCAAGTGATGGCCACTCTTATTGGGCCTAAAGCGTCCGTAGCCGGCCTCGCAAGTCCGTCGGGAAATCCAGTAGCCCAACTACTGGGCGTCCGGCGGAAACTACAAGGCTTGGGACCGGAAGGCTCGAGGGGTACGTCCGGGGTAGGAGTGAAATCCCGTAATCCCGAACGGACCACCGATGGCGAAAGCACCTCGAGAAGACGGCTCCGACGGTGAGGGACGAAAGCTAGGGTCTCGAACCGGATTAGATACCCGGGTAGTCCTAGCCGTAAACGATGTTCGCTAGGTGTGGCACTCGCTACGAGCGAGTGCTGTGCCGTAGGGAAGCCGAGAAGCGAACCGCCTGGGAAGTACGTCT
805db85631a0a2c8249cb85158a6ec01	GQ861366.1.923	Archaea;Halobacterota;Halobacteria;Halobacterales;Haloferacaceae;Halobellus;	99.6	0	0	0	0	0	0	0	0	0	0	0	23	0	7	TCAAGTGATGGCCGATCTTATTGGGCCTAAAGCGTCCGTAGCCGGCCTCGCAAGTCCGTCGGGAAATCCATCAGCTCAACTGATGGGCGTCCGGCGGAAACTCCGAGGCTTGGGACCGGAAGGCTCGAGGGGTACGTCCGGGGTAGGAGTGAAATCCCGTAATCCCGCACGGACCACCGATGGCGAAAGCACCTCGAGAAGACGGATCCGACGGTGAGGGACGAAAGCTAGGGTCTCGAACCGGATTAG
841fe1762ab03c3075ffd9822225eef9	GQ861378.1.924	Archaea;Halobacterota;Halobacteria;Halobacterales;Haloferacaceae;Halobellus;	99.8	0	0	125	265	350	373	57	60	30	3339	69	0	0	0	GACCCTAGCTTTCGTCCCTCACTGTCGGATCCGTTCTCCTGAGGCGCTTTCGCCACCGGTGGTCCGTCCAGGATTACGGGATTTCACTCCTACCCCGGACGTACCCCTCAGGTCTCCCGGTCCCAAGCCACGGGGTTTCCGCCGGACGCCTACTGGTTAGGCCAGTAGATTTCCCGACGGACCTCCGCGGCCAGCTACGGACGCTTTAGGCCCAATAAGATCGGCCATCACTCGGGCTGCCGGTGTTAC
879dcb926c7928ee1a56a92862562b53	HQ425070.1.1367	Archaea;Halobacterota;Halobacteria;Halobacterales;Haloferacaceae;Halobellus;	98.98	0	0	12	215	23	0	0	0	0	0	0	0	0	0	GACCCTAGCTTTCGTCCCTCACTGTCGGATCCGTCTTCTCGAGGTGCTTTCGCCATCGGCGGTCCGTCCGGGATTACGGGATTTCACTCCTACCCCGGACGTACCCCTCGAGCCTTCCGGTCCCAAGCCTCGGAGTTTCCGCCGGCCGCCCACGCGTTGGGCGCGTGGATTTCCCGACGGACTTTCGAGGCCAGCTACGGACGCTTTAGGCCCAATAAGATCGGCCATCACTCGGGCTGCCGGTAT
a6ed511ee1353eb4e87ebfec85f7fc79	EF106580.1.954	Archaea;Halobacterota;Halobacteria;Halobacterales;Haloferacaceae;Halobellus;	98.98	0	0	0	0	0	0	0	0	19	0	0	0	0	0	TCAAGTGATGGCCGATCTTATTGGGCCTAAAGCGTCCGTAGCTGGCCTCGCAAGTCCGTCGGGAAATCCAGTAGCCCAACTACTGGGCGTCCGGCGGAAACTCCGAGGCTTGGGACCGGAAGGCTCGAGGGGTACGTCCGGGGTAGGAGTGAAATCCCGTAATCCCGAACGGACCACCGATGGCGAAAGCACCTCGAGAAGACGGCTCCGACAGTGAGGGACGAAAGCTCGGGTCTCGAACCGGAT
b44d7907dca7c3171d7d9f57a9dbc484	JN714459.1.1478	Archaea;Halobacterota;Halobacteria;Halobacterales;Haloferacaceae;Halobellus;	99.8	0	0	0	0	0	25	38	15	0	0	0	0	0	0	TCAAGTGATGGCCGATCTTATTGGGCCTAAAGCGTCCGTAGCTGGCCTCGAAAGTCCGTCGGGAAATCCATCAGCTCAACTGATGGGCGTCCGGCGGAAACTCCGAGGCTTGGGACCGGAAGGCTCGAGGGGTACGTCCGGGGTAGGAGTGAAATCCCGTAATCCCGAACGGACCACCGATGGCGAAAGCACCTCGAGAAGACGGCTCCGACAGTGAGGGACGAAAGCTAGGGTCTCGAACCGGATTAG
b4fb055e286d305d115c9df664ffe6fd	LN865030.1.903	Archaea;Halobacterota;Halobacteria;Halobacterales;Haloferacaceae;Halobellus;	100	0	0	0	0	0	29	0	0	52	0	0	0	0	0	TCAAGTGATGGCCAATCTTATTGGGCCTAAAGCGTCCGTAGCTGGCCTCGAAAGTCCGTCGGGAAATCCACTGGCTCAACCAGTGGGCGTCCGGCGGAAACTTCGAGGCTTGGGACCGGAAGGCTCGAGAGGTACGTCCGGGGTAGGAGTGAAATCCCGTAATCCCGAACGGACCACCGATGGCGAAAGCATCTCGAGAAGACGGATCCGACAGTGAGGGACGAAAGCTAGGGTCTCGAACCGGAT
b56e7d749fb180b5a11cdaa5d3ab5cbb	KF452278.1.956	Archaea;Halobacterota;Halobacteria;Halobacterales;Haloferacaceae;Halobellus;	99.19	0	0	113	236	376	18	85	79	70	144	410	0	26	0	GACCCTAGCTTTCGTCCCTCACCGTCGGATCCGTCTTCTCGAGGTGCTTTCGCCATCGGTGGTCCGTCCGGGATTACGGGATTTCACTCCTACCCCGGACGTACCCCTCGAGCCTTCCGGTCCCAAGCCTCGGAGTTTCCGCCGGACGCCCACGCGTTGGGCGCGTGGATTTCCCGACGGACTTGCGAGGCCGGCTACGGACGCTTTAGGCCCAATAAGATCGGCCATCACTTGAGCTGCCGGTAT
bf70c58183f3e2feffdda626c3a87936	KF452278.1.956	Archaea;Halobacterota;Halobacteria;Halobacterales;Haloferacaceae;Halobellus;	98.8	0	0	0	0	23	0	0	0	0	27	0	0	0	0	TCAAGTGATGGCCGATCTTATTGGGCCTAAAGCGTCCGTAGCCGGCCTCGCAAGTCCGTCGGGAAATCCACGCGCTCAACGCGTGGGCGTCCGGCGGAAACTCCGAGGCTTGGGACCGGAAGGCTCGAGGGGTACGTCTAGGGTAGGAGTGAAATCCCGTAATCCTGGACGGACCACCGATGGCGAAAGCACCTCGAGAAGACGGATCCGACGGTGAGGGACGAAAGCTAGGGTCTCGAACCGGATTAG
d183fe1bb2171b80227e8b4f3497c801	LN865030.1.903	Archaea;Halobacterota;Halobacteria;Halobacterales;Haloferacaceae;Halobellus;	100	0	0	0	0	0	30	0	0	42	0	0	0	0	0	GACCCTAGCTTTCGTCCCTCACTGTCGGATCCGTCTTCTCGAGATGCTTTCGCCATCGGTGGTCCGTTCGGGATTACGGGATTTCACTCCTACCCCGGACGTACCTCTCGAGCCTTCCGGTCCCAAGCCTCGAAGTTTCCGCCGGACGCCCACTGGTTGAGCCAGTGGATTTCCCGACGGACTTTCGAGGCCAGCTACGGACGCTTTAGGCCCAATAAGATTGGCCATCACTTGAGCTGCCGGTAT
e628018edddd926f6a2ecb2b411ba3ce	FN391240.1.1345	Archaea;Halobacterota;Halobacteria;Halobacterales;Haloferacaceae;Halobellus;	99.16	0	0	0	0	0	0	0	0	0	0	0	17	491	0	AGACGTACTTCCCAGGCGGTTCGCTTCTCGGCTTCCCTACGGCACAGCACTCGCTCGTAGCGAGTGCCACACCTAGCGAACATCGTTTACGGCTAGGACTACCCGGGTATCTAATCCGGTTCGAGACCCTAGCTTTCGTCCCTCACCGTCGGAGCCGTCTTCTCGAGGTGCTTTCGCCATCGGTGGTCCGTTCGGGATTACGGGATTTCACTCCTACCCCGGACGTACCCCTCGAGCCTTCCGGTCCCAAGCCTCGTAGTTTCCGCCGGACGCCCAGTAGTTGGGCTACTGGATTTCCCGACGGACTTGCGAGGCCGGCTACGGACGCTTTAGGCCCAATAAGAGTGGCCATCACTTGG
e9e49cb7200f4eed3c3c7b9b0658a47b	HQ425070.1.1367	Archaea;Halobacterota;Halobacteria;Halobacterales;Haloferacaceae;Halobellus;	98.88	0	0	12	200	26	0	0	0	0	0	0	0	0	0	CCGAGTGATGGCCGATCTTATTGGGCCTAAAGCGTCCGTAGCTGGCCTCGAAAGTCCGTCGGGAAATCCACGCGCCCAACGCGTGGGCGGCCGGCGGAAACTCCGAGGCTTGGGACCGGAAGGCTCGAGGGGTACGTCCGGGGTAGGAGTGAAATCCCGTAATCCCGGACGGACCGCCGATGGCGAAAGCACCTCGAGAAGACGGATCCGACAGTGAGGGACGAAAGCTAGGGTCTCGAACCGGAT
f6a513a7e073aad2548dae08b7794aec	GQ861378.1.924	Archaea;Halobacterota;Halobacteria;Halobacterales;Haloferacaceae;Halobellus;	99.8	0	0	137	259	391	518	39	57	0	4157	100	0	56	0	CCGAGTGATGGCCGATCTTATTGGGCCTAAAGCGTCCGTAGCTGGCCGCGGAGGTCCGTCGGGAAATCTACTGGCCTAACCAGTAGGCGTCCGGCGGAAACCCCGTGGCTTGGGACCGGGAGACCTGAGGGGTACGTCCGGGGTAGGAGTGAAATCCCGTAATCCTGGACGGACCACCGGTGGCGAAAGCGCCTCAGGAGAACGGATCCGACAGTGAGGGACGAAAGCTAGGGTCTCGAACCGGATTAG
f6f9d86f941cd25dd47a2fdc27930283	AB663365.1.1474	Archaea;Halobacterota;Halobacteria;Halobacterales;Haloferacaceae;Halobellus;	100	0	0	0	0	10	61	184	22	0	20	160	7525	3153	2073	GACCCTAGCTTTCGTCCCTCACCGTCGGATCCGTCTTCTCGAGGTGCTTTCGCCATCGGTGGTCCGTCCGGGATTACAGGATTTCACTCCTACCCCGGACGTACCCCTCGAGCCTTCCGGTCCCAAGCCTCGAAGTTTCCGCCGGACGCCCACTGGTTGAGCCAGTGGATTTCCCGACGGACTTTCGAGGCCGGCTACGGACGCTTTAGGCCCAATAAGATTGGCCATCACTTGGACTGCCGGTATTAC
fb293c1cccbb6d858810dd5b4a55ee51	HQ425070.1.1367	Archaea;Halobacterota;Halobacteria;Halobacterales;Haloferacaceae;Halobellus;	98.8	0	0	0	0	0	0	0	0	0	17	0	0	0	0	TCAAGTGATGGCCGATCTTATTGGGCCTAAAGCGTCCGTAGCTGGCCCTGCAAGTCCGTCGGGAAATCCACGCGCCCAACGCGTGGGCGTCCGGCGGAAACTCCAGGGCTTGGGACCGGAAGGCTCGAGGGGTACGTCCGGGGTAGGAGTGAAATCCCGTAATCCCGAACGGACCACCGATGGCGAAAGCACCTCGAGAAAACGGATCCGACAGTGAGGGACGAAAGCTAGGGTCTCGAACCGGATTAG
450d8e2d305ba72897511f98b54220fb	AB291222.1.1473	Archaea;Halobacterota;Halobacteria;Halobacterales;Haloferacaceae;Halogeometricum;	96.95	0	0	0	0	10	0	0	0	0	0	0	0	0	0	GACCCGAGCTTTCGTCCCTCACCGTCGGATCCGTCTTCGCGAGGTGCTTTCGCCATCGGCGGTCCGTCCAGGATTACGGGATTTCACTCCTACCCCGGACGTACCCCTCGCGCCTTCCGGTCCCAAGCCGTGCAGTTTCCGCCGGACGCCGCTCCGTTGAGCGGAGCGATTTCCCGACGGACTTGCACGGCCGGCTACGGACGCTTTAGGCCCAATAAGATCGGCCATCACTTGGGCTGCCGGTAT
8a7cef22e5b594b8ad74b908298d94ef	AOIV01000004.19067.20526	Archaea;Halobacterota;Halobacteria;Halobacterales;Haloferacaceae;Halogeometricum;	96.34	0	0	0	0	7	0	0	0	0	0	0	0	0	0	TCGAGTGATGACCGATCTTATTGGGCCTAAAGCGTCCGTAGCTGGCCGTGAAAGTCCATCGGGAAATCTCTTCGCTCAACGAAGAGACGTCCGGTGGAAACTCCACGGCTTGGGACCGGAAGGCTCGAGAGGTACGTCCGGGGTAGGAGTGAAATCCTGTAATCCTGGACGGACCACCGATGGCGAAAGCATCTCGAGAAGACGGATCCGACAGTGAGGGACGAAAGCTAGGGTCTCGAACCGGAT
d765e6760bba651a5d0f33031dc54604	HQ425136.1.1400	Archaea;Halobacterota;Halobacteria;Halobacterales;Haloferacaceae;Halogeometricum;	99.4	0	0	0	0	0	41	0	0	0	0	0	0	0	0	TCAAGTGATGGCCAATCTTATTGGGCCTAAAGCGTCCGTAGCTGGTCGGGAAAGTCCGTCGGGAAATCCATCCGCTCAACGGATGGGCGTCCGGCGGAAACTTCTCGACTTGGGACCGGAAGGCTCGAGGGGTACGTCCGGGGTAGGAGTGAAATCCCGTAATCCTGGACGGACCGCCGATGGCGAAAGCACCTCGAGAAGACGGATCCGACAGTGAGGGACGAAAGCTAGGGTCTCGAACCGGATTAG
e8c9b226dda547593073ca5308965a4a	HQ425136.1.1400	Archaea;Halobacterota;Halobacteria;Halobacterales;Haloferacaceae;Halogeometricum;	99.4	0	0	0	0	0	38	0	0	0	0	0	0	0	0	GACCCTAGCTTTCGTCCCTCACTGTCGGATCCGTCTTCTCGAGGTGCTTTCGCCATCGGCGGTCCGTCCAGGATTACGGGATTTCACTCCTACCCCGGACGTACCCCTCGAGCCTTCCGGTCCCAAGTCGAGAAGTTTCCGCCGGACGCCCATCCGTTGAGCGGATGGATTTCCCGACGGACTTTCCCGACCAGCTACGGACGCTTTAGGCCCAATAAGATTGGCCATCACTTGAGCTGCCGGTATTAC
0f9e296dd7ae2a7e9c261947b28f4553	JN038036.1.1052	Archaea;Halobacterota;Halobacteria;Halobacterales;Haloferacaceae;Halogranum;	97.16	0	0	0	32	75	0	0	0	0	0	0	0	0	0	TCGAGTGATGACCGATCTTATTGGGCCTAAAGCGTCCGTAGCCGGCCACGATGGTTCGTCGGGAAATCCACTGGCTCAACCAGTGGGCGTCCGGCGAATACCTCGTGGCTTGGGACAGGAAGGCTCGAGGGGTACGTCCGGGGTAGGAGTGAAATCCCGTAATCCTGGACGGACCGCCGATGGCGAAAGCACCTCGAGAAGACTGATCCGACGGTGAGGGACGAAAGCTGGGGTCTCGAACCGGAT
1070d02882e99924117c128be532f4fc	ALJD01000016.211.1700	Archaea;Halobacterota;Halobacteria;Halobacterales;Haloferacaceae;Halogranum;	97.59	0	0	0	0	15	63	0	0	0	0	0	0	0	0	TCGAGTGATGACCGATTTTATTGGGCCTAAAGCGTCCGTAGCTGGCCGAGTTGGTTCGTCGGGAAATCCAGCGGCTTAACCGCTGGGCGTCCGGCGAATACCACTCGGCTTGGGACAGGAAGGCTCGAGGGGTACGTCCGGGGTAGGAGTGAAATCCCGTAATCCTGGACGGACCGCCGATGGCGAAAGCACCTCGAGAGGACTGATCCGACAGTGAGGGACGAAAGCTGGGGTCTCGAACCGGATTAG
3c1a3c9ee962a9a8176fb4daf29c8392	ALJD01000016.211.1700	Archaea;Halobacterota;Halobacteria;Halobacterales;Haloferacaceae;Halogranum;	97.59	0	0	0	0	0	43	0	0	0	0	0	0	0	0	GACCCCAGCTTTCGTCCCTCACTGTCGGATCAGTCCTCTCGAGGTGCTTTCGCCATCGGCGGTCCGTCCAGGATTACGGGATTTCACTCCTACCCCGGACGTACCCCTCGAGCCTTCCTGTCCCAAGCCGAGTGGTATTCGCCGGACGCCCAGCGGTTAAGCCGCTGGATTTCCCGACGAACCAACTCGGCCAGCTACGGACGCTTTAGGCCCAATAAAATCGGTCATCACTCGAGCTGCCGGTATTAC
5cc4f719a93dda17f1a4d773fc30f4dd	JN038036.1.1052	Archaea;Halobacterota;Halobacteria;Halobacterales;Haloferacaceae;Halogranum;	97.16	0	0	0	32	73	0	0	0	0	0	0	0	0	0	GACCCCAGCTTTCGTCCCTCACCGTCGGATCAGTCTTCTCGAGGTGCTTTCGCCATCGGCGGTCCGTCCAGGATTACGGGATTTCACTCCTACCCCGGACGTACCCCTCGAGCCTTCCTGTCCCAAGCCACGAGGTATTCGCCGGACGCCCACTGGTTGAGCCAGTGGATTTCCCGACGAACCATCGTGGCCGGCTACGGACGCTTTAGGCCCAATAAGATCGGTCATCACTCGAGCTGCCGGTAT
0f5cc568a49cd0d6e93b26f287d5dd8d	KC465599.1.1248	Archaea;Halobacterota;Halobacteria;Halobacterales;Haloferacaceae;Halolamina;	97.03	0	0	0	0	0	0	0	0	6	0	0	0	0	0	ACGAGTGATGGCCGATCTTATTGGGCCTAAAGCGTCCGTAGCTTGCCGAGCAAGTCTGTCGGGAAATCCAGTAGCTCAACTATTGGGCGTCCGGCGGAAACTGCTTGGCTTGGGACCGGAAGACCCGAGGGGTACGTCCGGGGTAGGAGTGAAATCCTATAATCCTGGACGGACCACCGATGGCGAAAGCACCTCGGGAGCACGGATCCGACAGTGAGGGACGAAAGCTGGGGTCTCGAACCGGAT
13c10f8980915e035e42d8fa0619b04c	KC465599.1.1248	Archaea;Halobacterota;Halobacteria;Halobacterales;Haloferacaceae;Halolamina;	96.14	0	0	0	0	0	0	0	0	9	0	0	0	0	0	GACCCCAGCTTTTGTCCCTCACTGTCGGATCCGTCTTCTCGAGGTGCTTTCGCCATCGGTAGTCCGTCAGGGATTATGGGATTTCACTCCTACCCCTGACGTACTCCTCGAGTCTTCCGGTCCCAAGCCGAACAGTTTCCATCGGACGGCCAGTGGTTAGGCCACTGGATTTCCCAACAGACTTGCTCGGCCAGCTACGGACGCTTTAGGCCCAATAATATCGGCCATCACTCGGGCTGCCGGTAT
1c776c09a3daa1def0ff26f3b3285cf1	AF015964.1.1050	Archaea;Halobacterota;Halobacteria;Halobacterales;Haloferacaceae;Halolamina;	99	0	0	0	0	0	0	0	0	0	0	50	0	0	0	GACCCCAGCTTTCGTCCCTCACTGTCGGATCAGTCCTCTCGAGGTGCTTTCGCCATCGGCGGTCCGTTCAGGATTACGGGATTTCACTCCTACCCCGAACGTACCCCTCGAGCCTTCCTGTCCCGAGCCGTGCAGTTTTCGCCGGACGCCCACCCGTTAAGCGGGTGGATTTCCCGACGAACTTGCATGGCCAGCTACGGACGCTTTAGGCCCAATAAGATCGGTCATCACTTGAGCTGCCGGTATTAC
47e4f86071164e00a77385c9378eda84	AF015964.1.1050	Archaea;Halobacterota;Halobacteria;Halobacterales;Haloferacaceae;Halolamina;	99	0	0	0	0	0	0	0	0	0	0	38	0	0	0	TCAAGTGATGACCGATCTTATTGGGCCTAAAGCGTCCGTAGCTGGCCATGCAAGTTCGTCGGGAAATCCACCCGCTTAACGGGTGGGCGTCCGGCGAAAACTGCACGGCTCGGGACAGGAAGGCTCGAGGGGTACGTTCGGGGTAGGAGTGAAATCCCGTAATCCTGAACGGACCGCCGATGGCGAAAGCACCTCGAGAGGACTGATCCGACAGTGAGGGACGAAAGCTGGGGTCTCGAACCGGATTAG
4e4a14ccca3c52923c7b17efb8015f23	KC465599.1.1248	Archaea;Halobacterota;Halobacteria;Halobacterales;Haloferacaceae;Halolamina;	97.59	0	0	0	0	0	0	0	0	0	0	0	6	0	0	CCGAGTGATGGCCGATATTATTGGGCCTAAAGCGTCCGTAGCTGGCCGAGCAAGTCTATTGGGAAACCCAGTGGCTCAACCACTGGCCGTCCGGTGGAAACTGCTTGGCTTGGGACCGGAAGACTCGAGGGGTACGTCCGGGGTAGGAGTGAAATCCCGTAATCCTGGACGGACCACCGATGGCGAAAGCACCTCGAGAGGACGGATCCGACAGTGAGGGACGAAAGCTAGGGTCTCGAACCGGATTAG
6121edef7182dd149867622a8a43c46c	KC465599.1.1248	Archaea;Halobacterota;Halobacteria;Halobacterales;Haloferacaceae;Halolamina;	97.27	0	0	0	0	0	19	0	0	0	0	0	0	0	0	ACGAGTGATGGCCGATCTTATTGGGCCTAAAGCGTCCGTAGCTTGCTGAGCAAGTCTGTCGGGAAATCCAGTAGCTCAACTACTGGGCGTCCGGCGGAAACTGCTTGGCTTGGGACCGGAAGACCCGAGGGGTACGTCCGGGGTAGGAGTGAAATCCTATAATCCTGGACGGACCACCGATGGCGAAAGCACCTCGGGAGCACGGATCCGACAGTGAGGGACGAAAGCTAGGGTCTCGAACCGGATTAG
6da1f6073dba6cea547a2392f1355f52	KC465599.1.1248	Archaea;Halobacterota;Halobacteria;Halobacterales;Haloferacaceae;Halolamina;	100	0	0	0	0	6	972	1413	36	469	8	0	0	0	0	GACCCTAGCTTTCGTCCCTCACTGTCGGATCCGTCCTCTCGAGGTGCTTTCGCCATTGGTGGTCCGTCCAGGATTATAGGATTTCACTCCTACCCCGGACGTACCCCTCGAGTCTTCCGGTCCCAAGCCGAACAGTTTCCACCGGACGTCCAGTAGTTGAGCTACTGGATTTCCCGACAGACTTGCTCGGCCAGCTACGGACGCTTTAGGCCCAATAATATCGGCCATCACTTGGACTGCCGGTATTAC
6f1190ef79f7f4d4d567bf9494b4ce12	JN038031.1.1052	Archaea;Halobacterota;Halobacteria;Halobacterales;Haloferacaceae;Halolamina;	99.6	0	0	0	0	0	14	0	0	0	0	0	0	0	0	TCGAGTGATGACCGATTTTATTGGGCCTAAAGCGTCCGTAGCTGGCCATGCAAGTCCATCGGGAAATCCACCCGCTTAACGGGTGGGCGTCCGGTGGAAACTGTATGGCTTGGGACAGGAAGGCTCGAGGGGTACGTTCGGGGTAGGAGTGAAATCCCGTAATCCTGAACGGACCGCCGATGGCGAAAGCACCTCGAGAGGACTGATCCGACAGTGAGGGACGAAAGCTGGGGTCTCGAACCGGATTAG
82c16a0b0f2bd09b9f51065ebba3045e	KC465599.1.1248	Archaea;Halobacterota;Halobacteria;Halobacterales;Haloferacaceae;Halolamina;	97.8	0	0	0	0	0	0	0	0	0	0	46	0	0	0	GACCCCAGCTTTCGTCCCTCACTGTCGGATCCGTGCTCTCGAGGTGCTTTCGCCATCGGTGGTCCGTCCAGGATTACGGGATTTCACTCCTACACCGACGTACCCCTCGAGTCTTCCGGTCCCAAGCCGAACAGTTTCCACCGGACGTCCAGTGGTTGAGCCACTGGATTTCCCGACAGACTTGCTCGGCCAGCTACGGACGCTTTAGGCCCAATAATATCGGCCATCACTCGGGCTGCCGGTATTACC
89d1436b4fcdbcbb9e03a3d976399bbf	EU722680.1.1441	Archaea;Halobacterota;Halobacteria;Halobacterales;Haloferacaceae;Halolamina;	99.8	0	0	0	0	0	6939	98	160	375	0	0	0	0	0	GACCCCAGCTTTCGTCCCTCACTGTCGGATCAGTCCTCTCGAGGTGCTTTCGCCATCGGTGGTCCGTTCAGGATTACGGGATTTCACTCCTACCCCGAACGTACCCCTCGAGCCTTCCTGTCCCAAGCCGTGCAGTTTCCGCCGGACGCCCACCTGTTAAGCAGGTGGATTTCCCGACGGACTTGCATGGCCAGCTACGGACGCTTTAGGCCCAATAAAATCGGTCATCACTCGAGCTGCCGGTATTAC
b08148a8d9921d3756dd480d91b94a4b	KC465591.1.1355	Archaea;Halobacterota;Halobacteria;Halobacterales;Haloferacaceae;Halolamina;	99.4	0	0	0	0	0	0	96	0	33	28	0	0	0	0	GACCCCAGCTTTCGTCCCTCACTGTCGGATCAGTCCTCTCGAGGTGCTTTCGCCATCGGCGGTCCGTTCAGGATTACGGGATTTCACTCCTACCCCGAACGTACCCCTCGAGCCTTCCTGTCCCAAGCCGTGCAGTTTCCGCCGGACGCCCACCTGTTAAGCAGGTGGATTTCCCGACGGACTTGCGCGGCCAGCTACGGACGCTTTAGGCCCAATAAAATCGGTCATCACTCGAGCTGCCGGTATTAC
ba5a0f224404f16d1962aae3b55cd094	KC465599.1.1248	Archaea;Halobacterota;Halobacteria;Halobacterales;Haloferacaceae;Halolamina;	100	0	0	0	0	8	974	893	26	503	0	0	0	0	0	CCAAGTGATGGCCGATATTATTGGGCCTAAAGCGTCCGTAGCTGGCCGAGCAAGTCTGTCGGGAAATCCAGTAGCTCAACTACTGGACGTCCGGTGGAAACTGTTCGGCTTGGGACCGGAAGACTCGAGGGGTACGTCCGGGGTAGGAGTGAAATCCTATAATCCTGGACGGACCACCAATGGCGAAAGCACCTCGAGAGGACGGATCCGACAGTGAGGGACGAAAGCTAGGGTCTCGAACCGGATTAG
c31d83db1456244139a60ea96bc109b4	KC465599.1.1248	Archaea;Halobacterota;Halobacteria;Halobacterales;Haloferacaceae;Halolamina;	98	0	0	0	0	0	0	0	0	0	0	55	0	0	0	CCGAGTGATGGCCGATATTATTGGGCCTAAAGCGTCCGTAGCTGGCCGAGCAAGTCTGTCGGGAAATCCAGTGGCTCAACCACTGGACGTCCGGTGGAAACTGTTCGGCTTGGGACCGGAAGACTCGAGGGGTACGTCGGTGTAGGAGTGAAATCCCGTAATCCTGGACGGACCACCGATGGCGAAAGCACCTCGAGAGCACGGATCCGACAGTGAGGGACGAAAGCTGGGGTCTCGAACCGGATTAGA
c890551db0305c7aabae1671d3b391f4	EU722680.1.1441	Archaea;Halobacterota;Halobacteria;Halobacterales;Haloferacaceae;Halolamina;	99.8	0	0	0	0	0	7393	80	108	449	0	0	0	0	0	TCGAGTGATGACCGATTTTATTGGGCCTAAAGCGTCCGTAGCTGGCCATGCAAGTCCGTCGGGAAATCCACCTGCTTAACAGGTGGGCGTCCGGCGGAAACTGCACGGCTTGGGACAGGAAGGCTCGAGGGGTACGTTCGGGGTAGGAGTGAAATCCCGTAATCCTGAACGGACCACCGATGGCGAAAGCACCTCGAGAGGACTGATCCGACAGTGAGGGACGAAAGCTGGGGTCTCGAACCGGATTAG
d17491bc9d753872df5a8d82efda0656	KC465599.1.1248	Archaea;Halobacterota;Halobacteria;Halobacterales;Haloferacaceae;Halolamina;	96.34	0	0	0	0	0	0	0	0	12	0	0	0	0	0	CCGAGTGATGGCCGATATTATTGGGCCTAAAGCGTCCGTAGCTGGCCGAGCAAGTCTGTTGGGAAATCCAGTGGCCTAACCACTGGCCGTCCGATGGAAACTGTTCGGCTTGGGACCGGAAGACTCGAGGAGTACGTCAGGGGTAGGAGTGAAATCCCATAATCCCTGACGGACTACCGATGGCGAAAGCACCTCGAGAAGACGGATCCGACAGTGAGGGACAAAAGCTGGGGTCTCGAACCGGAT
da9c6698c442507601c7bf601d701137	JN038019.1.1053	Archaea;Halobacterota;Halobacteria;Halobacterales;Haloferacaceae;Halolamina;	99	0	0	0	0	9	0	0	0	0	230	0	0	0	0	TCGAGTGATGACCGATCTTATTGGGCCTAAAGCGTCCGTAGCCGGCCGCGCAAGTCCATCGGGAAATCCACCCGCTTAACGGGTGGGCGTCCGGTGGAAACTGCACGGCTTGGGACAGGAAGGCTCGAGGGGTACGTCCGGGGTAGGAGTGAAATCCCGTAATCCTGGACGGACCGCCGATGGCGAAAGCACCTCGAGAGGACTGCTCCGACGGTGAGGGACGAAAGCTGGGGTCTCGAACCGGATTAG
dc49eafee4e02446100c0b2f44f778ab	JN714440.1.1473	Archaea;Halobacterota;Halobacteria;Halobacterales;Haloferacaceae;Halolamina;	99.6	0	0	0	0	0	0	0	0	0	17	0	0	0	0	TCGAGTGATGACCGATTTTATTGGGCCTAAAGCGTCCGTAGCTGGCCGCGCAAGTCCGTCGGGAAATCCACCTGCTTAACAGGTGGGCGTCCGGCGGAAACTGTGCGGCTTGGGACAGGAAGGCTCGAGGGGTACGTTCGGGGTAGGAGTGAAATCCCGTAATCCTGAACGGACCACCGATGGCGAAAGCACCTCGAGAGGACTGATCCGACAGTAAGGGACGAAAGCTGGGGTCTCGAACCGGATTAG
e90a012a9f0b426977cdda9fe4849da2	JN038019.1.1053	Archaea;Halobacterota;Halobacteria;Halobacterales;Haloferacaceae;Halolamina;	99	0	0	0	7	0	0	0	0	0	246	0	0	0	0	GACCCCAGCTTTCGTCCCTCACCGTCGGAGCAGTCCTCTCGAGGTGCTTTCGCCATCGGCGGTCCGTCCAGGATTACGGGATTTCACTCCTACCCCGGACGTACCCCTCGAGCCTTCCTGTCCCAAGCCGTGCAGTTTCCACCGGACGCCCACCCGTTAAGCGGGTGGATTTCCCGATGGACTTGCGCGGCCGGCTACGGACGCTTTAGGCCCAATAAGATCGGTCATCACTCGAGCTGCCGGTATTAC
ebb117a491dbd3f85474ea04ae0eba29	KC465591.1.1355	Archaea;Halobacterota;Halobacteria;Halobacterales;Haloferacaceae;Halolamina;	99.4	0	0	0	0	0	35	94	0	0	11	0	0	0	0	TCGAGTGATGACCGATTTTATTGGGCCTAAAGCGTCCGTAGCTGGCCGCGCAAGTCCGTCGGGAAATCCACCTGCTTAACAGGTGGGCGTCCGGCGGAAACTGCACGGCTTGGGACAGGAAGGCTCGAGGGGTACGTTCGGGGTAGGAGTGAAATCCCGTAATCCTGAACGGACCGCCGATGGCGAAAGCACCTCGAGAGGACTGATCCGACAGTGAGGGACGAAAGCTGGGGTCTCGAACCGGATTAG
7f4ef3362671f514ec3d4145e2d9485f	KF452269.1.956	Archaea;Halobacterota;Halobacteria;Halobacterales;Haloferacaceae;Halonotius;	100	0	0	10	29	62	0	0	2010	0	7433	144	7884	35	4980	TCGAGTGATGTCCAATATTATTGGGCCTAAAGCGTCCGTAGCTGGCCGCGCAAGTCCGTCGGGAAATCCACCTGCCCAACAGGTGGGCGTCCGGCGGAAACTGTGTGGCTTGGAACCGGAAGGCTCAGAGGGTACGTCCGGGGTAGGAGTGAAATCCCGTAATCCCGGACGGACCACCGATGGCGAAAGCACTCTGAGAAGACGGCTTCGACAGTGAGGGACGAAAGCTAGGGTCTCAAACCGGATTAG
83996992c874ec20c5e9bae78bb084b9	HE604443.1.917	Archaea;Halobacterota;Halobacteria;Halobacterales;Haloferacaceae;Halonotius;	88.5	0	0	0	0	0	0	0	13	0	0	0	0	0	0	GCCGCGGTAATACCGGCAGCTCGAGTGATGTCCAATATTATTGGGCCTAAAGCGTCCGTAGCTGGCCGCGCAAGTCCGTCGGGAAATCCACCTGCCCAACAGGTGGGCGTCCGGCGGAAACTGCGTGGCTTGGAACCGGAAGGCTCAGAGGGTACGTCCGGGGTAGGAGTGAAATCCCGTAATCCCGGACGGACCACCGATGGCGAAAGCACATCTACACTAAGATCGGAAGAGCACACGTCTGAACTCCAGTCACGACGTCATATCTCGTATGCC
8482941d4ec4db5caa50e2e359aab4ea	KF452269.1.956	Archaea;Halobacterota;Halobacteria;Halobacterales;Haloferacaceae;Halonotius;	100	0	0	11	22	60	0	0	2002	0	7694	144	7476	39	4282	GACCCTAGCTTTCGTCCCTCACTGTCGAAGCCGTCTTCTCAGAGTGCTTTCGCCATCGGTGGTCCGTCCGGGATTACGGGATTTCACTCCTACCCCGGACGTACCCTCTGAGCCTTCCGGTTCCAAGCCACACAGTTTCCGCCGGACGCCCACCTGTTGGGCAGGTGGATTTCCCGACGGACTTGCGCGGCCAGCTACGGACGCTTTAGGCCCAATAATATTGGACATCACTCGAGCTGCCGGTATTAC
9c637ef8375a90ce3d2f75060f268561	KF452269.1.956	Archaea;Halobacterota;Halobacteria;Halobacterales;Haloferacaceae;Halonotius;	88.56	0	0	0	0	0	0	0	0	0	0	0	13	0	0	CTGTACAGTGTGCCAGCAGCCGCGGTAATACCGGCAGCTCGAGTGATGTCCAATATTATTGGGCCTAAAGCGTCCGTAGCTGGCCGCGCAAGTCCGTCGGGAAATCCACCTGCCCAACAGGTGGGCGTCCGGCGGAAACTGTGTGGCTTGGAACCGGAAGGCTCAGAGGGTACGTCCGGGGTAGGAGTGAAATCCCGTAATCCCGGACGGACCACCGATGGCGAAAGCACACTGTACAGTAGATCGGAAGAGCACACGTCTGAACTCCAGTCACAGCGATAGATCTC
da2ca369f7736aebfd54f33444bd5437	KF452269.1.956	Archaea;Halobacterota;Halobacteria;Halobacterales;Haloferacaceae;Halonotius;	89.5	0	0	0	0	0	0	0	0	0	17	0	0	0	0	GTACTCAGAGTGCCAGCCGCCGCGGTAATACCGGCAGCTCGAGTGATGTCCAATATTATTGGGCCTAAAGCGTCCGTAGCTGGCCGCGCAAGTCCGTCGGGAAATCCACCTGCCCAACAGGTGGGCGTCCGGCGGAAACTGTGTGGCTTGGAACCGGAAGGCTCAGAGGGTACGTCCGGGGTAGGAGTGAAATCCCGTAATCCCGGACGGACCACCGATGGCGAAAGCACTCTGAGTACGAGATCGGAAGAGCACACGTCTGAACTCCAGTCACTCTCGCGCATCTC
39989f0ada517c4fbe3ed1638fad1899	KF717640.1.1253	Archaea;Halobacterota;Halobacteria;Halobacterales;Haloferacaceae;Haloparvum;	100	0	0	6	11	14	28043	35	84	4307	845	6993	0	0	0	TCGAGTGATGGCCGATCTTATTGGGCCTAAAGCGTCCGTAGCTGGCCTTGCAAGTCCGTCGGGAAATCCACCCGCTCAACGGGTGGGCGTCCGGCGGAAACTGTGAGGCTTGGGACCGGGAGGCTTGAAGGGTACGTCCGGGGTAGGAGTGAAATCCCGTAATCCTGGACGGACCGCCGATGGGGAAACCACTTCAAGAGAACGGATCCGACAGTGAGGGACGAAAGCTAGGGTCTCGAACCGGATTAG
4dfa54099316ae1a10e8c9eed13ed9f2	JN714434.1.1472	Archaea;Halobacterota;Halobacteria;Halobacterales;Haloferacaceae;Haloparvum;	99.4	0	0	0	0	0	0	0	0	0	0	34	0	0	0	GACCCTAGCTTTCGTCCCTCACTGTCGGATCCGTTCTCTTGAAGTGGTTTCCCCATCGGCGGTCCGTCCAGGATTACGGGATTTCACTCCTACCCCGGACGTACCCTTCAAGCCTCTCGGTCCCAAGCCTCGCAGTTTCCGCCGGACGCCCACCCGTTGAGCGGGTGGATTTCCCGACGGACTTGCAAGGCCAGCTACGGACGTTTTAGGCCCAATAAGATCGGCCATCACTCGAGCTGCCGGTATTAC
8d7d9e1da38830e6e0d0e5d5fa99bac1	KF717640.1.1253	Archaea;Halobacterota;Halobacteria;Halobacterales;Haloferacaceae;Haloparvum;	99.4	0	0	0	0	0	0	0	0	0	0	32	0	0	0	TCGAGTGATGGCCGATCTTATTGGGCCTAAAGCGTCCGTAGCTGGCCTTGCAAGTCCGTCGGGAAATCCACCCGCTCAACGGGTGGGCGTCCGGCGGAAACTGCGAGGCTTGGGACCGGGAGGCTTGAAGGGTACGTCCGGGATAGGAGTGAAATCCCGTAATCCTGGACGGACCGCCGATGGGGAAACCACTTCAAGAGAACGGATCCGACAGTGAGGGACGAAAGCTAAGGTCTCGAACCGGATTAG
a011fe4ddf055ffbf0f804c2165b9220	JN714434.1.1472	Archaea;Halobacterota;Halobacteria;Halobacterales;Haloferacaceae;Haloparvum;	100	0	0	12	0	0	27321	35	106	3719	731	6371	5	0	0	GACCCTAGCTTTCGTCCCTCACTGTCGGATCCGTTCTCTTGAAGTGGTTTCCCCATCGGCGGTCCGTCCAGGATTACGGGATTTCACTCCTACCCCGGACGTACCCTTCAAGCCTCCCGGTCCCAAGCCTCACAGTTTCCGCCGGACGCCCACCCGTTGAGCGGGTGGATTTCCCGACGGACTTGCAAGGCCAGCTACGGACGCTTTAGGCCCAATAAGATCGGCCATCACTCGAGCTGCCGGTATTAC
c190d064b2831f746c7ca77d85db49ac	KF717640.1.1253	Archaea;Halobacterota;Halobacteria;Halobacterales;Haloferacaceae;Haloparvum;	99.4	0	0	0	0	0	0	0	0	0	0	33	0	0	0	TCGAGTGATGGCCGATCTTATTGGGCCTAAAACGTCCGTAGCTGGCCTTGCAAGTCCGTCGGGAAATCCACCCGCTCAACGGGTGGGCGTCCGGCGGAAACTGCGAGGCTTGGGACCGAGAGGCTTGAAGGGTACGTCCGGGGTAGGAGTGAAATCCCGTAATCCTGGACGGACCGCCGATGGGGAAACCACTTCAAGAGAACGGATCCGACAGTGAGGGACGAAAGCTAGGGTCTCGAACCGGATTAG
4fac4df4a7ca30e4a7538882935e8799	CBMB010000011.3283.4741	Archaea;Halobacterota;Halobacteria;Halobacterales;Haloferacaceae;Halopiger;	99	0	0	0	0	0	33	0	0	0	0	0	0	0	0	GACCCGAGCTTTCGTCCCTCACCGTCGGATCCGTCTTCCTGAGGCGCTTTCGCCACCGGTGGTCCGTCCAGGATTACGGGATTTCACTCCTACCCCGGACGTACCCCTCAGGTCTTCCGGTCCCAAGCCAGTCAGTTTCCACCGGACGCCCGCGTGTTAAGCACGCGGATTTCCCGATGGACTTGACTGGCCAGCTACGGACGCTTTAGGCCCAATAATAGCGGTCATCACTCGTGCTGCCGGTATTAC
c3a21c764cdf0d059922277f8f45025d	CBMB010000011.3283.4741	Archaea;Halobacterota;Halobacteria;Halobacterales;Haloferacaceae;Halopiger;	99.19	0	0	0	0	0	41	0	0	0	0	0	0	0	0	ACGAGTGATGACCGCTATTATTGGGCCTAAAGCGTCCGTAGCTGGCCAGTCAAGTCCATCGGGAAATCCGCGTGCTTAACACGCGGGCGTCCGGTGGAAACTGACTGGCTTGGGACCGGAAGACCTGAGGGGTACGTCCGGGGTAGGAGTGAAATCCCGTAATCCTGGACGGACCACCGGTGGCGAAAGCGCCTCAGGAAGACGGATCCGACGGTGAGGGACGAAAGCTCGGGTCACGAACCGGATTAG
0604e925ce15b8556e8ca29f8bcc86ee	HQ400519.1.918	Archaea;Halobacterota;Halobacteria;Halobacterales;Haloferacaceae;Haloplanus;	96.95	0	0	0	12	21	0	0	0	0	0	0	0	0	0	TCGAGTGATGACCGATTTTATTGGGCCTAAAGCGTCCGTAGCTGGCCGCACAAGTCCATCGGGAAATCTGCACGCCCAACGTGCAGGCGTCCGGTGGAAACCGTGTGGCTTGGGACCGGAAGACCCGAGGGGTACGTCCGGGGTAGGAGTGAAATCCCGTAATCCCGGACGGACCACCGATGGCGAAAGCACCTCGGGAAGACGGATCCGACAGTGAGGGACGAAAGCTGGGGTCTCGAACCGGAT
0f6eea3040af40c3fb96c27a5f305210	GQ861380.1.922	Archaea;Halobacterota;Halobacteria;Halobacterales;Haloferacaceae;Haloplanus;	99.8	0	0	9	0	37	0	0	0	0	22	1364	0	0	0	GACCCCAGCTTTCGTCCCTCACCGTCGGATCAGTCCTCTCGAGGTGCTTTCGCCATCGGTGGTCCGTCCAGGATTACGGGATTTCACTCCTACCCCGGACGTACCCCTCGAGCCTTCCTGTCCCAAGCCGCGTGGTTTCCGCCGGACGCCCAGTGGTTAAGCCACTGGATTTCCCGACGGACCCACGCGGCCGGCTACGGACGCTTTAGGCCCAATAAGATCGGTCATCACTCGAGCTGCCGGTATTAC
141d8da970f48db7c37c354f1eb3b90c	GQ861380.1.922	Archaea;Halobacterota;Halobacteria;Halobacterales;Haloferacaceae;Haloplanus;	97.39	0	0	0	0	0	22	0	0	0	0	0	0	0	0	GACCCCAGCTTTCGTCCCTCACCGTCGGATCAGTCTTCTCGAGGTGCTTTCGCCATCGGCGGTCCGTCCAGGATTACGGGATTTCACTCCTACCCTGGACGTACCCCTCGAGTCTTCCTGTCCCAAGTCGGGCGGTATCCGCCGGACGCCCAGTAGTTAAGCTACTGGATTTCCCGACGGACCCACTCGACCGGCTACGGACGCTTTAGGCCCAATAAGATCGGTCATCACTCGAGCTGCCGGTATTAC
19eeaa2d6c2758429c8f5fce0d46f1e0	JN038021.1.1052	Archaea;Halobacterota;Halobacteria;Halobacterales;Haloferacaceae;Haloplanus;	100	0	0	0	0	0	27	0	0	0	0	0	0	0	0	GACCCCAGCTTTCGTCCCTCACCGTCGGAGCAGTCCTCCCGAGGTGCTTTCGCCATCGGCGGTCCGTCCAGGATTACGGGATTTCACTCCTACCCCGGACGTACCCCTCGGGTCTCCCTGTCCCGAGCCGCGAAGTTTCCGCCGGACGCCCAGCGGTTAAGCCGCTGGATTTCCCGACGGACCCCCGCGGCCGGCTACGGACGCTTTAGGCCCAATAAGATCGGTCATCACTCGAGCTGCCGGTATTAC
202a7cd9183e19e6729d4697928571ac	EF106553.1.998	Archaea;Halobacterota;Halobacteria;Halobacterales;Haloferacaceae;Haloplanus;	95.58	0	0	0	0	0	5	0	0	0	0	0	0	0	0	GACCCGAGCTTTCGTCCCTCACCGTCGGGTCCGTCTTTCCAACGTGCTTTCGCCATCGGCGGTCCGTCCAGGATTACGGGATTTCACTCCTACCCCGGACGTACCCGTTGGATCTTCCGGCCCCAAGCCGCGTGGTTTCCGCCGGACGCCCCTCGGTTAAGCCGAGGGATTTCCCGACGGACCTACGCGGCCGGCTACGGACGCTTTAGGCCCAATAAGATCGGCCATCACTCGTGCTGCCGGTATTAC
228175a6c6cb9c803ae326e467fbc5c8	DQ432015.1.1454	Archaea;Halobacterota;Halobacteria;Halobacterales;Haloferacaceae;Haloplanus;	99	0	0	0	0	0	201	0	0	0	453	0	0	0	0	GACCCTGGCTTTCGTCCCTCACCGTCGGATCCGTCTTCCCGACATGCTTTCGCTATCGGTGGTCCGTCCAGGATTACGGGATTTCACTCCTACCCAAGACGTACCTGTCGGGTCTTCCGGTCCCAAGCCACACAGTTTCCACCGGACGCCCGCCAGTTGGGCTGGCGGATTTCCCGATGGACTTGCGTGGCCGGCTACGGACGCTTTAGGCCCAATAAGATCGGCCATCACTCGAGCTGCCGGTATTAC
236a529902724e32eb2e6b665f638f8d	HQ400529.1.919	Archaea;Halobacterota;Halobacteria;Halobacterales;Haloferacaceae;Haloplanus;	97.16	5	0	276	74	361	0	0	0	0	0	0	0	0	0	TCAAGTGATGGCCGATCTTATTGGGCCTAAAGCGTCCGTAGCCGGCCGCGCAAGTCCGTCGGGAAATCCGCCAGCCCAACTGGCGGGCGTCCGACGGAAACTGCACGGCTTGGGACCGGAAGACCCGAAGGGTACGTCGTGGGTAGGAGTGAAATCCCGTAATCCTCGACGGACCACCGATGGCGAAAGCACTTCGGGAAAACGGATCCGACGGTGAGGGACGAAAGCTCGGGTCTCGAACCGGAT
2b8ace926e356317bef8f9c446ab8984	AB663395.1.1471	Archaea;Halobacterota;Halobacteria;Halobacterales;Haloferacaceae;Haloplanus;	99.6	0	0	25	61	68	178	139	237	0	343	0	0	0	194	GACCCTGGCTTTCGTCCCTCACCGTCGGATCCGTCTTCCCAACATGCTTTCGCTATCGGTGGTCCGTCCAGGATTACGGGATTTCACTCCTACCCAAGACGTACCTGTTGGGTCTTCCGGTCCCAAGCCACACAGTTTCCACCGGACGCCCGCCAGTTAGGCTGGCGGATTTCCCGATGGACTTGCGTGGCCGGCTACGGACGCTTTAGGCCCAATAAGATCGGCCATCACTCGAGCTGCCGGTATTAC
2f36af111b9fcf503a4681b9f97f7ae3	JN038021.1.1052	Archaea;Halobacterota;Halobacteria;Halobacterales;Haloferacaceae;Haloplanus;	99	0	0	0	0	0	55	0	0	0	0	0	0	0	0	GACCCCAGCTTTCGTCCCTCACCGTCGGAGCAGTCCTCCCGAGGTGCTTTCGCCATCGGCGGTCCGTCCAGGATTACGGGATTTCACTCCTACCCCGGACGTACCCCTCGGGTCTCCCTGTCCCAAGCCGCGAAGTTTCCGCCGGACGCCCAGCGGTTAAGCCGCTGGATTTCCCGACGGACCTTCCCGGCCGGCTACGGACGCTTTAGGCCCAATAATATCGGTCATCACTCGAGCTGCCGGTATTAC
33539f6c545791f0d00dec01df20b9e5	HE604523.1.921	Archaea;Halobacterota;Halobacteria;Halobacterales;Haloferacaceae;Haloplanus;	99.19	0	0	74	0	84	0	0	0	0	0	0	0	0	0	GACCCGAGCTTTCGTCCCTCACCGTCGGATCCGTCTTCTCGAGGTGCTTTCGCCATCGGCGGTCCGTCCAGGATTACGGGATTTCACTCCTACCCCGGACGTACCCCTCGAGTCTTCCGGTCCCAAGCCGTGCAGGTTCCGCCGGACGCCCACCAGTTGGGCTGGTGGATTTCCCGACGGACTTGCGCGGCCGGCTACGGACGCTTTAGGCCCAATAATATCGGTCATCACTCGTGCTGCCGGTAT
35c24fb4a48c680e4deafe7dcd880b6d	EF106553.1.998	Archaea;Halobacterota;Halobacteria;Halobacterales;Haloferacaceae;Haloplanus;	95.77	0	0	0	0	0	7	0	0	0	0	0	0	0	0	ACGAGTGATGGCCGATCTTATTGGGCCTAAAGCGTCCGTAGCCGGCCGCGTAGGTCCGTCGGGAAATCCCTCGGCTTAACCGAGGGGCGTCCGGCGGAAACCACGCGGCTTGGGGCCGGAAGATCCAACGGGTACGTCCGGGGTAGGAGTGAAATCCCGTAATCCTGGACGGACCGCCGATGGCGAAAGCACGTTGGAAAGACGGACCCGACGGTGAGGGACGAAAGCTCGGGTCTCGAACCGGATTAG
4291203487f30e156a069524407e555a	HE604588.1.921	Archaea;Halobacterota;Halobacteria;Halobacterales;Haloferacaceae;Haloplanus;	97.78	0	0	55	125	107	0	0	0	0	55	159	0	0	0	TCGAGTGATGACCGATCTTATTGGGCCTAAAGCGTCCGTAGCCGGCCGAGTTGGTTCGTCGGGAAATCCAGCAGCTTAACTGCTGGGCGTCCGGCGAATACCACTCGGCTTGGGACAGGAAGGCTCGAGGGGTACGTCCGGGGTAGGAGTGAAATCCCGTAATCCTGGACGGACCGCCGATGGCGAAAGCACCTCGAGAGGACTGATCCGACGGTGAGGGACGAAAGCTGGGGTCTCGAACCGGATTAG
483e5d03de66d9ebbc1e81845898817d	HQ400519.1.918	Archaea;Halobacterota;Halobacteria;Halobacterales;Haloferacaceae;Haloplanus;	97.77	0	0	0	14	10	0	0	0	0	0	0	18	0	0	GACCCCAGCTTTCGTCCCTCACTGTCGGATCCGTCTTCCCGAGGTGCTTTCGCCATCGGTGGTCCGTCCAGGATTACGGGATTTCACTCCTACCCTGGACGTACCCCTCGGGTCTTCCGGTCCCAAGCCACGCAGTTTCCACCGGACGCCCGCACGTTGGGCGTGCGGATTTCCCGATGGACTTGCGCGGCCAGCTACGGACGCTTTAGGCCCAATAAGATCGGTCATCACTCGAGCTGCCGGTAT
490af9b73d2e7e9688add11b9690b1bc	DQ432015.1.1454	Archaea;Halobacterota;Halobacteria;Halobacterales;Haloferacaceae;Haloplanus;	99.8	0	0	0	0	0	1177	0	53	59	1942	59	237	1090	0	GACCCTGGCTTTCGTCCCTCACCGTCGGATCCGTCTTCCCAACATGCTTTCGCTATCGGTGGTCCGTCCAGGATTACGGGATTTCACTCCTACCCAAGACGTACCTGTTGGGTCTTCCGGTCCCAAGCCACACAGTTTCCACCGGACGCCCGCCAGTTGGGCTGGCGGATTTCCCGATGGACTTGTGTGGCCGGCTACGGACGCTTTAGGCCCAATAAAATCGGCCATCACTCGAGCTGCCGGTATTAC
4cdfb169a39162773a10c743fbc9d40c	GQ861380.1.922	Archaea;Halobacterota;Halobacteria;Halobacterales;Haloferacaceae;Haloplanus;	99.8	0	0	0	0	42	0	0	0	0	14	1448	0	0	0	TCGAGTGATGACCGATCTTATTGGGCCTAAAGCGTCCGTAGCCGGCCGCGTGGGTCCGTCGGGAAATCCAGTGGCTTAACCACTGGGCGTCCGGCGGAAACCACGCGGCTTGGGACAGGAAGGCTCGAGGGGTACGTCCGGGGTAGGAGTGAAATCCCGTAATCCTGGACGGACCACCGATGGCGAAAGCACCTCGAGAGGACTGATCCGACGGTGAGGGACGAAAGCTGGGGTCTCGAACCGGATTAG
4e08312e616a13bba3712a2452ebf498	KU933931.1.1470	Archaea;Halobacterota;Halobacteria;Halobacterales;Haloferacaceae;Haloplanus;	98.4	0	0	0	0	0	0	0	0	0	28	0	43	44	49	TCGAGTGATGGCCGATCTTATTGGGCCTAAAGCGTTCGTAGCCGGCCACGCAAGTCCATCGGGAAATCCGCCAGCCCAACTGGCGGGCGTCCGGTGGAACCTGCGTGGCTTGGGACCGGAAGACCCGACAGGTACGTCTTGGGTAGGAGTGAAATCCCGTAATCCTGGACGGACCGCCGATGGCGAAAGCATGTCGGGAAGACGGATCCGACGGTGAGGGACGAAAGCCAGGGTCTCGAACCGGATTAG
4e72f9e38f569ebf4d78a4c5842c0447	KU933931.1.1470	Archaea;Halobacterota;Halobacteria;Halobacterales;Haloferacaceae;Haloplanus;	98.38	0	0	0	0	0	0	0	0	0	0	0	29	35	39	GACCCTGGCTTTCGTCCCTCACCGTCGGATCCGTCTTCCCGACATGCTTTCGCCATCGGCGGTCCGTCCAGGATTACGGGATTTCACTCCTACCCAAGACGTACCTGTCGGGTCTTCCGGTCCCAAGCCACGCAGGTTCCACCGGACGCCCGCCAGTTGGGCTGGCGGATTTCCCGATGGACTTGCGTGGCCGGCTACGAACGCTTTAGGCCCAATAAGATCGGCCATCACTCGAGCTGCCGGTAT
51518f8a807c3a807e805f8224913c8e	HE604523.1.921	Archaea;Halobacterota;Halobacteria;Halobacterales;Haloferacaceae;Haloplanus;	99.39	0	0	1068	717	1755	0	0	0	0	37	0	0	0	0	GACCCGAGCTTTCGTCCCTCACTGTCGGATCCGTCTTCCCGAGGTGCTTTCGCCATCGGCGGTCCGTCCAGGATTACGGGATTTCACTCCTACCCCGGACGTACCCCTCGGGTCTTCCGGTCCCAAGCCGTGCAGTTTCCGCCGGACGCCCACCAGTTGGGCTGGTGGATTTCCCGACGGACTTGCGCGGCCAGCTACGGACGCTTTAGGCCCAATAATATCGGTCATCACTCGTGCTGCCGGTAT
5782ae590d6359a6349e73e5d88ff044	JN714438.1.1471	Archaea;Halobacterota;Halobacteria;Halobacterales;Haloferacaceae;Haloplanus;	99	0	0	0	0	0	0	0	0	0	24	0	0	0	0	TCGAGTGATGGCCGATTTTATTGGGCCTAAAGCGTCCGTAGCCGGCCACGCAAGTCCACCGGGAAATCCGCCAGCCCAACTGGCGGGCGTCCGGTGGAAACTGCGTGGCTTGGGACCGGAAGACCCGAAGGGTACGTCTTGGGTAGGAGTGAAATCCCGTAATCCTGGACGGACCGCCGATGGCGAAAGCACTTCGGGAAGACGGATCCGACGGTGAGGGACGAAAGCCAGGGTCTCGAACCGGATTAG
5aed4ff01abfa55e4f048d880757dc5f	AB663395.1.1471	Archaea;Halobacterota;Halobacteria;Halobacterales;Haloferacaceae;Haloplanus;	99	0	0	0	0	0	0	0	0	0	48	30	0	0	0	TCGAGTGATGGCCGATCTTATTGGGCCTAAAGCGTCCGTAGCCGGCCACGCAAGTCCGTCGGGAAATCCGCCAGCCTAACTGGCGGGCGTCCGGCGGAAACTGTGTGGCTTGGGACCGGAAGACCCGACAGGTACGTCTTGGGTAGGAGTGAAATCCCGTAATCCTGGACGGACCACCGATAGCGAAAGCATGTTGGGAAGACGGATCCGACGGTGAGGGACGAAAGCCAGGGTCTCGAACCGGATTAG
5b675c17e171dfbb1665b1e087d0740b	GQ861380.1.922	Archaea;Halobacterota;Halobacteria;Halobacterales;Haloferacaceae;Haloplanus;	97.99	0	0	0	0	0	0	0	0	0	26	634	50	0	0	GACCCCAGCTTTCGTCCCTCACCGTCGGATCAGTCCTCTCGAGGTGCTTTCGCCATCGGCGGTCCGTCCAGGATTACGGGATTTCACTCCTACCCCGGACGTACCCCTCGAGCCTTCCTGTCCCAAGCCGAGTGGTGTTCGCCGGACGCCCAGTAGTTAAGCTACTGGATTTCCCGACGAACCAACTCGGCCGGCTACGGACGCTTTAGGCCCAATAAGATCGGTCATCACTCGAGCTGCCGGTATTAC
5ebc3e5a7157bb28856897f2658c71e1	KT165129.1.919	Archaea;Halobacterota;Halobacteria;Halobacterales;Haloferacaceae;Haloplanus;	98.58	0	0	71	145	120	0	0	0	0	21	0	0	0	0	GACCCTGGCTTTCGTCCCTCACCGTCGGATCCGTTTTCCCGACGTGCTTTCGCCATCGGTGGTCCGTCCAGGATTACGGGATTTCACTCCTACCCAAGACGTACCCGTCGGGTCTTCCGGTCCCAAGCCACACAGTTTCCACCGGACGCCCGCCAGTTGGGCTGGCGGATTTCCCGATGGACTTGTGTGGCCGGCTACGGACGCTTTAGGCCCAATAAGATCGGCCATCACTCGAGCTGCCGGTAT
69cc919d66b8c63d8fb25a720eef7a0c	DQ432015.1.1454	Archaea;Halobacterota;Halobacteria;Halobacterales;Haloferacaceae;Haloplanus;	99	0	0	0	12	0	186	0	0	0	565	0	0	0	0	TCGAGTGATGGCCGATCTTATTGGGCCTAAAGCGTCCGTAGCCGGCCACGCAAGTCCATCGGGAAATCCGCCAGCCCAACTGGCGGGCGTCCGGTGGAAACTGTGTGGCTTGGGACCGGAAGACCCGACAGGTACGTCTTGGGTAGGAGTGAAATCCCGTAATCCTGGACGGACCACCGATAGCGAAAGCATGTCGGGAAGACGGATCCGACGGTGAGGGACGAAAGCCAGGGTCTCGAACCGGATTAG
6b5b4c19374918dc3112ce78272eb1b7	KT165129.1.919	Archaea;Halobacterota;Halobacteria;Halobacterales;Haloferacaceae;Haloplanus;	99	0	0	0	0	0	321	0	20	13	0	0	0	0	0	GACCCTGGCTTTCGTCCCTCACCGTCGGATCCGTCTTCCCGACATGCTTTCGCCATCGGTGGTCCGTCCAGGATTACAGGATTTCACTCCTACCCAAGACGTACCTGTCGGGTCTTCCGGTCCCAAGCCACACAGGTTCCACCGGACGCCCGCCAGTTGGGCTGGCGGATTTCCCGATGGACTTGCGTGGCCGGCTACGAACGCTTTAGGCCCAATAAAATCGGCCATCACTCGAGCTGCCGGTATTAC
6d623d018498bf6ae78db0fb58a83b98	GQ861380.1.922	Archaea;Halobacterota;Halobacteria;Halobacterales;Haloferacaceae;Haloplanus;	98.19	0	0	0	0	0	132	0	0	0	0	0	0	0	0	TCGAGTGATGACCGATTTTATTGGGCCTAAAGCGTCCGTAGCCGGCCGAGTGGGTCTGTCGGGAAATCCAGTGGCTTAACCACTGGGCGTCCGGCAGATACCGCTCGGCTTGGGACAGGAAGGCTCGAGGGGTACGTCCGGGGTAGGAGTGAAATCCCGTAATCCTGGACGGACCGCCGATGGCGAAAGCACCTCGAGAGGACTGATCCGACGGTGAGGGACGAAAGCTGGGGTCTCGAACCGGATTAG
6db302f8630232236b60da4c3a7e4225	HE604588.1.921	Archaea;Halobacterota;Halobacteria;Halobacterales;Haloferacaceae;Haloplanus;	97.59	0	0	36	68	73	0	0	0	0	0	186	0	0	0	GACCCCAGCTTTCGTCCCTCACCGTCGGATCAGTCCTCTCGAGGTGCTTTCGCCATCGGCGGTCCGTCCAGGATTACGGGATTTCACTCCTACCCCGGACGTACCCCTCGAGCCTTCCTGTCCCAAGCCGAGTGGTATTCGCCGGACGCCCAGCAGTTAAGCTGCTGGATTTCCCGACGAACCAACTCGGCCGGCTACGGACGCTTTAGGCCCAATAAGATCGGTCATCACTCGAGCTGCCGGTATTAC
6e61bf969fabae18aaabda50779f8e3c	HQ400519.1.918	Archaea;Halobacterota;Halobacteria;Halobacterales;Haloferacaceae;Haloplanus;	96.66	0	0	0	0	0	3346	0	0	0	7	721	0	0	0	CCAAGTGATGGCCGATCTTATTGGGCCTAAAGCGTCCGTAGCTGGCCAAGCAAGTCCGTCGGGAAATCCGCACGCTCAACGTGCGGGCGTCCGGCAGAAACTGCTTGGCTTGGGACCGGAAGACCTGACGGGTACGTCCAGGGTAGGAGTGAAATCCCGTAATCCTGGACGGACCACCGATGGCGAAAGCACGTCAGGAAGACGGATCCGACAGTGAGGGACGAAAGCTAGGGTCTCGAACCGGATTAG
72e33a7ee96d4f6d6e0c7515d88a6c5b	KT165129.1.919	Archaea;Halobacterota;Halobacteria;Halobacterales;Haloferacaceae;Haloplanus;	99.19	0	0	0	47	0	0	0	0	0	0	15	0	0	0	TCGAGTGATGGCCGATTTTATTGGGCCTAAAGCGTCCGTAGCCGGCCACGCAAGTCCATCGGGAAATCCGCCAGCCCAACTGGCGGGCGTCCGGTGGAACCTGCGTGGCTTGGGACCGGAAGACCCGACGGGTACGTCTTGGGTAGGAGTGAAATCCTGTAATCCTGGACGGACCGCCGATGGCGAAAGCACGTCGGGAAGACGGATCCGACGGTGAGGGACGAAAGCCAGGGTCTCGAACCGGAT
74080366267fc9fcb750d4c8d675c419	KT165129.1.919	Archaea;Halobacterota;Halobacteria;Halobacterales;Haloferacaceae;Haloplanus;	97.56	0	0	0	0	25	0	0	0	0	0	0	0	0	0	TCGAGTGATGGCCGATCTTATTGGGCCTAAAGCGTCCGTAGCCGGCCGCGCAAGTCCATCGGGAAATCCGCCAGCCCAACTGGCGGGCGTCCGGTGGAACCTGCCCGGCTTGGGACCGGAAGACCCGACGGGTACGTCCGGGGTAGGAGTGAAATCCCGTAATCCTGGACGGACCGCCGATGGCGAAAGCACGTCGGGAAGACGGATCCGACGGTGAGGGACGAAAGCCAGGGTCTCCAACCGGAT
776abd59a945ab83656ae863ae05a4be	HE604523.1.921	Archaea;Halobacterota;Halobacteria;Halobacterales;Haloferacaceae;Haloplanus;	96.38	0	0	0	0	0	18	0	0	0	0	0	0	0	0	GACCCCAGCTTTCGTCCCTGACCGTCGGATCCGTCTTCTCGAGGTGCTTTCGCCATCGGCGGTCCGTCCAGGATTACGGGATTTCACTCCTACCCTGGACGTACCCCTCGAGTCGTTCGGTCCCAAGCCGTGCAGTTTCCGCCGGACGTCCGCTCGTTGAGCGAGCGGGTTTCCCGACGGACTTGCGCGGCCGGCTACGGACGCTTTAGGCCCAATAATATCGGCCATCACTCGTGCTGCCGGTATTAC
7834daa4824b81c306324556d81a78d6	GQ861380.1.922	Archaea;Halobacterota;Halobacteria;Halobacterales;Haloferacaceae;Haloplanus;	99	0	0	0	0	0	48	0	0	0	0	0	0	0	0	TCGAGTGATGACCGATCTTATTGGGCCTAAAGCGTCCGTAGCCGGCCGAGTGGGTTCGTCGGGAAATCCAGTGGCTTAACCACTGGGCGTCCGGCGAAAACCACTCGGCTTGGGACAGGAAGGCTCGAGGGGTACGTCCGGGGTAGGAGTGAAATCCCGTAATCCTGGACGGACCACCGATGGCGAAAGCACCTCGAGAGGACTGATCCGACGGTGAGGGACGAAAGCTGGGGTCTCGAACCGGATTAG
7f9d125d7506c1cb0587e298770358ec	HQ400519.1.918	Archaea;Halobacterota;Halobacteria;Halobacterales;Haloferacaceae;Haloplanus;	96.25	0	0	0	0	0	125	0	0	0	0	0	0	0	0	CCAAGTGATGGCCGATCTTATTGGGCCTAAAGCGTCCGTAGCTGGCCATACAAGTCCGTCGGGAAATCCGCACGCTCAACGTGCGGGCGTCCGGCAGAAACTGTATGGCTTGGGACCGGAAGACCTGACGGGTACGTCCAGGGTAGGAGTGAAATCCCGTAATCCTGGACGGACCACCGATGGCGAAAGCACGTCAGGAAGACGGATCCGACAGTGAGGGACGAAAGCTAGGGTCTCGAACCGGATTAG
88b5e1368fb868226b287e99f2fc00ef	HQ400519.1.918	Archaea;Halobacterota;Halobacteria;Halobacterales;Haloferacaceae;Haloplanus;	96.19	0	0	0	0	0	111	0	0	0	0	0	0	0	0	GACCCTAGCTTTCGTCCCTCACTGTCGGATCCGTCTTCCTGACGTGCTTTCGCCATCGGTGGTCCGTCCAGGATTACGGGATTTCACTCCTACCCTGGACGTACCCGTCAGGTCTTCCGGTCCCAAGCCATACAGTTTCTGCCGGACGCCCGCACGTTGAGCGTGCGGATTTCCCGACGGACTTGTATGGCCAGCTACGGACGCTTTAGGCCCAATAAGATCGGCCATCACTTGGACTGCCGGTATTAC
8e671167f90f888cb614036044155b04	HQ400519.1.918	Archaea;Halobacterota;Halobacteria;Halobacterales;Haloferacaceae;Haloplanus;	96.59	0	0	0	0	0	3407	0	0	0	12	611	0	0	0	GACCCTAGCTTTCGTCCCTCACTGTCGGATCCGTCTTCCTGACGTGCTTTCGCCATCGGTGGTCCGTCCAGGATTACGGGATTTCACTCCTACCCTGGACGTACCCGTCAGGTCTTCCGGTCCCAAGCCAAGCAGTTTCTGCCGGACGCCCGCACGTTGAGCGTGCGGATTTCCCGACGGACTTGCTTGGCCAGCTACGGACGCTTTAGGCCCAATAAGATCGGCCATCACTTGGACTGCCGGTATTAC
8f83050f76808ff3f6b2dc7f2f3f9a75	HQ400519.1.918	Archaea;Halobacterota;Halobacteria;Halobacterales;Haloferacaceae;Haloplanus;	97.27	0	0	0	0	0	6	0	0	0	0	0	0	0	0	GCAAGTGATGGCCGATCTTATTGGGCCTAAAGCGTCCGTAGCTGGCCGCCCAAGTCCATCGGGAAATCCGCACGCTCAACGTGCGGGCGTCCGGTGGAAACTGGTCGGCTTGGGACCGGAAGACCCGACGGGTACGTCCAGGGTAGGAGTGAAATCCCGTAATCCTGGACGGACCACCGATGGCGAAAGCACGTCGGGAAGACGGCTCCGACAGTGAGGGACGAAAGCTAGGGTCTCGAACCGGATTAG
915a03e3f77f57c1042d2e6fc69f9134	HE604523.1.921	Archaea;Halobacterota;Halobacteria;Halobacterales;Haloferacaceae;Haloplanus;	99.19	0	0	72	33	84	0	0	0	0	0	0	0	0	0	ACGAGTGATGACCGATATTATTGGGCCTAAAGCGTCCGTAGCCGGCCGCGCAAGTCCGTCGGGAAATCCACCAGCCCAACTGGTGGGCGTCCGGCGGAACCTGCACGGCTTGGGACCGGAAGACTCGAGGGGTACGTCCGGGGTAGGAGTGAAATCCCGTAATCCTGGACGGACCGCCGATGGCGAAAGCACCTCGAGAAGACGGATCCGACGGTGAGGGACGAAAGCTCGGGTCTCGAACCGGAT
91c45a6f745502e7e348d1c8731b0662	AB663395.1.1471	Archaea;Halobacterota;Halobacteria;Halobacterales;Haloferacaceae;Haloplanus;	99	0	0	0	0	0	0	0	0	0	34	34	0	0	0	GACCCTGGCTTTCGTCCCTCACCGTCGGATCCGTCTTCCCAACATGCTTTCGCTATCGGTGGTCCGTCCAGGATTACGGGATTTCACTCCTACCCAAGACGTACCTGTCGGGTCTTCCGGTCCCAAGCCACACAGTTTCCGCCGGACGCCCGCCAGTTAGGCTGGCGGATTTCCCGACGGACTTGCGTGGCCGGCTACGGACGCTTTAGGCCCAATAAGATCGGCCATCACTCGAGCTGCCGGTATTAC
937ae18d2939f46430c7b519222b33ce	GQ861380.1.922	Archaea;Halobacterota;Halobacteria;Halobacterales;Haloferacaceae;Haloplanus;	97.39	0	0	0	0	0	24	0	0	0	0	0	0	0	0	TCGAGTGATGACCGATCTTATTGGGCCTAAAGCGTCCGTAGCCGGTCGAGTGGGTCCGTCGGGAAATCCAGTAGCTTAACTACTGGGCGTCCGGCGGATACCGCCCGACTTGGGACAGGAAGACTCGAGGGGTACGTCCAGGGTAGGAGTGAAATCCCGTAATCCTGGACGGACCGCCGATGGCGAAAGCACCTCGAGAAGACTGATCCGACGGTGAGGGACGAAAGCTGGGGTCTCGAACCGGATTAG
97ca6d5325e9c74247dad0a5b52cb7dc	AB663395.1.1471	Archaea;Halobacterota;Halobacteria;Halobacterales;Haloferacaceae;Haloplanus;	99.4	0	0	0	0	0	0	0	0	0	0	22	0	0	0	TCGAGTGATGGCCGATCTTATTGGGCCTAAAGCGTCCGTAGCCGGCCACACAAGTCCATCGGGAAATCCGCCAGCCTAACTGGCGGGCGTCCGGTGGAAACTGTGTGGCTTGGGACAGGAAGACCCAACAGGTACGTCTTGGGTAGGAGTGAAATCCCGTAATCCTGGACGGACCGCCGATAGCGAAAGCATGTTGGGAAGACGGATCCGACGGTGAGGGACGAAAGCCAGGGTCTCGAACCGGATTAG
9a7600258c876ef8732b5984fdbd360b	GQ861380.1.922	Archaea;Halobacterota;Halobacteria;Halobacterales;Haloferacaceae;Haloplanus;	99.19	0	0	0	83	0	0	0	0	0	0	192	89	0	11	GACCCCAGCTTTCGTCCCTCACCGTCGGATCAGTCTTCTCGAGGTGCTTTCGCCATCGGCGGTCCGTCCAGGATTACGGGATTTCACTCCTACCCCGGACGTACCCCTCGAGCCTTCCTGTCCCAAGCCGTGTGGTTTCCGCCGGACGCCCAGTGGTTAAGCCACTGGATTTCCCGACGGACCCACGCGGCCGGCTACGGACGCTTTAGGCCCAATAAGATCGGTCATCACTCGAGCTGCCGGTATTAC
a16ad524393372a006ace296df4be4e5	KT165129.1.919	Archaea;Halobacterota;Halobacteria;Halobacterales;Haloferacaceae;Haloplanus;	97.36	0	0	0	0	0	30	0	0	149	0	0	0	0	0	TCGAGTGATGGCCGATTTTATTGGGCCTAAAGCGTCCGTAGCCGGTCGCGCAAGTCCATCGGGAAATCCGCCAGCCCAACTGGCGGGCGTCCGGTGGAACCTGCGTGACTTGGGACCGGAAGACCCAACGGGTACGTCCGGGGTAGGAGTGAAATCCCGTAATCCTGGACGGACCGCCGATGGCGAAAGCACGTTGGGAAGACGGATCCGACGGTGAGGGACGAAAGCCAGGGTCTCCAACCGGAT
af6837869e2e4b3d92d451cc4f7c4e23	AB663395.1.1471	Archaea;Halobacterota;Halobacteria;Halobacterales;Haloferacaceae;Haloplanus;	99.6	0	0	36	65	0	149	90	235	0	578	43	275	0	242	TCGAGTGATGGCCGATCTTATTGGGCCTAAAGCGTCCGTAGCCGGCCACGCAAGTCCATCGGGAAATCCGCCAGCCTAACTGGCGGGCGTCCGGTGGAAACTGTGTGGCTTGGGACCGGAAGACCCAACAGGTACGTCTTGGGTAGGAGTGAAATCCCGTAATCCTGGACGGACCACCGATAGCGAAAGCATGTTGGGAAGACGGATCCGACGGTGAGGGACGAAAGCCAGGGTCTCGAACCGGATTAG
b1b7459dd124b21b72362b5d41723f7c	KT165129.1.919	Archaea;Halobacterota;Halobacteria;Halobacterales;Haloferacaceae;Haloplanus;	99	0	0	0	0	0	383	0	17	15	0	0	0	0	0	TCGAGTGATGGCCGATTTTATTGGGCCTAAAGCGTTCGTAGCCGGCCACGCAAGTCCATCGGGAAATCCGCCAGCCCAACTGGCGGGCGTCCGGTGGAACCTGTGTGGCTTGGGACCGGAAGACCCGACAGGTACGTCTTGGGTAGGAGTGAAATCCTGTAATCCTGGACGGACCACCGATGGCGAAAGCATGTCGGGAAGACGGATCCGACGGTGAGGGACGAAAGCCAGGGTCTCGAACCGGATTAG
bcfb5cb98c9a9e9c628373e98ea1c30b	KT165129.1.919	Archaea;Halobacterota;Halobacteria;Halobacterales;Haloferacaceae;Haloplanus;	96.14	0	0	0	0	0	0	0	0	5	0	0	0	0	0	GACCCTAGCTTTCGTCCCTGACCGTCGGATCCGTCTTCCCGAGATGCTTTCGCTATCGGCGGTCCGTCCAGGATTACGGGATTTCACTCCTACCCTGGACGTACCTCTCGGGTCTTCCGGTCCCAAGCCAAGGAGGTTCCACCGGACGCCCGCCAGTTGAGCTGGCGGATTTCCCGATGGACTTTCTTGGCCGGCTACGGACGCTTTAGGCCCAATAAGATCGGCCATCACTCGTGCTGCCGGTAT
bd7fecac5231a9cd61b366d242b56128	HQ400519.1.918	Archaea;Halobacterota;Halobacteria;Halobacterales;Haloferacaceae;Haloplanus;	96.86	0	0	0	0	0	0	0	0	0	25	71	0	0	0	CCAAGTGATGGCCGATCTTATTGGGCCTAAAGCGTCCGTAGCTGGCCAGGCAAGTCTGTCGGGAAATCCGCACGCTCAACGTGCGGGCGTCCGGCGGAAACTGCCTGGCTTGGGACCGGAAGACCTGACGGGTACGTCCGGGGTAGGAGTGAAATCCCGTAATCCTGGACGGACCACCGATGGCGAAAGCACGTCAGGAAGACGGATCCGACAGTGAGGGACGAAAGCTAGGGTCTCGAACCGGATTAG
bdeaf8d936bec1447f6e2d70afe53d01	ATYM01000002.1591717.1593174	Archaea;Halobacterota;Halobacteria;Halobacterales;Haloferacaceae;Haloplanus;	99.6	0	0	10	14	38	0	0	0	0	89	0	73	86	92	TCGAGTGATGGCCGATCTTATTGGGCCTAAAGCGTCCGTAGCCGGCCACACAAGTCCATCGGGAAATCCGCCAGCCCAACTGGCGGGCGTCCGGTGGAACCTGTGTGGCTTGGGATCGGAAGACCCAACGGGTACGTCTTGGGTAGGAGTGAAATCCTGTAATCCTGGACGGACCACCGATAGCGAAAGCACGTTGGGAAGACGAATCCGACGGTGAGGGACGAAAGCCAGGGTCTCGAACCGGATTAG
d337d3fa02141016c766e0d987b9e8b6	ATYM01000002.1591717.1593174	Archaea;Halobacterota;Halobacteria;Halobacterales;Haloferacaceae;Haloplanus;	99.59	0	0	0	14	33	0	0	0	0	70	0	53	39	99	GACCCTGGCTTTCGTCCCTCACCGTCGGATTCGTCTTCCCAACGTGCTTTCGCTATCGGTGGTCCGTCCAGGATTACAGGATTTCACTCCTACCCAAGACGTACCCGTTGGGTCTTCCGATCCCAAGCCACACAGGTTCCACCGGACGCCCGCCAGTTGGGCTGGCGGATTTCCCGATGGACTTGTGTGGCCGGCTACGGACGCTTTAGGCCCAATAAGATCGGCCATCACTCGAGCTGCCGGTAT
d4b5ac7108ca0e0a4e0ef429b4088353	HQ400529.1.919	Archaea;Halobacterota;Halobacteria;Halobacterales;Haloferacaceae;Haloplanus;	97.16	4	0	244	65	307	0	0	0	0	0	0	0	0	0	GACCCGAGCTTTCGTCCCTCACCGTCGGATCCGTTTTCCCGAAGTGCTTTCGCCATCGGTGGTCCGTCGAGGATTACGGGATTTCACTCCTACCCACGACGTACCCTTCGGGTCTTCCGGTCCCAAGCCGTGCAGTTTCCGTCGGACGCCCGCCAGTTGGGCTGGCGGATTTCCCGACGGACTTGCGCGGCCGGCTACGGACGCTTTAGGCCCAATAAGATCGGCCATCACTTGAGCTGCCGGTAT
d5622af889b153025176e9f44336fdd1	GQ861380.1.922	Archaea;Halobacterota;Halobacteria;Halobacterales;Haloferacaceae;Haloplanus;	98.19	0	0	0	0	0	124	0	0	0	0	0	0	0	0	GACCCCAGCTTTCGTCCCTCACCGTCGGATCAGTCCTCTCGAGGTGCTTTCGCCATCGGCGGTCCGTCCAGGATTACGGGATTTCACTCCTACCCCGGACGTACCCCTCGAGCCTTCCTGTCCCAAGCCGAGCGGTATCTGCCGGACGCCCAGTGGTTAAGCCACTGGATTTCCCGACAGACCCACTCGGCCGGCTACGGACGCTTTAGGCCCAATAAAATCGGTCATCACTCGAGCTGCCGGTATTAC
d61ebef8661b2951d4ef7fd8d286f442	GQ861380.1.922	Archaea;Halobacterota;Halobacteria;Halobacterales;Haloferacaceae;Haloplanus;	97.99	0	0	0	0	0	0	0	0	0	0	676	36	0	0	TCGAGTGATGACCGATCTTATTGGGCCTAAAGCGTCCGTAGCCGGCCGAGTTGGTTCGTCGGGAAATCCAGTAGCTTAACTACTGGGCGTCCGGCGAACACCACTCGGCTTGGGACAGGAAGGCTCGAGGGGTACGTCCGGGGTAGGAGTGAAATCCCGTAATCCTGGACGGACCGCCGATGGCGAAAGCACCTCGAGAGGACTGATCCGACGGTGAGGGACGAAAGCTGGGGTCTCGAACCGGATTAG
d679998fcf39265b1741777439317c56	GQ861380.1.922	Archaea;Halobacterota;Halobacteria;Halobacterales;Haloferacaceae;Haloplanus;	99.19	0	0	0	79	0	0	0	0	0	0	166	99	0	7	TCGAGTGATGACCGATCTTATTGGGCCTAAAGCGTCCGTAGCCGGCCGCGTGGGTCCGTCGGGAAATCCAGTGGCTTAACCACTGGGCGTCCGGCGGAAACCACACGGCTTGGGACAGGAAGGCTCGAGGGGTACGTCCGGGGTAGGAGTGAAATCCCGTAATCCTGGACGGACCGCCGATGGCGAAAGCACCTCGAGAAGACTGATCCGACGGTGAGGGACGAAAGCTGGGGTCTCGAACCGGATTAG
d9357bbf52b457851a6131e37e51c33e	GQ861380.1.922	Archaea;Halobacterota;Halobacteria;Halobacterales;Haloferacaceae;Haloplanus;	99	0	0	0	0	0	63	0	0	0	0	0	0	0	0	GACCCCAGCTTTCGTCCCTCACCGTCGGATCAGTCCTCTCGAGGTGCTTTCGCCATCGGTGGTCCGTCCAGGATTACGGGATTTCACTCCTACCCCGGACGTACCCCTCGAGCCTTCCTGTCCCAAGCCGAGTGGTTTTCGCCGGACGCCCAGTGGTTAAGCCACTGGATTTCCCGACGAACCCACTCGGCCGGCTACGGACGCTTTAGGCCCAATAAGATCGGTCATCACTCGAGCTGCCGGTATTAC
dd5d341c15324140106063d1878af3d2	HE604588.1.921	Archaea;Halobacterota;Halobacteria;Halobacterales;Haloferacaceae;Haloplanus;	98.19	0	0	0	0	0	23	0	0	0	0	0	0	0	0	GACCCCAGCTTTCGTCCCTCACCGTCGGATCAGTCCTCTCGAGGTGCTTTCGCCATCGGCGGTCCGTCCAGGATTACGGGATTTCACTCCTACCCCGGACGTACCCCTCGAGCCTTCCTGTCCCAAGCCGAGTGGTATTCGCCGGACGCCCAGTGGTTAAGCCACTGGATTTCCCGACGAACCAACTCGGCCGGCTACGGACGCTTTAGGCCCAATAAAATCGGTCATCACTCGAGCTGCCGGTATTAC
e13aa57755c7888ad6037102794efb8d	KT165129.1.919	Archaea;Halobacterota;Halobacteria;Halobacterales;Haloferacaceae;Haloplanus;	97.56	0	0	0	0	0	24	0	0	149	0	0	0	0	0	GACCCTGGCTTTCGTCCCTCACCGTCGGATCCGTCTTCCCAACGTGCTTTCGCCATCGGCGGTCCGTCCAGGATTACGGGATTTCACTCCTACCCCGGACGTACCCGTTGGGTCTTCCGGTCCCAAGTCACGCAGGTTCCACCGGACGCCCGCCAGTTGGGCTGGCGGATTTCCCGATGGACTTGCGCGACCGGCTACGGACGCTTTAGGCCCAATAAAATCGGCCATCACTCGAGCTGCCGGTAT
e5a0377c242e6b0d1823eb4f197de117	HE604588.1.921	Archaea;Halobacterota;Halobacteria;Halobacterales;Haloferacaceae;Haloplanus;	99.6	0	0	0	0	0	0	0	0	0	0	0	14	0	0	GACCCCAGCTTTCGTCCCTCACCGTCGGAGCAGTCCTCTCGAGGTGCTTTCGCCATCGGCGGTCCGTCCAGGATTACGGGATTTCACTCCTACCCCGGACGTACCCCTCGAGCCTTCCTGTCCCGAGCCGAACGGTATTCGCCGGACGCCCAGTGGTTAAGCCACTGGATTTCCCGACGAACCAGCTCGGCCGGCTACGGACGCTTTAGGCCCAATAAGATCGGTCATCACTCGTGCTGCCGGTATTAC
eceb2e2f665a6c366eda6d3ed2758df0	DQ432015.1.1454	Archaea;Halobacterota;Halobacteria;Halobacterales;Haloferacaceae;Haloplanus;	99.8	0	0	0	0	0	1295	0	43	0	2390	0	0	1437	0	TCGAGTGATGGCCGATTTTATTGGGCCTAAAGCGTCCGTAGCCGGCCACACAAGTCCATCGGGAAATCCGCCAGCCCAACTGGCGGGCGTCCGGTGGAAACTGTGTGGCTTGGGACCGGAAGACCCAACAGGTACGTCTTGGGTAGGAGTGAAATCCCGTAATCCTGGACGGACCACCGATAGCGAAAGCATGTTGGGAAGACGGATCCGACGGTGAGGGACGAAAGCCAGGGTCTCGAACCGGATTAG
edfcac6334c19bbb452e8072dbc863f4	HQ400519.1.918	Archaea;Halobacterota;Halobacteria;Halobacterales;Haloferacaceae;Haloplanus;	97.79	0	0	0	0	0	0	0	0	0	0	0	11	0	0	TCGAGTGATGACCGATCTTATTGGGCCTAAAGCGTCCGTAGCTGGCCGCGCAAGTCCATCGGGAAATCCGCACGCCCAACGTGCGGGCGTCCGGTGGAAACTGCGTGGCTTGGGACCGGAAGACCCGAGGGGTACGTCCAGGGTAGGAGTGAAATCCCGTAATCCTGGACGGACCACCGATGGCGAAAGCACCTCGGGAAGACGGATCCGACAGTGAGGGACGAAAGCTGGGGTCTCGAACCGGATTAG
f54ed37033f07ac92f28bab9f959d1ee	KT165129.1.919	Archaea;Halobacterota;Halobacteria;Halobacterales;Haloferacaceae;Haloplanus;	99.19	0	0	0	34	0	0	0	0	0	0	22	0	0	0	GACCCTGGCTTTCGTCCCTCACCGTCGGATCCGTCTTCCCGACGTGCTTTCGCCATCGGCGGTCCGTCCAGGATTACAGGATTTCACTCCTACCCAAGACGTACCCGTCGGGTCTTCCGGTCCCAAGCCACGCAGGTTCCACCGGACGCCCGCCAGTTGGGCTGGCGGATTTCCCGATGGACTTGCGTGGCCGGCTACGGACGCTTTAGGCCCAATAAAATCGGCCATCACTCGAGCTGCCGGTAT
f7f45c5b26c3903be57334adb864ed86	JN038021.1.1052	Archaea;Halobacterota;Halobacteria;Halobacterales;Haloferacaceae;Haloplanus;	99	0	0	0	0	0	104	0	6	0	0	0	0	0	0	TCGAGTGATGACCGATTTTATTGGGCCTAAAGCGTCCGTAGCCGGCCGGGAAGGTCCGTCGGGAAATCCAGCGGCTTAACCGCTGGGCGTCCGGCGGAAACTTCGCGGCTTGGGACAGGGAGACCCGAGGGGTACGTCCGGGGTAGGAGTGAAATCCCGTAATCCTGGACGGACCGCCGATGGCGAAAGCACCTCGGGAGGACTGCTCCGACGGTGAGGGACGAAAGCTGGGGTCTCGAACCGGATTAG
fc0794740576a6d0dde1c9ac293d06e5	HE604523.1.921	Archaea;Halobacterota;Halobacteria;Halobacterales;Haloferacaceae;Haloplanus;	99.39	0	0	1088	820	1755	0	0	0	0	47	0	0	0	3	ACGAGTGATGACCGATATTATTGGGCCTAAAGCGTCCGTAGCTGGCCGCGCAAGTCCGTCGGGAAATCCACCAGCCCAACTGGTGGGCGTCCGGCGGAAACTGCACGGCTTGGGACCGGAAGACCCGAGGGGTACGTCCGGGGTAGGAGTGAAATCCCGTAATCCTGGACGGACCGCCGATGGCGAAAGCACCTCGGGAAGACGGATCCGACAGTGAGGGACGAAAGCTCGGGTCTCGAACCGGAT
fd03f3f5feb864ac45c022f6d5cd1bbb	JN038021.1.1052	Archaea;Halobacterota;Halobacteria;Halobacterales;Haloferacaceae;Haloplanus;	100	0	0	0	0	0	36	0	0	0	0	0	0	0	0	TCGAGTGATGACCGATCTTATTGGGCCTAAAGCGTCCGTAGCCGGCCGCGGGGGTCCGTCGGGAAATCCAGCGGCTTAACCGCTGGGCGTCCGGCGGAAACTTCGCGGCTCGGGACAGGGAGACCCGAGGGGTACGTCCGGGGTAGGAGTGAAATCCCGTAATCCTGGACGGACCGCCGATGGCGAAAGCACCTCGGGAGGACTGCTCCGACGGTGAGGGACGAAAGCTGGGGTCTCGAACCGGATTAG
fe4f379170d545fe2c8e966c674e123d	KT165129.1.919	Archaea;Halobacterota;Halobacteria;Halobacterales;Haloferacaceae;Haloplanus;	98.58	0	0	67	161	136	0	0	0	0	32	0	0	0	0	TCGAGTGATGGCCGATCTTATTGGGCCTAAAGCGTCCGTAGCCGGCCACACAAGTCCATCGGGAAATCCGCCAGCCCAACTGGCGGGCGTCCGGTGGAAACTGTGTGGCTTGGGACCGGAAGACCCGACGGGTACGTCTTGGGTAGGAGTGAAATCCCGTAATCCTGGACGGACCACCGATGGCGAAAGCACGTCGGGAAAACGGATCCGACGGTGAGGGACGAAAGCCAGGGTCTCGAACCGGAT
368aeb16952ca23fe490b69f0081bf05	KF591561.1.1041	Archaea;Halobacterota;Halobacteria;Halobacterales;Haloferacaceae;Halorubellus;	99.44	0	0	0	0	0	0	0	17	0	0	0	0	5	0	TCAAGTGATGGCCGATATTATTGGGCCTAAAGCGTCCGTAGCCGGTCACGGAAGTCCGTTGGGAAATCTGCTCGCTCAACGAGCAGGCGTCCGGCGGAAACTCCGTGACTTGGGACCGAGAGAACCGAAGGGTACGTCTGGGGTAGGAGTGAAATCCCGTAATCCTGGACGGACCACCGATGGCGAAAGCACTTCGGTAGATTGGATCCGACGGTGAGGGACGAAAGCTAGGGTCACGAACCGGATTAGATACCCGGGTAGTCCTAGCCGTAAACGATGCTCGTTAGGTGTGGCGCAAACTACGAGTTTGTGCCTTGCCGCAGCGAAGGCGATAAACGAGCCGCCTGGGAAGTACGTCC
6eaaa242fead16fbfa38cfe0936f7378	KF591561.1.1041	Archaea;Halobacterota;Halobacteria;Halobacterales;Haloferacaceae;Halorubellus;	99.4	0	0	0	0	0	0	0	0	0	0	27	0	0	0	GACCCTAGCTTTCGTCCCTCACCGTCGGATCCGATCTACCGAAGTGCTTTCGCCATCGGTGGTCCGTCCAGGATTACGGGATTTCACTCCTACCCCAGACGTACCCTTCGGTTCTCTCGGTCCCAAGTCACGGAGTTTCCGCCGGGCGCCTGCTCGTTGAGCGAGCAGATTTCCCAACGGACTTCCGTGACCGGCTACGGACGCTTTAGGCCCAATAATATCGGCCATCACTCGAGCTGCCGGTGTTAC
8f60d092d919c2ef74d654c6e53cab8f	KF591561.1.1041	Archaea;Halobacterota;Halobacteria;Halobacterales;Haloferacaceae;Halorubellus;	99.6	0	0	0	0	0	0	0	0	0	0	44	0	0	0	TCGAGTGATGGCCGATATTATTGGGCCTAAAGCGTCCGTAGCCGGTCACGGAAGTCCGTTGGGAAATCTGCTCGCTCAACGAGCAGGCGCCCGGCGGAAACTCCGTGACTTGGGACCGAGAGAACCGAAGGGTACGTCTGGGGTAGGAGTGAAATCCCGTAATCCTGGACGGACCACCGATGGCGAAAGCACTTCGGTAGATCGGATCCGACGGTGAGGGACGAAAGCTAGGGTCACGAACCGGATTAG
bec7ffb54b4ee742f4559b94a58aee1e	KF591561.1.1041	Archaea;Halobacterota;Halobacteria;Halobacterales;Haloferacaceae;Halorubellus;	99.44	0	0	0	0	0	0	11	14	0	0	0	0	8	0	GGACGTACTTCCCAGGCGGCTCGTTTATCGCCTTCGCTGCGGCAAGGCACAAACTCGTAGTTTGCGCCACACCTAACGAGCATCGTTTACGGCTAGGACTACCCGGGTATCTAATCCGGTTCGTGACCCTAGCTTTCGTCCCTCACCGTCGGATCCAATCTACCGAAGTGCTTTCGCCATCGGTGGTCCGTCCAGGATTACGGGATTTCACTCCTACCCCAGACGTACCCTTCGGTTCTCTCGGTCCCAAGTCACGGAGTTTCCGCCGGACGCCTGCTCGTTGAGCGAGCAGATTTCCCAACGGACTTCCGTGACCGGCTACGGACGCTTTAGGCCCAATAATATCGGCCATCACTTGA
599530bdb2fbb699cfc040737c34f534	HQ157615.1.921	Archaea;Halobacterota;Halobacteria;Halobacterales;Haloferacaceae;Halorubrum;	96.95	0	0	0	0	9	0	0	0	0	0	0	0	0	0	GACCCCAGCTTTCGTCCCTCACTGTCGGATCCGTCTTCCCGAGGTGCTTTCGCCATCGGCGGTCCGTCCAGGATTACGGGATTTCACTCCTACCCCGGACGTACCCCTCGGGTCTTCCGGTCCCAAGCCGTACAGGTTCCACCGGACGCCCAACTGTTGGGCAGTTGGATTTCCCGATGGACTTGCACGGCCAGCTACGGACGCTTTAGGCCCAATAAGATCGGCCATCACTCGGACTGCCGGTAT
ea52c40963842e83f02d8c0f3563e9c3	AJ308009.1.919	Archaea;Halobacterota;Halobacteria;Halobacterales;Haloferacaceae;Halorubrum;	95.98	0	0	0	0	0	6	0	12	0	8	0	0	0	0	GACCCCAGCTTTCGTCCCTCACCGTCGGATCCAGTCTCTCGACGTGCTTTCGCCATCGGTGGTCCGTCCAGGATTACAGGATTTCACTCCTACCCCGGACGTACCCGTCGAGCCTCCTGGTCCCAAGCCATGCAGTTTCCACCGGACGTCCACGCGTTAGGCACGTGGATTTCCCAATGGACTTGCACGGCAGGCTACGGACGCTTTAGGCCCAATAATATCGGCCATCACTCGGGCTGCCGGTATTAC
49f3e9a7de807d7658b7628732f97a40	JN038030.1.1048	Archaea;Halobacterota;Halobacteria;Halobacterales;Haloferacaceae;Halorussus;	99.6	0	0	0	0	0	31	0	0	0	0	0	0	0	0	GACCCTAGCTTTCGTCCCTGACCGTCGGGTCCGTCTTCCTGAGGCGCTTTCGCCACCGGCGGTCCGTCCAGGATTACGGGATTTCACTCCTACCCCGGACGTACCCCTCAGGTCTTCCGGCCCCAAGCCAGACAGTTTCCGCCGGACGCCTGCTCGTTGAGCGAGCAGATTTCCCGACGGACTTATCTAGCCGGCTACGGACGCTTTAGGCCCAATAATAGCGGTCATCACTCGAGCTGCCGGTATTAC
52a1251ac91f73bc1f2fb02ddea80245	KJ644131.1.1455	Archaea;Halobacterota;Halobacteria;Halobacterales;Haloferacaceae;Halorussus;	99.6	0	0	0	0	0	10	0	20	5	29	0	0	0	0	TCAAGTGATGGCCGATATTATTGGGCCTAAAGCGTCCGTAGCCAGCTGAACAGGTCCGTCGGGAAATCTGCTCGCTCAACGAGCAGGCGTCCGGCGGAAACCAGTCAGCTTGGGACCAGAAGACCCGAGGGGTACGTCTGGGGTAGGAGTGAAATCCCGTAATCCTGGACGGACCACCGGTGGCGAAAGCGCCTCGGGAAGATGGATCCGACGGTGAGGGACGAAAGCTAGGGTCACGAACCGGATTAG
5675f362e2955c0921081405ba097180	KJ644131.1.1455	Archaea;Halobacterota;Halobacteria;Halobacterales;Haloferacaceae;Halorussus;	99.4	0	0	0	0	0	9	0	22	10	29	0	0	6	0	GACCCTAGCTTTCGTCCCTCACCGTCGGATCCATCTTCCCGAGGCGCTTTCGCCACCGGTGGTCCGTCCAGGATTACGGGATTTCACTCCTACCCCAGACGTACCCCTCGGGTCTTCTGGTCCCAAGCTGACTGGTTTCCGCCGGACGCCTGCTCGTTGAGCGAGCAGATTTCCCGACGGACCTGTTCAGCTGGCTACGGACGCTTTAGGCCCAATAATATCGGCCATCACTTGAGCTGCCGGTGTTAC
653d211ab5e438026863fcdb937881b5	KY458510.1.1378	Archaea;Halobacterota;Halobacteria;Halobacterales;Haloferacaceae;Halorussus;	99	0	0	0	0	0	32	0	0	0	0	0	0	0	0	GACCCTAGCTTTCGTCCCTCACCGTCGGGTCCGTCTTCCTGAGGCGCTTTCGCCACCGGCGGTCCGTTCAGGATTACAGGATTTCACTCCTACCCTGGACGTACCCCTCAGGTCTTCCGGCCCCAAGCCAGGCAGTTTTCGCCGGACGCCCATCCGTTGAGCGGATGGATTTCCCGACGAACTTGGCTGGCTGGCTACGAACGCTTTAGGCCCAATAACAGCGGCCATCACTCGAGCTGCCGGTATTAC
aa8e15ba310c05a690673bc3edc383f0	KY458510.1.1378	Archaea;Halobacterota;Halobacteria;Halobacterales;Haloferacaceae;Halorussus;	99	0	0	0	0	0	25	0	0	0	0	0	0	0	0	TCGAGTGATGGCCGCTGTTATTGGGCCTAAAGCGTTCGTAGCCAGCCAGCCAAGTTCGTCGGGAAATCCATCCGCTCAACGGATGGGCGTCCGGCGAAAACTGCCTGGCTTGGGGCCGGAAGACCTGAGGGGTACGTCCAGGGTAGGAGTGAAATCCTGTAATCCTGAACGGACCGCCGGTGGCGAAAGCGCCTCAGGAAGACGGACCCGACGGTGAGGGACGAAAGCTAGGGTCACGAACCGGATTAG
bad862a813a73d04e37de493a320dd50	JN038030.1.1048	Archaea;Halobacterota;Halobacteria;Halobacterales;Haloferacaceae;Halorussus;	99.6	0	0	0	0	0	29	0	0	0	0	0	0	0	0	TCGAGTGATGACCGCTATTATTGGGCCTAAAGCGTCCGTAGCCGGCTAGATAAGTCCGTCGGGAAATCTGCTCGCTCAACGAGCAGGCGTCCGGCGGAAACTGTCTGGCTTGGGGCCGGAAGACCTGAGGGGTACGTCCGGGGTAGGAGTGAAATCCCGTAATCCTGGACGGACCGCCGGTGGCGAAAGCGCCTCAGGAAGACGGACCCGACGGTCAGGGACGAAAGCTAGGGTCACGAACCGGATTAG
d38158467cf6bf5644217ae5e28970dc	KX585247.1.1472	Archaea;Halobacterota;Halobacteria;Halobacterales;Haloferacaceae;Halorussus;	97.99	0	0	0	0	0	22	0	0	0	0	0	0	0	0	CCGAGTGATGGCCGCTATTATTGGGCCTAAAGCGTCCGTAGCCGGCCAGACAGGTCCGTCGGGAAATCTGCTCGCTCAACGAGCAGGCGTCCGGCGGAAACCAGCTGGCTTGGGACCGGAGGACCTGAGGGGTACGTCCGGGGTAGGAGTGAAATCCTGTAATCCTGGACGGACCACCGATGGCGAAAGCACCTCAGGAAGACGGATCCGACGGTGAGGGACGAAAGCTAGGGTCACGAACCGGATTAG
f6156155d51dd49bb463e3f36ef78f44	KX585247.1.1472	Archaea;Halobacterota;Halobacteria;Halobacterales;Haloferacaceae;Halorussus;	97.99	0	0	0	0	0	14	0	0	0	0	0	0	0	0	GACCCTAGCTTTCGTCCCTCACCGTCGGATCCGTCTTCCTGAGGTGCTTTCGCCATCGGTGGTCCGTCCAGGATTACAGGATTTCACTCCTACCCCGGACGTACCCCTCAGGTCCTCCGGTCCCAAGCCAGCTGGTTTCCGCCGGACGCCTGCTCGTTGAGCGAGCAGATTTCCCGACGGACCTGTCTGGCCGGCTACGGACGCTTTAGGCCCAATAATAGCGGCCATCACTCGGGCTGCCGGTATTAC
4a6049328bfea21c84af83256efabfe3	DQ373048.1.1387	Archaea;Halobacterota;Halobacteria;Halobacterales;Haloferacaceae;Haloterrigena;	96.19	0	0	0	71	0	0	0	0	0	0	889	0	0	0	GACCCCAGCTTTCGTCCCTGACCGTCGGATCCGTCCTCCCGAGGTGCTTTCGCCATCGGTGGTCCGTCCAGGATTACGGGATTTCACTCCTACCCTGGACGTACCCCTCGGGTCGTTCGGTCCCAAGCCGTGCAGTTTCCGCCGGACGGCCGCTCGTTGAGCGAGCGGGTTTCCCGACGGACTTGCACGGCCGGCTACGGACGCTTTAGGCCCAATAATATCGGCCATCACTCGTGCTGCCGGTATTAC
4ba0dad36103fef86d8d50f866428d40	DQ373048.1.1387	Archaea;Halobacterota;Halobacteria;Halobacterales;Haloferacaceae;Haloterrigena;	95.98	0	0	0	33	0	0	0	0	0	0	424	23	0	0	GACCCCAGCTTTCGTCCCTGACCGTCGGATCCGTCTTCCCGAGGTGCTTTCGCCATCGGTGGTCCGTCCAGGATTACGGGATTTCACTCCTACCCTGGACGTACCCCTCGGGTCGTTCGGTCCCAAGCCGTGCAGTTTCCGCCGGACGGCCGCTCGTTGAGCGAGCGGGTTTCCCGACGGACTTGCGCGGCCGGCTACGGACGCTTTAGGCCCAATAAAATCGGCCATCACTCGTGCTGCCGGTATTAC
7031a3ad2db2b6587be37ceb686218b3	KT165050.1.919	Archaea;Halobacterota;Halobacteria;Halobacterales;Haloferacaceae;Haloterrigena;	99	0	0	0	0	0	5	0	0	0	0	0	0	0	0	ACGAGTGATGACCGCTATTATTGGGCCTAAAGCGTCCGTAGCTGGCCACGCAAGTTCATCGGGAAATCCGCGCGCTTAACGCGCGGGCGTCCGGTGAAAACTGTGTAGCTTGGGACCGGAAGACCTGAGGGGTACGTCCGGGGTAGGAGTGAAATCCCGTAATCCTGGACGGACCACCGGTGGCGAAAGCGCCTCAGGAAGACGGATCCGACGGTGAGGGACGAAAGCTCGGGTCACGAACCGGATTAG
9346998aabd6215903b03a09472ff1a9	KJ644017.1.1458	Archaea;Halobacterota;Halobacteria;Halobacterales;Haloferacaceae;Haloterrigena;	96.34	0	0	0	0	0	0	0	0	20	0	0	0	0	0	GACCCCAGCTTTCGTCCCTCACCGTCGGGTCCGTCCTCCCGAAGTGCTTTCGCCATCGGCGGTCCGTCCAGGATTACGGGATTTCACTCCTACCCCGGACGTACCCTTCGGGTCCTCCGGCCCCAAGCCACACAGTTTCCACCGGACGCCCACGCGTTGGGCGCGTGGATTTCCCGATGGACTTGCGTGGCCGGCTACGGACGCTTTAGGCCCAATAATCGCGGCCATCACTCGTGCTGCCGGTAT
cd4b7c82e77e93d9cdc18c3ea16d3271	FJ492051.1.1406	Archaea;Halobacterota;Halobacteria;Halobacterales;Haloferacaceae;Haloterrigena;	99.8	0	0	0	0	0	9	0	0	0	0	0	0	0	0	ACGAGTGATGACCGCTATTATTGGGCCTAAAGCGTCCGTAGCTGGCCAGGCAAGTCCATCGGGAAATCCGCGCGCTCAACGCGCGGGCGTCCGGTGGAAACTGCTTGGCTTGGGACCGGAAGACCAGAGGGGTACGTCCGGGGTAGGAGTGAAATCCCGTAATCCTGGACGGACCACCGGTGGCGAAAGCGCCTCTGGAAGACGGATCCGACGGTGAGGGACGAAAGCTCGGGTCACGAACCGGATTAG
d3ca8619312e5003eb8838b48e54e883	KT165050.1.919	Archaea;Halobacterota;Halobacteria;Halobacterales;Haloferacaceae;Haloterrigena;	99	0	0	0	0	0	3	0	0	0	0	0	0	0	0	GACCCGAGCTTTCGTCCCTCACCGTCGGATCCGTCTTCCTGAGGCGCTTTCGCCACCGGTGGTCCGTCCAGGATTACGGGATTTCACTCCTACCCCGGACGTACCCCTCAGGTCTTCCGGTCCCAAGCTACACAGTTTTCACCGGACGCCCGCGCGTTAAGCGCGCGGATTTCCCGATGAACTTGCGTGGCCAGCTACGGACGCTTTAGGCCCAATAATAGCGGTCATCACTCGTGCTGCCGGTATTAC
e4ff16a140bd57a083e26c6973f8593d	DQ373048.1.1387	Archaea;Halobacterota;Halobacteria;Halobacterales;Haloferacaceae;Haloterrigena;	96.99	0	0	0	0	0	24	0	0	0	0	249	39	0	0	GACCCCAGCTTTCGTCCCTGACCGTCGGATCCGTCTTCCCGAGGTGCTTTCGCCATCGGTGGTCCGTCCAGGATTACGGGATTTCACTCCTACCCTGGACGTACCCCTCGGGTCTTCCGGTCCCAAGCCGTGCAGTTTCCGCCGGACGGCCGCTCGTTGAGCGAGCGGATTTCCCGACGGACTTGCACGGCCGGCTACGGACGCTTTAGGCCCAATAATATCGGCCATCACTCGTGCTGCCGGTATTAC
fc6cb86893b9c135eb06663d16c4a265	DQ373048.1.1387	Archaea;Halobacterota;Halobacteria;Halobacterales;Haloferacaceae;Haloterrigena;	96.38	0	0	0	0	32	0	0	0	0	0	177	0	0	0	GACCCCAGCTTTCGTCCCTGACCGTCGGATCCGTCTTCCCGAGGTGCTTTCGCCATCGGTGGTCCGTCCAGGATTACGGGATTTCACTCCTACCCTGGACGTACCCCTCGGGTCTTCCGGTCCCAAGCCATGTAGTTTCCGCCGGACGGCCGCTCGTTGAGCGAGCGGATTTCCCGACGGACTTACACGGCCGGCTACGGACGCTTTAGGCCCAATAATATCGGCCATCACTCGTGCTGCCGGTATTAC
030b5870ab0fbff1b51bac899b423716	HQ425146.1.1450	Archaea;Halobacterota;Halobacteria;Halobacterales;Haloferacaceae;Halovenus;	98.88	0	0	0	0	0	0	0	0	0	0	0	58	76	51	ACGAGTGATGGCCGATCTTATTGGGCCTAAAGCGTCCGTAGCCGGCCGGACAAGTCCGTTGGGAAATCCACGTGCCTAACGCGTGGGCGTCCAGCGGAAACTGTCCGGCTTGGGGCCGGAAGACCCGAGGGGTACGTCCGGGGTAGGAGTGAAATCCCGTAATCCTGGACGGACCGCCGGTGGCGAAAGCGCCTCGGGAGGACGGACCCGACGGTGAGGGACGAAAGCCAGGGTCTCGAACCGGATTAGATACCCGGGTAGTCCTGGCCGTAAACGATGTCCGCTAGGTGTGGCGCAGGCTACGAGCCTGCGCTGTGCCGTAGGGAAGCCGTGAAGCGGACCGCCTGGGAAGTACGTCC
06f4a286b5ea00f6950cd1c6fb48b500	KC465617.1.1353	Archaea;Halobacterota;Halobacteria;Halobacterales;Haloferacaceae;Halovenus;	97.39	0	0	0	0	0	19	0	0	0	0	0	0	0	0	TCGAGTGATGGCCGATATTATTGGGCCTAAAGCGTTCGTAGCTTGCTAGTCAAGTCCGTCGGGAAATCGACGTGCCTAACGCGTCGGCGTCCGGCGGAAACTGTTTGGCTTGGGGCCGGAAGACTCGAGGGGTACGTCCGGGGTAGGAGTGAAATCCCGTAATCCTGGACGGACCGCCGGTGGCGAAAGCACCTCGAGAGCACGGATCCGACAGTGAGGAACGAAAGCTGGGGTCTCGAACCGGATTAG
0fa6c4495cb1eed8cd44a8ccfe60f6fa	KC465617.1.1353	Archaea;Halobacterota;Halobacteria;Halobacterales;Haloferacaceae;Halovenus;	97.99	0	0	0	0	0	693	0	0	0	0	0	0	0	0	TCGAGTGATGGCCGATATTATTGGGCCTAAAGCGTTCGTAGCTTGCTAGTCAAGTCCGTCGGGAAATCGACGTGCCTAACGCGTCGGCGTCCGGCGGAAACTGACTGGCTTGGGACCGGAAGACTCGAGGGGTACGTCCGGGGTAGGAGTGAAATCCCGTAATCCTGGACGGACCGCCGGTGGCGAAAGCACCTCGAGAGCACGGATCCGACAGTGAGGAACGAAAGCTGGGGTCTCGAACCGGATTAG
1641a67c0af45e0f9d133ee58f2f5d08	HM159606.1.1390	Archaea;Halobacterota;Halobacteria;Halobacterales;Haloferacaceae;Halovenus;	98.8	0	0	0	0	0	40	0	0	0	0	0	0	0	0	GACCCTAGCTTTCGTTCCTCACCGTCGGGTCCGTCTTCTCGAGGCGCTTTCGCCACCGGTGGTCCGTCCAGGATTACGGGATTTCACTCCTACCCCGGACGTACCCCTCGAGTCTTCCGGCCCCAAGCCAGACAGTTTCCGCTGGACGCCCACGCGTTGAGCACGTGGATTTCCCAACGGACTTGACTGGCCGGCTACGAACGCTTTAGGCCCAATAACATCGGCCATCACTTGTGCTGCCGGTATTAC
168f8efeee76669ab375028c55c10dc2	HQ197980.1.1440	Archaea;Halobacterota;Halobacteria;Halobacterales;Haloferacaceae;Halovenus;	97.56	0	0	0	0	0	0	0	0	0	0	0	0	0	4	GACCCCAGCTTTCGTTCCTCACTGTCGGATCCGTGCTCTCGAGGTGCTTTCGCCATCGGTGGTCCGTCCAGGATTACGGGATTTCACTCCTACCCCGGACGTACCCCTCGAGTCTTCCGGTCCCAAGCCGAACAGTTTCCGCCGGACGCCCACGCGTTGAGCGCGTGGATTTCCCGACGGACTTGCTCGGCCAGCTACGAACGCTTTAGGCCCAATAAGATCGGCCATCACTCGGACTGCCGGTAT
42b8ac469e75c7311cafc1aca48e2c81	HM159606.1.1390	Archaea;Halobacterota;Halobacteria;Halobacterales;Haloferacaceae;Halovenus;	98.33	0	0	0	0	0	0	0	34	0	0	0	0	0	0	AGACGTACTTCCCAGGCGGCTCGCTTCACGGCTTCCCTACGGCACAGCGCAGGCTCGTAGCCTACGCCACACCTAGCGAGCATCGTTTACGGCTGGGACTACCCGGGTATCTAATCCGGTTCGAGACCCCAGCTTTCGTTCCTCACCGTCGGGTCCGTCTTCTCGAGGCGCTTTCGCCACCGGCGGTCCGTCCAGGATTACGGGATTTCACTCCTACCCCGGACGTACCCCTCGAGTCTTCCGGCCCCAAGCCAGACAGTTTCCGCTGGACGCCCACGCGTTGAGCACGTGGATTTCCCAACGGACTTGTCTGGCCGGCTACGAACGCTTTAGGCCCAATAATATCGGCCATCACTTGT
4931b6fceeb811dfb5901c8490736533	HM159606.1.1390	Archaea;Halobacterota;Halobacteria;Halobacterales;Haloferacaceae;Halovenus;	98.33	0	0	0	0	0	0	19	27	0	0	0	0	0	0	ACAAGTGATGGCCGATATTATTGGGCCTAAAGCGTTCGTAGCCGGCCAGACAAGTCCGTTGGGAAATCCACGTGCTCAACGCGTGGGCGTCCAGCGGAAACTGTCTGGCTTGGGGCCGGAAGACTCGAGGGGTACGTCCGGGGTAGGAGTGAAATCCCGTAATCCTGGACGGACCGCCGGTGGCGAAAGCGCCTCGAGAAGACGGACCCGACGGTGAGGAACGAAAGCTGGGGTCTCGAACCGGATTAGATACCCGGGTAGTCCCAGCCGTAAACGATGCTCGCTAGGTGTGGCGTAGGCTACGAGCCTGCGCTGTGCCGTAGGGAAGCCGTGAAGCGAGCCGCCTGGGAAGTACGTCT
578b53e708b3f04c0bffb5e89cb7b66f	HQ197980.1.1440	Archaea;Halobacterota;Halobacteria;Halobacterales;Haloferacaceae;Halovenus;	97.99	0	0	0	0	0	0	0	0	0	0	0	9	0	0	TCGAGTGATGGCCGATCTTATTGGGCCTAAAGCGTTCGTAGCTGGCCAGTCAAGTCTGTCGGGAAATCCACGCGCTCAACGCGTGGGCGTCCGGCGGAAACTGATTGGCTTGGGACCGGGAGACTCGAGGAGTACGTCCGGGGTAGGAGTGAAATCCTATAATCCCGGACGGACTACCGATGGCGAAAGCACCTCGAGAGCACGGATCCGACAGTGAGGAACGAAAGCTGGGGTCTCGAACCGGATTAG
61123d875d9c63235637f89dbd749bc4	KJ534549.1.1470	Archaea;Halobacterota;Halobacteria;Halobacterales;Haloferacaceae;Halovenus;	99.19	0	0	18	27	30	384	0	0	33	111	0	20	0	0	ACGAGTGATGGCCGATCTTATTGGGCCTAAAGCGTTCGTAGCCGGCCAGACAAGTCCGTTGGGAAATCCACGCGCTCAACGCGTGGGCGTCCAGCGGAAACTATCTGGCTTGGGGCCGGAAGACTCGAGGGGTACGTCCGGGGTAGGAGTGAAATCCCGTAATCCTGGACGGACCACCGGTGGCGAAAGCGCCTCGAGAAGACGGACCCGACGGTGAGGAACGAAAGCCAGGGTCTCGAACCGGATTAG
66218ae67b95d5ce6ac02bbec5727921	HQ425160.1.1429	Archaea;Halobacterota;Halobacteria;Halobacterales;Haloferacaceae;Halovenus;	97.75	0	0	11	34	25	0	0	0	0	12	0	0	0	0	CCGAGTGATGGCCGATATTATTGGGCCTAAAGCGTCCGTAGCCGGCCCGACAAGTCCGTTGGGAAATCGACGTGCTCAACGCGTCGGCGTCCAGCGGAAACTGTCGGGCTTGGGGCCGGAAGACCCAGAGGGTACGTCCGGGGTAGGAGTGAAATCCCGTAATCCTGGACGGACCGCCGGTGGCGAAAGCGCTCTGGGAGGACGGACCCGACGGTGAGGGACGAAAGCCAGGGTCTCGAACCGGAT
6fba56658f73056785b73e983bd75d60	KC465617.1.1353	Archaea;Halobacterota;Halobacteria;Halobacterales;Haloferacaceae;Halovenus;	97.39	0	0	0	0	0	13	0	0	0	0	0	0	0	0	GACCCCAGCTTTCGTTCCTCACTGTCGGATCCGTGCTCTCGAGGTGCTTTCGCCATCGGTGGTCCGTCCAGGATTACGGGATTTCACTCCTACCCCGGACGTACCCCTCGAGTCTTCCGGTCCCAAGCAAGTCAGTTTCCGCTGGACGCCGGCGTGTTAGGCACGCCGATTTCCCAACGGACTTGACTAGCCAGCTACGAACGCTTTAGGCCCAATAAGATCGGCCATCACTCGAACTGCCGGTATTAC
9b351fb00d46da5d6353e79ff70c21e9	KC465617.1.1353	Archaea;Halobacterota;Halobacteria;Halobacterales;Haloferacaceae;Halovenus;	97.39	0	0	0	0	0	26	0	0	0	0	0	0	0	0	TCGAGTGATGGCCGATCTTATTGGGCCTAAAGCGTTCGTAGCTGGCTAGTCAAGTCCGTTGGGAAATCGGCGTGCCTAACACGCCGGCGTCCAGCGGAAACTGACTTGCTTGGGACCGGAAGACTCGAGGGGTACGTCCGGGGTAGGAGTGAAATCCCGTAATCCTGGACGGACCACCGATGGCGAAAGCACCTCGAGAGCACGGATCCGACAGTGAGGAACGAAAGCTGGGGTCTCGAACCGGATTAG
a90554e48765aa3590ee682bedd86717	HQ425146.1.1450	Archaea;Halobacterota;Halobacteria;Halobacterales;Haloferacaceae;Halovenus;	99.3	0	0	0	0	0	0	0	0	0	0	0	428	509	303	ACGAGTGATGGCCGATATTATTGGGCCTAAAGCGTCCGTAGCTGGCCGGACAAGTCCGTTGGGAAATCCACGTGCCTAACACGTGGGCGTCCAGCGGAAACTGTCCGGCTTGGGGCCGGAAGACCCGAGGGGTACGTCCGGGGTAGGAGTGAAATCCTGTAATCCTGGACGGACCGCCGGTGGCGAAAGCGCCTCGGGAGGACGGACCCGACAGTGAGGGACGAAAGCCAGGGTCTCGAACCGGATTAGATACCCGGGTAGTCCTGGCCGTAAACGATGTCCGCTAGGTGTGGCGCAGGCTACGAGCCTGCGCTGTGCCGTAGGGAAGCCGTGAAGCGGACCGCCTGGGAAGTACGTCT
a9ef96ce449230dc15f4993472a3f7a8	HM159606.1.1390	Archaea;Halobacterota;Halobacteria;Halobacterales;Haloferacaceae;Halovenus;	98.8	0	0	0	0	0	48	0	0	0	0	0	0	0	0	ACAAGTGATGGCCGATGTTATTGGGCCTAAAGCGTTCGTAGCCGGCCAGTCAAGTCCGTTGGGAAATCCACGTGCTCAACGCGTGGGCGTCCAGCGGAAACTGTCTGGCTTGGGGCCGGAAGACTCGAGGGGTACGTCCGGGGTAGGAGTGAAATCCCGTAATCCTGGACGGACCACCGGTGGCGAAAGCGCCTCGAGAAGACGGACCCGACGGTGAGGAACGAAAGCTAGGGTCTCGAACCGGATTAG
b50d3c172d0991c93afcf6671088d2f6	HQ197980.1.1440	Archaea;Halobacterota;Halobacteria;Halobacterales;Haloferacaceae;Halovenus;	94.74	0	0	0	0	0	0	0	63	0	0	0	0	0	0	TCGAGTGATGGCCGCTTTTATTGGGCCTAAAGCGTTCGTAGCTGGCCAGTCAAGTCTGTCGGGAAATCCAGTGGCTTAACCCCTGGACGTCCGGCGGAAACTGACTGGCTTGGGACCGGGAGACTTGAGGAGTACGTTCGGGGTAGGAGTGAAATCCTATAATCCTGAACGGACTACCGATGGCGAAAGCACCTCAAGAGCACGGATCCGACAGTGAGGAACGAAAGCTGGGGTCTCGAACCGGATTAGATACCCGGGTAGTCCCAGCCGTAAACGATGCCCGCCAGAGATGGCGCAGGCTACGAGCCTGCGCTGTTTCGCAGCGAAGGCGCCAAGCGGGCCGCCTGGGAAGTACGTTC
bbdc2aad595bf01b19be85ac6d6844ec	HQ425146.1.1450	Archaea;Halobacterota;Halobacteria;Halobacterales;Haloferacaceae;Halovenus;	99.3	0	0	0	0	0	0	0	0	0	0	28	388	424	261	AGACGTACTTCCCAGGCGGTCCGCTTCACGGCTTCCCTACGGCACAGCGCAGGCTCGTAGCCTGCGCCACACCTAGCGGACATCGTTTACGGCCAGGACTACCCGGGTATCTAATCCGGTTCGAGACCCTGGCTTTCGTCCCTCACTGTCGGGTCCGTCCTCCCGAGGCGCTTTCGCCACCGGCGGTCCGTCCAGGATTACAGGATTTCACTCCTACCCCGGACGTACCCCTCGGGTCTTCCGGCCCCAAGCCGGACAGTTTCCGCTGGACGCCCACGTGTTAGGCACGTGGATTTCCCAACGGACTTGTCCGGCCAGCTACGGACGCTTTAGGCCCAATAATATCGGCCATCACTCGT
c64963c12a4f585b0c7a7370b3c96ca5	KC465617.1.1353	Archaea;Halobacterota;Halobacteria;Halobacterales;Haloferacaceae;Halovenus;	97.39	0	0	0	0	0	15	0	0	0	0	0	0	0	0	GACCCCAGCTTTCGTTCCTCACTGTCGGATCCGTGCTCTCGAGGTGCTTTCGCCACCGGCGGTCCGTCCAGGATTACGGGATTTCACTCCTACCCCGGACGTACCCCTCGAGTCTTCCGGCCCCAAGCCAAACAGTTTCCGCCGGACGCCGACGCGTTAGGCACGTCGATTTCCCGACGGACTTGACTAGCAAGCTACGAACGCTTTAGGCCCAATAATATCGGCCATCACTCGAACTGCCGGTATTAC
cbe74051be80f5a2c8e80e4b39a8bf0b	HQ197980.1.1440	Archaea;Halobacterota;Halobacteria;Halobacterales;Haloferacaceae;Halovenus;	96.92	0	0	0	0	0	0	0	0	0	0	0	0	8	0	ACGAGTGATGGCCGATATTATTGGGCCTAAAGCGTTCGTAGCCGGCCAATCAAGTCCGTCGGGAAATCCACGTGCCTAACGCGTGGGCGTCCGGCGGAAACTGGTTGGCTTGGGGCCGGAAGACTCGAGGGGTACGTCCGGGGTAGGAGTGAAATCCCGTAATCTTGGACGGACCGCCGATGGCGAAAGCACCTCGAGAAGACGGACCCGACGGTGAGGAACGAAAGCTGGGGTCTCGAACCGGATTAGATACCCGGGTAGTCCCAGCCGTCAACGATGCCCGCTAGGTATGACGCAGGCTACGAGCCTGCGTTATGCCACAGCGAAGGCGCTAAGCGGGCCGCCTGGGAAGTACGTCT
cbfd987201c3ee5a5d56c808b1025650	KJ534549.1.1470	Archaea;Halobacterota;Halobacteria;Halobacterales;Haloferacaceae;Halovenus;	99.19	0	0	13	37	36	295	0	0	46	100	0	25	0	0	GACCCTGGCTTTCGTTCCTCACCGTCGGGTCCGTCTTCTCGAGGCGCTTTCGCCACCGGTGGTCCGTCCAGGATTACGGGATTTCACTCCTACCCCGGACGTACCCCTCGAGTCTTCCGGCCCCAAGCCAGATAGTTTCCGCTGGACGCCCACGCGTTGAGCGCGTGGATTTCCCAACGGACTTGTCTGGCCGGCTACGAACGCTTTAGGCCCAATAAGATCGGCCATCACTCGTGCTGCCGGTATTAC
d12d69be0d7e4d77b871f4d3e7c0e3bc	KC465617.1.1353	Archaea;Halobacterota;Halobacteria;Halobacterales;Haloferacaceae;Halovenus;	98.19	0	0	0	0	0	56	0	0	0	0	0	0	0	0	TCGAGTGATGGCCGATATTATTGGGCCTAAAGCGTTCGTAGCTTGCTAGTCAAGTCCGTCGGGAAATCGACGTGCCTAACGCGTCGGCGTCCGGCGGAAACTGACTGGCTTGGGACCGGAAGACTCGAGGGGTACGTCCGGGGTAGGAGTGAAATCCCGTAATCCTGGACGGACCACCAATGGCGAAAGCACCTCGAGAGCACGGATCCGACAGTGAGGAACGAAAGCTGGGGTCTCGAACCGGATTAG
d25ad75692f3138229384c1cb3b5f3ca	KC465617.1.1353	Archaea;Halobacterota;Halobacteria;Halobacterales;Haloferacaceae;Halovenus;	97.99	0	0	0	0	0	0	0	0	0	7	0	0	0	0	GACCCCAGCTTTCGTTCCTCACTGTCGGATCCGTGCTCTCGAGGTGCTTTCGCCATTGGTGGTCCGTCCAGGATTATAGGATTTCACTCCTACCCCGGACGTACCCCTCGAGTCTTCCGGTCCCAAGCCAGTCAGTTTCCGCCGGACGCCGACGTGTTAGGCACGTCGATTTCCCGACGGACTTGACTAGCAAGCTACGAACGCTTTAGGCCCAATAATATCGGCCATCACTCGAACTGCCGGTATTAC
d76ccaf6d8f7e3eeac1e3f1253f6a733	HQ425160.1.1429	Archaea;Halobacterota;Halobacteria;Halobacterales;Haloferacaceae;Halovenus;	96.73	0	0	36	45	78	0	0	0	0	22	0	0	0	57	CCGAGTGATGACCGATCTTATTGGGCCTAAAGCGTCCGTAGCCGGCCGCGCAAGTCCGTCGGGAAATCCGCGTGCCCAACACGCGGGCGTCCGGCGGAAACTGTGTGGCTTGGGGCCGGAAGACCCAGGGGGTACGTCCGGGGTAGGAGTGAAATCCCGTAATCCCGGACGGACCGCCGATGGCGAAAGCACCCTGGGAAGACGGACCCGACGGTGAGGGACGAAAGCTGGGGTCTCGAACCGGAT
da1720a5c2b30552c090616dff4a6bb1	KC465617.1.1353	Archaea;Halobacterota;Halobacteria;Halobacterales;Haloferacaceae;Halovenus;	98.19	0	0	0	0	0	62	0	0	0	0	0	0	0	0	GACCCCAGCTTTCGTTCCTCACTGTCGGATCCGTGCTCTCGAGGTGCTTTCGCCATTGGTGGTCCGTCCAGGATTACGGGATTTCACTCCTACCCCGGACGTACCCCTCGAGTCTTCCGGTCCCAAGCCAGTCAGTTTCCGCCGGACGCCGACGCGTTAGGCACGTCGATTTCCCGACGGACTTGACTAGCAAGCTACGAACGCTTTAGGCCCAATAATATCGGCCATCACTCGAACTGCCGGTATTAC
e3abdf35c1ad96d115da70421006aae5	KC465617.1.1353	Archaea;Halobacterota;Halobacteria;Halobacterales;Haloferacaceae;Halovenus;	97.99	0	0	0	0	0	676	0	0	0	0	0	0	0	0	GACCCCAGCTTTCGTTCCTCACTGTCGGATCCGTGCTCTCGAGGTGCTTTCGCCACCGGCGGTCCGTCCAGGATTACGGGATTTCACTCCTACCCCGGACGTACCCCTCGAGTCTTCCGGTCCCAAGCCAGTCAGTTTCCGCCGGACGCCGACGCGTTAGGCACGTCGATTTCCCGACGGACTTGACTAGCAAGCTACGAACGCTTTAGGCCCAATAATATCGGCCATCACTCGAACTGCCGGTATTAC
e4ad09c735d07deaa1931313e50ebd1a	KC465617.1.1353	Archaea;Halobacterota;Halobacteria;Halobacterales;Haloferacaceae;Halovenus;	97.99	0	0	0	0	0	0	0	0	0	15	0	0	0	0	TCGAGTGATGGCCGATATTATTGGGCCTAAAGCGTTCGTAGCTTGCTAGTCAAGTCCGTCGGGAAATCGACGTGCCTAACACGTCGGCGTCCGGCGGAAACTGACTGGCTTGGGACCGGAAGACTCGAGGGGTACGTCCGGGGTAGGAGTGAAATCCTATAATCCTGGACGGACCACCAATGGCGAAAGCACCTCGAGAGCACGGATCCGACAGTGAGGAACGAAAGCTGGGGTCTCGAACCGGATTAG
ed6e5907bfdcbfd88ae0a5d77bca5c33	HQ197980.1.1440	Archaea;Halobacterota;Halobacteria;Halobacterales;Haloferacaceae;Halovenus;	94.74	0	0	0	0	0	0	0	49	0	0	0	0	0	0	GAACGTACTTCCCAGGCGGCCCGCTTGGCGCCTTCGCTGCGAAACAGCGCAGGCTCGTAGCCTGCGCCATCTCTGGCGGGCATCGTTTACGGCTGGGACTACCCGGGTATCTAATCCGGTTCGAGACCCCAGCTTTCGTTCCTCACTGTCGGATCCGTGCTCTTGAGGTGCTTTCGCCATCGGTAGTCCGTTCAGGATTATAGGATTTCACTCCTACCCCGAACGTACTCCTCAAGTCTCCCGGTCCCAAGCCAGTCAGTTTCCGCCGGACGTCCAGGGGTTAAGCCACTGGATTTCCCGACAGACTTGACTGGCCAGCTACGAACGCTTTAGGCCCAATAAAAGCGGCCATCACTCGA
0a9e484656703a6fadc2b651ecc229a4	KJ644053.1.1454	Archaea;Halobacterota;Halobacteria;Halobacterales;Haloferacaceae;Natronoarchaeum;	96.38	0	0	0	0	0	16	11	39	0	0	0	27	0	0	GACCCCAGCTTTCGTCCCTCACCGTCGGATCCGTCCTCCCGAGGCGCTTTCGCCACCGGTGGTCCGTCCGGGATTACAGGATTTCACTCCTACCCCGGACGTACCCCTCGGGTCCTCCGGTCCCAAGCCAATCGGTATTCGCCGGACGCCCACACGTTGAGCGCGTGGATTTCCCGACGAACCTGATTGGCAGGCTACGGACGCTTTAGGCCCAATAACATCGGCCATCACTCGTGCTGCCGGTATTAC
780b23bd0c299eecc0319ff1b2fee090	KJ644053.1.1454	Archaea;Halobacterota;Halobacteria;Halobacterales;Haloferacaceae;Natronoarchaeum;	96.58	0	0	0	0	0	22	0	31	0	0	0	30	0	25	ACGAGTGATGGCCGATGTTATTGGGCCTAAAGCGTCCGTAGCCTGCCAATCAGGTTCGTCGGGAAATCCACGCGCTCAACGTGTGGGCGTCCGGCGAATACCGATTGGCTTGGGACCGGAGGACCCGAGGGGTACGTCCGGGGTAGGAGTGAAATCCTGTAATCCCGGACGGACCACCGGTGGCGAAAGCGCCTCGGGAGGACGGATCCGACGGTGAGGGACGAAAGCTGGGGTCACGAACCGGATTAG
53d4c6dd80744d05cb4f41b051e9980b	CP027033.3463387.3464789	Archaea;Halobacterota;Halobacteria;Halobacterales;Haloferacaceae;Natronolimnobius;	96.78	0	0	0	0	0	0	0	0	0	26	75	35	0	0	GACCCTAGCTTTCGTCCCTCACTGTCGGATCCGTCTTCCTGACGTGCTTTCGCCATCGGTGGTCCGTCCAGGATTACGGGATTTCACTCCTACCCCGGACGTACCCGTCAGGTCTTCCGGTCCCAAGCCAGGCAGTTTCCGCCGGACGCCCGCACGTTGAGCGTGCGGATTTCCCGACAGACTTGCCTGGCCAGCTACGGACGCTTTAGGCCCAATAAGATCGGCCATCACTTGGACTGCCGGTATTAC
0bd6c153aea2397f2c11d87244f6b108	EF106688.1.996	Archaea;Halobacterota;Halobacteria;Halobacterales;Haloferacaceae;Salinarchaeum;	99.19	0	0	0	0	0	0	0	0	0	0	0	0	0	11	GACCCGAGCTTTCGTCCCTCACCGTCGGATCCGTCTTCCCAGAGCGCTTTCGCCACCGGCGGTCCGTCCAGGATTACGGGATTTCACTCCTACCCCGGACGTACCCTCTGGGTCTTCCGGTCCCAAGCCAGCTGGTTTCCGCCGGACGCCCACACGTTAGGCGTGTGGATTTCCCGACGGACCGGTCTGGCCGGCTACGGACGCTTTAGGCCCAATAATAGCGGTCATCACTCGAGCTGCCGGTAT
137856e8722efba02dc2246cc57ec85c	EF690598.1.1438	Archaea;Halobacterota;Halobacteria;Halobacterales;Haloferacaceae;Salinarchaeum;	99	0	0	0	0	0	0	0	0	0	0	0	19	0	0	GACCCTAGCTTTCGTCCCTCACCGTCGGGTCCGTCCTCCCAGGGCGCTTTCGCCACCGGTGGTCCGTCCGGGATTACGGGATTTCACTCCTACCCCGGACGTACCCCCTGGGTCTTCCGGCCCCAAGCCAGCTGGTTTCCGCCGGACGCCTGCACGTTGGGCGTGCAGATTTCCCGACGGACCCGTCTGGCCGGCTACGGACGCTTTAGGCCCAATAAAATCGGCCATCACTCGGGCTGCCGGTATTAC
17c2a6042e656240749299a6fde67810	GQ861375.1.920	Archaea;Halobacterota;Halobacteria;Halobacterales;Haloferacaceae;Salinarchaeum;	97.16	0	0	0	0	5	0	0	0	0	0	0	0	0	0	CCGAGTGATGGCCGATGTTATTGGGCCTAAAGCGTCCGTAGCCGGCCGGGCAAGTCCATCGGGAAATCTTCCCGCTCAACGGGGAGGCGTCCGGTGGAAACTGTCCGGCTTGGGGCCGGACGACCCGAGGGGTACGTCCGGGGTAGGAGTGAAATCCCGTAATCCCGGACGGACCGCCGGTGGCGAAAGCGCCTCGGGAGGACGGACCCGACGGTGAGGGACGAAAGCCAGGGTCTCGAACCGGAT
183fe1ee17f132ee6fda704f3bf9d68f	GQ861375.1.920	Archaea;Halobacterota;Halobacteria;Halobacterales;Haloferacaceae;Salinarchaeum;	97.99	0	0	0	0	0	19	0	0	19	0	0	0	0	0	GACCCCAGCTTTCGTCCCTCACCGTCGGGTCCGTCCTCCCGAGGCGCTTTCGCCACCGGCGGTCCGTCCGGGATTACGGGATTTCACTCCTACCCCGGACGTACCCCTCGGGTCTTCCGGCCCCAAGCCGGACAGTTTCCGCCGGACGCCCACCAGTTGGGCTGGTGGATTTCCCGACGGACTTGCCCGGCCGGCTACGGACGCTTTAGGCCCAATAACAGCGGCCATCACTCGTGCTGCCGGTATTAC
230dec593b1439491ff9f67b89238857	EF106688.1.996	Archaea;Halobacterota;Halobacteria;Halobacterales;Haloferacaceae;Salinarchaeum;	99.19	0	0	0	0	0	0	0	0	0	0	0	0	0	13	TCGAGTGATGACCGCTATTATTGGGCCTAAAGCGTCCGTAGCCGGCCAGACCGGTCCGTCGGGAAATCCACACGCCTAACGTGTGGGCGTCCGGCGGAAACCAGCTGGCTTGGGACCGGAAGACCCAGAGGGTACGTCCGGGGTAGGAGTGAAATCCCGTAATCCTGGACGGACCGCCGGTGGCGAAAGCGCTCTGGGAAGACGGATCCGACGGTGAGGGACGAAAGCTCGGGTCACGAACCGGAT
26ffedfa57d1383455f77e7d1654674b	GQ861375.1.920	Archaea;Halobacterota;Halobacteria;Halobacterales;Haloferacaceae;Salinarchaeum;	99.4	0	0	0	0	29	0	0	0	0	0	397	41	0	0	GACCCTGGCTTTCGTCCCTCACCGTCGGGTCCGTCCTCCCGAGGCGCTTTCGCCACCGGCGGTCCGTCCAGGATTACGGGATTTCACTCCTACCCCGGACGTACCCCTCGGGTCTTCCGGCCCCAAGCCGGACAGTTTCCGCCGGACGCCCACACGTTAAGCGCGTGGATTTCCCGACGGACTTATCCGGCCGGCTACGGACGCTTTAGGCCCAATAATAGCGGCCATCACTCGGGCTGCCGGTATTAC
2e041d04f98f94bbe23f18f16316f30f	GQ861375.1.920	Archaea;Halobacterota;Halobacteria;Halobacterales;Haloferacaceae;Salinarchaeum;	97.16	0	0	0	0	0	34	0	0	156	0	9	0	0	0	GACCCCAGCTTTCGTCCCTCACCGTCGGGTCCGTCCTCCCGAAGTGCTTTCGCCATCGGCGGTCCGTCCAGGATTACAGGATTTCACTCCTACCCCGGACGTACCCTTCGGGTCTTCCGGCCCCAAGCCGAACAGTTTCCACCGGACGCCCACGCGTTAGGCGCGTGGATTTCCCGATGGACTTGCCCGGCCGGCTACGGACGCTTTAGGCCCAATAATATCGGCCATCACTCGGGCTGCCGGTAT
30da716723cfcdf5a7c4fd9a8dec7922	EF106688.1.996	Archaea;Halobacterota;Halobacteria;Halobacterales;Haloferacaceae;Salinarchaeum;	96.78	0	0	0	0	0	6	0	0	0	0	0	0	0	0	ACGAGTGATGACCGCTTTTATTGGGCCTAAAGCGTTCGTAGCCGGCCAGACAGGTCCGTCGGGAAATCCGCACGCTCAACGTGCGGGCGTCCGGCGGAACCCAGCTGGCTAGGGACCAGAAGATCCAGAGGGTACGTCCGGGGTAGGAGTGAAATCCCGTAATCCTGGACGGACCGCCGGTGGCGAAAGCGCTCTGGAAGGATGGATCCGACGGTGAGGGACGAAAGCTCGGGTCACGAACCGGATTAG
34e3845447d56a3195d2eca4c85dffce	EF106688.1.996	Archaea;Halobacterota;Halobacteria;Halobacterales;Haloferacaceae;Salinarchaeum;	96.95	0	0	0	0	11	0	0	0	0	0	0	0	10	0	GACCCGAGCTTTCGTCCCTCACCGTCGGATCCGTCCTTCCAGAGCGCTTTCGCCACCGGCGGTCCGTCCAGGATTACGGGATTTCACTCCTACCCCGGACGTACCCTCTGGATCTTCCGGTCCCTAGCCAGCTGGGTTCCGCCGGACGCCCGCACGTTGAGCGTGCGGATTTCCCGACGGACCTGTCTGGCCGGCTACGAACGCTTTAGGCCCAATAATAGCGGTCATCACTCGTGCTGCCGGTAT
3a608fe604b2bd7d55b786a06fcd42e4	GQ861375.1.920	Archaea;Halobacterota;Halobacteria;Halobacterales;Haloferacaceae;Salinarchaeum;	98.47	0	0	0	0	0	0	0	0	0	0	0	0	4	0	CCGAGTGATGGCCGCTATTATTGGGCCTAAAGCGTCCGTAGCCGGCCGCACAAGTCCGTCGGAAAATCCACGCGCCCAACGCGTGGGCGACCGGCGGAAACTGTGCGGCTTGGGGCCGGAAGACCCGAGGGGTACGTCCGGGGTAGGAGTGAAATCCCGTAATCCCGGACGGACCGCCGGTGGCGAAAGCGCCTCGGGAAGACGGACCCGACGGTGAGGGACGAAAGCCAGGGTCTCGAACCGGATTAGATACCCGGGTAGTCCTGGCCGTAAACGATGCCCGCTAGGTGTGGCGCAGGCTACGAGCCTGCGCTGTGCCGTAGGGAAGCCGTGAAGCGGGCCGCCTGGGAAGTACGTCC
43fa765e9aa52e580d4af045ef66af5e	GQ861375.1.920	Archaea;Halobacterota;Halobacteria;Halobacterales;Haloferacaceae;Salinarchaeum;	97.59	0	0	0	0	0	16	0	0	0	0	0	0	0	0	CCGAGTGATGGCCGCTCTTATTGGGCCTAAAGCGTCCGTAGCCGGCCGGATAAGTCCGTCGGGAAATCCACGCGCTCAACGCGTGGGCGTCCGGCGGAAACTGTCCGGCTTGGGACCGGGAGACCCGAGGGGTACGTCCGGGGTAGGAGTGAAATCCCGTAATCCCGGACGGACCACCGGTGGCGAAAGCGCCTCGGGAAAACGGATCCGACGGTGAGGGACGAAAGCCAGGGTCTCGAACCGGATTAG
465234ad0a2443099e403c739e5a610f	EF106688.1.996	Archaea;Halobacterota;Halobacteria;Halobacterales;Haloferacaceae;Salinarchaeum;	99.03	0	0	0	0	0	0	0	0	0	0	0	0	67	0	GGACGTACTTCCCAGGCGGTCTGCTTCGCGGCTTCCCTGCGGCACAACACAGGCTCGTAGCCTGTGTCACACCTAGCAGACATCGTTTACGGCTTGGACTACCCGGGTATCTAATCCGGTTCGTGACCCAAGCTTTCGTCCCTCACCGTCGGATCCGTCTTCCCAGAGCGCTTTCGCCACCGGCGGTCCGTCCAGGATTACGGGATTTCACTCCTACCCCGGACGTACCCTCTGGGTCTTCCGGTCCCAAGCCAGCTGGTTTCCGCCGGACGCCCACACGTTAAGCGCGTGGATTTCCCGACGGACCCGTCTGGCCGGCTACGGACGCTTTAGGCCCAATAACAGCGGTCATCACTCGA
5f1bf77338bba133439c275c3b42defb	GQ861375.1.920	Archaea;Halobacterota;Halobacteria;Halobacterales;Haloferacaceae;Salinarchaeum;	98.58	0	0	0	0	0	0	0	0	0	0	0	0	0	27	CCGAGTGATGGCCGCTATTATTGGGCCTAAAGCGTCCGTAGCCGGCCGAACAAGTCCGTCGGGAAATCCGCGCGCCTAACGCGCGGGCGTCCGGCGGAAACTGTCCGGCTTGGGGCCGGAAGACCCGAGGGGTACGTCCGGGGTAGGAGTGAAATCCCGTAATCCTGGACGGACCGCCGGTGGCGAAAGCGCCTCGGGAAGACGGACCCGACGGTGAGGGACGAAAGCTAGGGTCTCGAACCGGAT
86d3cb2ac2af4fb973c6e2982fa2f861	EF106688.1.996	Archaea;Halobacterota;Halobacteria;Halobacterales;Haloferacaceae;Salinarchaeum;	99.03	0	0	0	0	0	0	0	0	0	0	0	0	47	0	TCGAGTGATGACCGCTGTTATTGGGCCTAAAGCGTCCGTAGCCGGCCAGACGGGTCCGTCGGGAAATCCACGCGCTTAACGTGTGGGCGTCCGGCGGAAACCAGCTGGCTTGGGACCGGAAGACCCAGAGGGTACGTCCGGGGTAGGAGTGAAATCCCGTAATCCTGGACGGACCGCCGGTGGCGAAAGCGCTCTGGGAAGACGGATCCGACGGTGAGGGACGAAAGCTTGGGTCACGAACCGGATTAGATACCCGGGTAGTCCAAGCCGTAAACGATGTCTGCTAGGTGTGACACAGGCTACGAGCCTGTGTTGTGCCGCAGGGAAGCCGCGAAGCAGACCGCCTGGGAAGTACGTCC
9525e5a1092ba2c844832e2654b5ae2e	CP005962.1165754.1167224	Archaea;Halobacterota;Halobacteria;Halobacterales;Haloferacaceae;Salinarchaeum;	99.6	0	0	0	0	0	64	0	0	0	0	0	0	0	0	GACCCTAGCTTTCGTCCCTCACCGTCGGGTCCGTCCTTCCAGGGCGCTTTCGCCACCGGCGGTCCGTCCGGGATTACGGGATTTCACTCCTACCCCGGACGTACCCCCTGGATCTTCCGGCCCCAAGCCAGCTGGTTTCCACCGGACGCCTGCACGTTGGGCGTGCAGATTTCCCGATGGACCTGTCTGGCCGGCTACGGACGCTTTAGGCCCAATAAGATCGGCCATCACTCGTGCTGCCGGTATTAC
95935f7366adc54209d86d70dd380e38	GQ861375.1.920	Archaea;Halobacterota;Halobacteria;Halobacterales;Haloferacaceae;Salinarchaeum;	99.4	0	0	0	0	0	0	0	0	0	0	392	44	0	0	CCGAGTGATGGCCGCTATTATTGGGCCTAAAGCGTCCGTAGCCGGCCGGATAAGTCCGTCGGGAAATCCACGCGCTTAACGTGTGGGCGTCCGGCGGAAACTGTCCGGCTTGGGGCCGGAAGACCCGAGGGGTACGTCCGGGGTAGGAGTGAAATCCCGTAATCCTGGACGGACCGCCGGTGGCGAAAGCGCCTCGGGAGGACGGACCCGACGGTGAGGGACGAAAGCCAGGGTCTCGAACCGGATTAG
9ccf1a92f9e6f179b4e0711c654b09b2	CP005962.1165754.1167224	Archaea;Halobacterota;Halobacteria;Halobacterales;Haloferacaceae;Salinarchaeum;	99.6	0	0	0	0	0	43	0	0	0	0	0	0	0	0	ACGAGTGATGGCCGATCTTATTGGGCCTAAAGCGTCCGTAGCCGGCCAGACAGGTCCATCGGGAAATCTGCACGCCCAACGTGCAGGCGTCCGGTGGAAACCAGCTGGCTTGGGGCCGGAAGATCCAGGGGGTACGTCCGGGGTAGGAGTGAAATCCCGTAATCCCGGACGGACCGCCGGTGGCGAAAGCGCCCTGGAAGGACGGACCCGACGGTGAGGGACGAAAGCTAGGGTCACGAACCGGATTAG
aae9f743f0e754c1953c5d79d19b1503	GQ861375.1.920	Archaea;Halobacterota;Halobacteria;Halobacterales;Haloferacaceae;Salinarchaeum;	97.77	0	0	0	0	33	0	0	0	0	0	0	0	0	0	GACCCCAGCTTTCGTCCCTCACCGTCGGGTCCGTCCTCCCGAAGTGCTTTCGCCATCGGCGGTCCGTCCAGGATTACAGGATTTCACTCCTACCCCGGACGTACCCTTCGGGTCTTCCGGCCCCAAGCCGGACAGTTTCCACCGGACGCCCACGCGTTAGGCGCGTGGATTTCCCGATGGACTTGCCCGGCCGGCTACGGACGCTTTAGGCCCAATAACAGCGGCCATCACTCGGGCTGCCGGTAT
ab3e823e5ff82a03a9fbad796181e611	GQ861375.1.920	Archaea;Halobacterota;Halobacteria;Halobacterales;Haloferacaceae;Salinarchaeum;	96.84	0	0	13	20	22	0	0	0	0	89	0	17	0	0	GATCCCAGCTTTCGTCCCTCACCGTCGGGTCCGTCTTCCTGAGGCGCTTTCGCCACCGGCGGTCCGTCCAGGATTACGGGATTTCACTCCTACCCCGGACGTACCCCTCAGGTCTTCCGGCCCCAAGCCGGACAGTTTTCGCCGGTCGCCCACACGTTAAGCGCGTGGATTTCCCGACGAACTTGTCCGGCCGGCTACGGACGCTTTAGGCCCAATAACATCGGCCATCACTCGGGCTGCCGGTATTAC
ab4af621b22321397e09fdb0ca42adf4	GQ861375.1.920	Archaea;Halobacterota;Halobacteria;Halobacterales;Haloferacaceae;Salinarchaeum;	99.19	0	0	0	0	0	28	0	0	0	0	0	0	0	0	CCGAGTGATGGCCGCTATTATTGGGCCTAAAGCGTCCGTAGCCGGCCGGACAAGTCCGTCGGGAAATCCACCCGCCTAACGGGTGGGCGTCCGGCGGAAACTGTCCGGCTTGGGGCCGGAAGACCCGAGGGGTACGTCCGGGGTAGGAGTGAAATCCCGTAATCCTGGACGGACCGCCGGTGGCGAAAGCGCCTCGGGAAGACGGACCCGACGGTGAGGGACGAAAGCCAGGGTCTCGAACCGGATTAG
aff40222af58e479b6e2eef7a011f671	GQ861375.1.920	Archaea;Halobacterota;Halobacteria;Halobacterales;Haloferacaceae;Salinarchaeum;	97.16	0	0	0	0	0	51	0	0	151	0	8	0	0	0	CCGAGTGATGGCCGATATTATTGGGCCTAAAGCGTCCGTAGCCGGCCGGGCAAGTCCATCGGGAAATCCACGCGCCTAACGCGTGGGCGTCCGGTGGAAACTGTTCGGCTTGGGGCCGGAAGACCCGAAGGGTACGTCCGGGGTAGGAGTGAAATCCTGTAATCCTGGACGGACCGCCGATGGCGAAAGCACTTCGGGAGGACGGACCCGACGGTGAGGGACGAAAGCTGGGGTCTCGAACCGGAT
c88e81f0741af28566d12580e7215440	GQ861375.1.920	Archaea;Halobacterota;Halobacteria;Halobacterales;Haloferacaceae;Salinarchaeum;	98.58	0	0	0	31	0	0	0	0	0	0	0	0	0	0	CCGAGTGATGGCCGCTATTATTGGGCCTAAAGCGTCCGTAGCCGGCCGGACAAGTCCGTCGGAAAATCCACACGCCCAACGTGTGGGCGACCGGCGGAAACTGTCCGGCTTGGGGCCGGAAGACCCGAGGGGTACGTCCGGGGTAGGAGTGAAATCCCGTAATCCCGGACGGACCGCCGGTGGCGAAAGCGCCTCGGGAAGACGGACCCGACGGTGAGGGACGAAAGCCAGGGTCTCGAACCGGAT
c8906b55de39d092c86135576f9adba9	GQ861375.1.920	Archaea;Halobacterota;Halobacteria;Halobacterales;Haloferacaceae;Salinarchaeum;	97.77	0	0	0	9	22	0	0	0	0	0	0	0	0	0	CCGAGTGATGGCCGCTGTTATTGGGCCTAAAGCGTCCGTAGCCGGCCGGGCAAGTCCATCGGGAAATCCACGCGCCTAACGCGTGGGCGTCCGGTGGAAACTGTCCGGCTTGGGGCCGGAAGACCCGAAGGGTACGTCCGGGGTAGGAGTGAAATCCTGTAATCCTGGACGGACCGCCGATGGCGAAAGCACTTCGGGAGGACGGACCCGACGGTGAGGGACGAAAGCTGGGGTCTCGAACCGGAT
d0137200cf3c8f760ea3e7459b69ba94	GQ861375.1.920	Archaea;Halobacterota;Halobacteria;Halobacterales;Haloferacaceae;Salinarchaeum;	98.06	0	0	22	0	27	0	0	0	0	0	0	0	0	0	GACCCTGGCTTTCGTCCCTCACCGTCGGGTCCGTCTTCCCGAGGCGCTTTCGCCACCGGCGGTCCGTCCGGGATTACGGGATTTCACTCCTACCCCGGACGTACCCCTCGGGTCTTCCGGCCCCAAGCCGGACAGTTTCCGCCGGTCGCCCACACGTTGGGCGTGTGGATTTTCCGACGGACTTGTCCGGCCGGCTACGGACGCTTTAGGCCCAATAATAGCGGCCATCACTCGGGCTGCCGGTGT
2f5e9edbf457d9b3087e5714dd8acbf4	EF106575.1.985	Archaea;Halobacterota;Halobacteria;Halobacterales;Haloferacaceae;Salinigranum;	96.37	0	0	0	0	48	0	0	0	0	0	105	0	0	0	ACGAGTGATGGCCGATATTATTGGGCCTAAAGCGTCCGTAGCCGGCCGTGTAAGTCCGTCGGGAAATCCGCTCGCTCAACGAGCGGCCGTCCGGCGGAAACTACATGGCTTGGGACCGGAAGACCCGAGGGGTACGTCCAGGGTAGGAGTGAAATCCCGTAATCCTGGACGGACCACCGATGGCGAAAGCACCTCGGGAAGACGGATCCGACGGTCAGGGACGAAAGCTGGGGTCTCGAACCGGATTAG
9bbddafcd7e05a214fb3d44d51b9c776	EF106578.1.985	Archaea;Halobacterota;Halobacteria;Halobacterales;Haloferacaceae;Salinigranum;	97.34	0	0	0	0	8	0	0	0	0	0	0	0	0	0	CCGAGTGATGGCCGATCTTATTGGGCCTAAAGCGTCCGTAGCTGGCCGTGCAAGTCCGTCGGGAAATCCAACTGCCTAACAGTTGGGCGTCCGGCGGAACCTGCACGGCTTGGGACCGGAAGACCCGAGGGGTACGTCCGGGGTAGGAGTGAAATCCCGTAATCTCGGACGGACCGCCGATGGCGAAAGCACCTCGGGAAGACGGATCCGACAGTGAGGGACGAAAGCTGGGGTCTCGAACCGGAT
eca2c54c9b54c99e5796b68d8e8aa74e	KT165060.1.915	Archaea;Halobacterota;Halobacteria;Halobacterales;Haloferacaceae;Salinigranum;	97.39	0	0	0	0	0	0	0	0	0	0	16	0	0	0	GACCCTAGCTTTCGTCCCTCACCGTCGGATCCGTCTTCTCGAGGTGCTTTCGCCATCGGCGGTCCGTCCAGGATTACGGGATTTCACTCCTACCCTGGACGTACCCCTCGAGTCTTCCGGTCCCAAGCCAGACAGTTTCCGCTGGACGCCCATCGGTTGAGCCGATGGATTTCCCAACGGACTTGTCTGGCCGGCTACGGACGCTTTAGGCCCAATAATAGCGGTCATCACTCGAGCTGCCGGTATTAC
f57052e0b55db91f8de0d0f64524fc10	KT165060.1.915	Archaea;Halobacterota;Halobacteria;Halobacterales;Haloferacaceae;Salinigranum;	97.39	0	0	0	0	0	0	0	0	0	0	17	0	0	0	TCGAGTGATGACCGCTATTATTGGGCCTAAAGCGTCCGTAGCCGGCCAGACAAGTCCGTTGGGAAATCCATCGGCTCAACCGATGGGCGTCCAGCGGAAACTGTCTGGCTTGGGACCGGAAGACTCGAGGGGTACGTCCAGGGTAGGAGTGAAATCCCGTAATCCTGGACGGACCGCCGATGGCGAAAGCACCTCGAGAAGACGGATCCGACGGTGAGGGACGAAAGCTAGGGTCTCGAACCGGATTAG
2b6513dcf187b21e46fc0504f07a6988	MH645804.1.1474	Archaea;Halobacterota;Halobacteria;Halobacterales;Haloferacaceae;Saliphagus;	96.38	0	0	0	0	0	0	0	0	0	34	376	0	0	0	GACCCTAGCTTTCGTCCCTCACCGTCGGATCCGTCTTCCTGTGGCGCTTTCGCCACCGGTGGTCCGTCTAGGATTACAGGATTTCACTCCTACCCGAGACGTACCCCACAGGTCTTCCGGTCCCAAGCCGATCAGTTTCCGCTGGACGTCCGCCAGTTAAGCTGGCGGATTTCCCAACGGACTTGACCGGCCGGCTACGGACGCTTTAGGCCCAATAATAACGGCCATCACTTGGGCTGCCGGTATTAC
7078f2c631923d220e3ce633f7b7beb9	MH645804.1.1474	Archaea;Halobacterota;Halobacteria;Halobacterales;Haloferacaceae;Saliphagus;	96.38	0	0	0	0	0	0	0	0	0	21	295	0	0	0	GACCCTAGCTTTCGTCCCTCACCGTCGGATCCGTCTTCTTGAGGCGCTTTCGCCACCGGTGGTCCGTCTAGGATTACAGGATTTCACTCCTACCCGAGACGTACCCCTCAAGTCTTCCGGTCCCAAGCCGATCAGTTTCCGCTGGACGTCCGCCAGTTAAGCTGGCGGATTTCCCAACGGACTTGACCGGCCGGCTACGGACGCTTTAGGCCCAATAATAACGGCCATCACTTGGGCTGCCGGTATTAC
044fd9f084517ba20a748cb33b157e1a	DQ432495.1.1399	Archaea;Halobacterota;Halobacteria;Halobacterales;Haloferacaceae;uncultured;	97.56	0	0	103	106	87	0	0	0	0	0	10	0	0	0	GACCCCAGCTTTCGTCCCTCACCGTCGGGTCCGTCTTCCCAGGGTGCTTTCGCCATCGGCGGTCCGTTCGGGATTACGGGATTTCACTCCTACCCCGGACGTACCCCCTGGGTCTTCCGGCCCCAAGCCGGGCAGTTTCTGCCGGACGCCCGCGCGTTGAGCGCGCGGATTTCCCGACGGACTTGCCCGGCCGGCTACGGACGCTTTAGGCCCAATAAGATCGGTCATCACTCGGGCTGCCGGTAT
050567547e718c25eb08565e7183fecc	HE604442.1.919	Archaea;Halobacterota;Halobacteria;Halobacterales;Haloferacaceae;uncultured;	98.8	0	0	0	0	0	0	0	0	0	49	0	0	0	0	GACCCTAGCTTTCGTCCCTCACCGTCGGGTCCGTCTTCCCGAGGCGCTTTCGCCACCGGCGGTCCGTCCGGGATTACGGGATTTCACTCCTACCCCGGACGTACCCCTCGGGTCTTCCGGCCCCAAGCCGAACAGTTTCCGCCGGACGCCCACGCGTTAGGCACGTGGATTTCCCGACGGACTTGTCCGGCCGGCTACGGACGCTTTAGGCCCAATAACAGCGGCCATCACTCGAGCTGCCGGTATTAC
06be0a0e1605fd5021d656621df15dd9	DQ336966.1.919	Archaea;Halobacterota;Halobacteria;Halobacterales;Haloferacaceae;uncultured;	98.58	0	0	13	25	25	0	0	0	0	0	0	0	0	0	GACCCTAGCTTTCGTCCCTCACCGTCGGATCCGTCCTCTCGAGGTGCTTTCGCCATCGGTAGTCCGTCCAGGATTACAGGATTTCACTCCTACCCCGGACGTACTCCTCGAGCCTTCCGGTCCCAAGCCGCACAGTTTCCGCTGGGCGCCCGCGCGTTGAGCACGCGGATTTCCCAACGGACTTGCACGGCCGGCTACGGACGCTTTAGGCCCAATAAAATCGGCCATCACTCGGACTGCCGGTAT
06e807229144b87cd1d003931bf37c2a	DQ432495.1.1399	Archaea;Halobacterota;Halobacteria;Halobacterales;Haloferacaceae;uncultured;	96.95	0	0	16	0	0	0	0	0	0	0	0	0	0	0	GACCCCAGCTTTCGTCCCTTACCGTCGGATCCGTCTTCCCGAGGTGCTTTCGCCATCGGTGGTCCGTCCAGGATTACGGGATTTCACTCCTACCCCGGACGTACCCCTCGGGTCTTCCGGTCCCAAGCCGTGCAGGTTCCGCCGGACGCCCACGCGTTGAGCGCGTGGATTTCCCGACGGGCTTGCACGGCCGGCTACGGACGCTTTAGGCCCAATAAGATCGGCCATCACTCGTGCTGCCGGTAT
095ecca11c74748c1b32fc811b70262e	DQ336966.1.919	Archaea;Halobacterota;Halobacteria;Halobacterales;Haloferacaceae;uncultured;	99.19	0	0	0	0	0	0	0	0	0	0	28	0	0	0	GACCCTAGCTTTCGTCCCTCACCGTCGGATCCGTCTTCTCGAGGTGCTTTCGCCATCGGTAGTCCGTCCAGGATTACAGGATTTCACTCCTACCCTGGACGTACTCCTCGAGCCTTCCGGTCTCAAGCCGTGCAGTTTCCGCTGCTCGCCCGCGCGTTGAGCGCGCGGATTTCCCAACGGACTTGCACGGCCGGCTACGGACGCTTTAGGCCCAATAAGATCGGCCATCACTCGGACTGCCGGTATTAC
0b36ef022a68f192887936e86ba99a33	HQ425155.1.1428	Archaea;Halobacterota;Halobacteria;Halobacterales;Haloferacaceae;uncultured;	97.4	0	0	0	0	0	408	0	0	0	0	0	0	0	0	GACCCCAGCTTTCGTCCCTCACCGTCGGGTCCGTCCTCCCGAAGTGCTTTCGCCATCGGCGGTCCGTCCAGGATTACGGGATTTCACTCCTACCCCGGACGTACCCTTCGGGTCTTCCGGCCCCAAGCCGAACAGTTTCCGCCGGACGCCTACCAGTTGAGCTGGTAGATTTCCCGACGGACTTGCTCGGCCGGCTACGGACGCTTTAGGCCCAATAAGATCGGCCATCACTTGCGCTGCCGGTATTAC
0bac5ac17bdc40e8d879e6674170a07e	HE604442.1.919	Archaea;Halobacterota;Halobacteria;Halobacterales;Haloferacaceae;uncultured;	99.02	0	0	0	0	0	0	0	0	0	33	0	0	38	0	TCGAGTGATGGCCGCTATTATTGGGCCTAAAGCGTCCGTAGCCGGCCGGACAAGTCCGTCGGGAAATCCACGTGCTCAACGCGTGGGCGTCCGGCGGAAACTGTTCGGCTTGGGGCCGGAAGACCCGAGGGGTACGTCCGGGGTAGGAGTGAAATCCTGTAATCCCGGACGGACCGCCGGTGGCGAAAGCGCCTCGGGAAGACGGACCCGACGGTGAGGGACGAAAGCTAGGGTCTCGAACCGGATTAGATACCCGGGTAGTCCTAGCCGTAAACGATGCCCGCTAGGTGTGGCACTGGCTACGAGCCGGTGCTGTGCCGTAGTGAAGACGTGAAGCGGGCCGCCTGGGAAGTACGTCT
0c7d4248593aed26b772a9b8bd5fdb02	MG388248.1.923	Archaea;Halobacterota;Halobacteria;Halobacterales;Haloferacaceae;uncultured;	100	0	0	0	0	0	0	0	0	0	0	0	0	0	3	GACCCTAGCTTTCGTCCCTCACTGTCGGATCCGTCGTCTTGAGGTGCTTTCGCCATCGGCGGTCCGTCCAGGATTACAGGATTTCACTCCTACCCCAGACGTACCCCTCAAGTCTTCCGGTCCCAAGCCCTGTAGTTTCCGCCGGACGCCCACTCGTTAGGCGAGTGGATTTCCCGACGGACTTGCAGGGCCAGCTACGGACGCTTTAGGCCCAATAAAATCGGCCATCACTCGAGCTGCCGGTAT
0fa54994185f95cd23129c5062e04851	KM257974.1.928	Archaea;Halobacterota;Halobacteria;Halobacterales;Haloferacaceae;uncultured;	97.79	0	0	0	34	0	0	0	0	0	0	0	34	0	0	GACCCTAGCTTTCGTCCCTCACTGTCGGATCCGTCCTCCCGAGGTGCTTTCGCCATCGGTAGTCCGTCCAGGATTACGGGATTTCACTCCTACCCCGGACGTACTCCTCGGGTCTTCCGGTCCCAAGCCGAACAGTTTCCGCTGGACGCCCACGCGTTGAGCGCGCGGATTTCCCAACGGACTTGCTCGGCCAGCTACGGACGCTTTAGGCCCAATAAGATCGGCCATCACTCGGGCTGCCGGTATTAC
138e35502c13470be015cfe96de3707a	DQ336966.1.919	Archaea;Halobacterota;Halobacteria;Halobacterales;Haloferacaceae;uncultured;	99.8	0	0	0	68	87	67	0	0	87	495	9667	35	0	0	CCGAGTGATGGCCGATCTTATTGGGCCTAAAGCGTCCGTAGCCGGCCGTGCAAGTCCGTTGGGAAATCCGCGCGCTCAACGCGCGGGCGACCAGCGGAAACTGCACGGCTTGGGACCGGAAGGCTCGAGGAGTACGTCCGGGGTAGGAGTGAAATCCTGTAATCCTGGACGGACTACCGATGGCGAAAGCACCTCGAGAAGACGGATCCGACGGTGAGGGACGAAAGCTAGGGTCTCGAACCGGATTAG
186d463aba2a2b8d8a4207a50349dfa8	KT216176.1.919	Archaea;Halobacterota;Halobacteria;Halobacterales;Haloferacaceae;uncultured;	97.79	0	0	0	0	0	450	0	0	0	0	33	0	0	0	GACCCCAGCTTTCGTCCCTCACTGTCGGATCCGTCTTCCCAGCGTGCTTTCGCCATCGGCGGTCCGTCCAGGATTACAGGATTTCACTCCTACCCCGGACGTACCCGCTGGGTCTTCCGGTCCCAAGCCACGGAGGTTCCGCCGGACGCCCACCTGTTGGGCAGGTGGATTTCCCGACGGACTTGCGTGGCGAGCTACGGACGCTTTAGGCCCAATAAGATCGGCCATCACTCGGGCTGCCGGTATTAC
197a079b4a2eebe6c6e075ba485e23f5	DQ432495.1.1399	Archaea;Halobacterota;Halobacteria;Halobacterales;Haloferacaceae;uncultured;	97.39	0	0	0	0	0	294	27	39	38	0	0	0	0	0	GACCCCAGCTTTCGTCCCTCACCGTCGGGTCCGTCTTCCCAGGGTGCTTTCGCCATCGGCGGTCCGTCCGGGATTACGGGATTTCACTCCTACCCCGGACGTACCCCCTGGGTCTTCCGGCCCCAAGCCACACAGTTTCCGCCGGACGCCCACGCGTTGGGCGCGTGGATTTCCCGACGGACTTGCGCGGCCGGCTACGGACGCTTTAGGCCCAATAAGATCGGTCATCACTCGGGCTGCCGGTATTAC
1d22b99fd3134eb60783bec305d309e2	GU974351.1.909	Archaea;Halobacterota;Halobacteria;Halobacterales;Haloferacaceae;uncultured;	95.98	0	0	0	0	0	0	0	0	0	74	0	0	0	0	GACCCCAGCTTTCGTCCCTTACCGTCGGGTCCGGCCTCTCAGCGTGCTTTCGCTATCGGCGGTCCGTCCGGGATTACAGGATTTCACTCCTACCCCGGACGTACCCGCTGAGTCTTCCGGCCCCAAGCCGAACAGTTTCCACCGGACGCCCACGCGTTAAGCGCGTGGATTTCCCGATAGACTTGCCCGGCCGGCTACGGACGCTTTAGGCCCAATAATAGTGGCCATCACTCGAGCTGCCGGTATTAC
1de62c4e2a35901d3e9dd2397f067eab	DQ432495.1.1399	Archaea;Halobacterota;Halobacteria;Halobacterales;Haloferacaceae;uncultured;	97.39	0	0	0	0	22	300	0	0	36	0	0	0	0	0	GACCCTAGCTTTCGTCCCTCACCGTCGGATCCGTCTTCCCGACGTGCTTTCGCCATCGGTGGTCCGTCCAGGATTACGGGATTTCACTCCTACCCCGGACGTACCCGTCGGGTCTTCCGGTCCCAAGCCAGGCAGGTTCCGCCGGACGCCCGCGCGTTGAGCGCGCGGATTTCCCGACGGACTTGCCTGGCCGGCTACGGACGCTTTAGGCCCAATAAGATCGGCCATCACTTGCGCTGCCGGTATTAC
1dec236ef0fbbac52376a30b55ac04a6	KJ588897.1.998	Archaea;Halobacterota;Halobacteria;Halobacterales;Haloferacaceae;uncultured;	98.59	0	0	0	0	0	27	0	0	0	0	0	0	0	0	TCGAGTGATGGCCGCTATTATTGGGCCTAAAGCGTCCGTAGCCGGCCGAACAAGTCCGTCGGGAAATCCACTCGCTCAACGTGTGGGCGTCCGGCGGAAACTGTTCGGCTTGGGGCCGGAAGATCCGAGGGGTACGTCCGGGGTAGGAGTGAAATCCCGTAATCCTGGACGGACCGCCGGTGGCGAAAGCGCCTCGGAAGGACGGACCCGACGGTGAGGGACGAAAGCTAGGGTCACGAACCGGATTAG
221686318747459664e211be03baa6a5	GU974351.1.909	Archaea;Halobacterota;Halobacteria;Halobacterales;Haloferacaceae;uncultured;	96.19	0	0	0	0	0	0	0	0	0	0	0	7	0	0	GACCCTAGCTTTCGTCCCTCACCGTCGGATCCGTCCTCCCAGGGTGCTTTCGCCATCGGTGGTCCGTCCGGGATTACGGGATTTCACTCCTACCCCGGACGTACCCCCTGGGTCTTCCGGTCCCAAGCCGTGTCGGATCCGTCGGACGCCCACTGGTTGAGCCAGTGGATTTCCCGACGGACGCACACGGCCGGCTACGGACGCTTTAGGCCCAATAATATCGGTCATCACTCGAGCTGCCGGTATTAC
237bc38eb023c93a1ac174829bda12e3	DQ432495.1.1399	Archaea;Halobacterota;Halobacteria;Halobacterales;Haloferacaceae;uncultured;	97.56	0	0	55	77	121	0	0	0	0	0	0	0	0	0	CCGAGTGATGACCGATCTTATTGGGCCTAAAGCGTCCGTAGCCGGCCGGGCAAGTCCGTCGGGAAATCCGCGCGCTCAACGCGCGGGCGTCCGGCAGAAACTGCCCGGCTTGGGGCCGGAAGACCCAGGGGGTACGTCCGGGGTAGGAGTGAAATCCCGTAATCCCGAACGGACCGCCGATGGCGAAAGCACCCTGGGAAGACGGACCCGACGGTGAGGGACGAAAGCTGGGGTCTCGAACCGGAT
24991c1df606b4d8b46f87c45f3da3b9	KY458507.1.1473	Archaea;Halobacterota;Halobacteria;Halobacterales;Haloferacaceae;uncultured;	95.94	0	0	153	358	320	115	0	0	0	51	21	13	0	0	GACCCCAGCTTTCGTCCCTCACCGTCGGGTCCATCTTCCTCAGGTGCTTTCGCCATCGGCGGTCCGTTCAGGATTACAGGATTTCACTCCTACCCCGAACGTACCCCTGAGGTCTTCTGGCCCCGAGCCGTGCAGTTTCCACCGGACGCCCAGCCGTTAAGCGGCTGGATTTCCCGATGGACTTGCACGGCCGGCTACGGACGCTTTAGGCCCAATAACATCGGTCATCACTCGAGCTGCCGGTAT
2876e60f1ce4245524ce4539b3c8a303	KM257974.1.928	Archaea;Halobacterota;Halobacteria;Halobacterales;Haloferacaceae;uncultured;	97.19	0	0	0	0	0	0	0	0	0	0	249	68	0	0	GACCCTAGCTTTCGTCCCTCACTGTCGGATCCGTCCTCCCAAGGTGCTTTCGCCATCGGTAGTCCGTCCAGGATTACAGGATTTCACTCCTACCCCGGACGTACTCCTTGGGTCTTCCGGTCCCAAGCCGAACAGTTTCCGCTGGACGCCCACGCGTTGAGCGCGCGGATTTCCCAACGGACTTGCTCGGCCAGCTACGGACGCTTTAGGCCCAATAAGATCGGCCATCACTCGGGCTGCCGGTATTAC
29033a193afcb6e00d3ca267550abf22	DQ336966.1.919	Archaea;Halobacterota;Halobacteria;Halobacterales;Haloferacaceae;uncultured;	97.79	0	0	0	0	0	22	0	0	0	0	382	0	0	0	GACCCTAGCTTTCGTCCCTCACCGTCGGATCCGTCTTCCCGAGGTGCTTTCGCCATCGGCAGTCCGTCCAGGATTACAGGATTTCACTCCTACCCCGGACGTACTCCTCGGGTCTTCCGGTCCCAAGCCGAACAGTTTCCGCTGGTCGCCCACGCGTTGAGCGCGTGGATTTCCCAACGGACTTGCCCGGCCGGCTACGGACGCTTTAGGCCCAATAAGATCGGCCATCACTCGGGCTGCCGGTATTAC
2a1f76e12df6e8c2a454ccd51bc09048	MG388248.1.923	Archaea;Halobacterota;Halobacteria;Halobacterales;Haloferacaceae;uncultured;	95.98	0	0	0	0	0	177	0	0	0	4	0	0	0	0	TCGAGTGATGGCCGATTTTATTGGGCCTAAAGCGTTCGTAGCTGGCCGTTCAAGTTCATCGGGAAATCTACTCGCCTAACGAGTAGTCGTCCGGTGAAAACTGAACGGCTTGGGACCGGGAGACTTGAGGGGTACGTCCGGGGTAGGAGTGAAATCCTGTAATCCTGGACGGACCACCGATGGCGAAAGCACCTCAAGAGCACGGATCCGACAGTGAGGAACGAAAGCTGGGGTCTCGAACCGGATTAG
323c19bd19a8757c4314a90d1bdc4e25	HE604620.1.918	Archaea;Halobacterota;Halobacteria;Halobacterales;Haloferacaceae;uncultured;	100	0	0	11	22	30	0	0	0	0	2158	111	0	79	0	GACCCCAGCTTTCGTCCCTCACTGTCGAGTCCGTCTTCCCAAGGTGCTTTCGCCATCGGCGGTCCGTCCGGGATTACGGGATTTCACTCCTACCCCGGACGTACCCCTTGGGTCTTCCGGCTCCAAGCCGAACAGTTTCCGCCGGACGCCCACCAGTTGAGCTGGTGGATTTCCCGACGGACTTGTACGGCCAGCTACGGACGCTTTAGGCCCAATAAGATCGGCCATCACTCGTGCTGCCGGTATTAC
348a8575b597684a37fa7c5e0a544950	KT216154.1.919	Archaea;Halobacterota;Halobacteria;Halobacterales;Haloferacaceae;uncultured;	95.16	0	0	0	0	0	3	0	0	0	0	0	0	0	0	CCGAGTGATGGCCGCTATTATTGGGCCTAAAGCGTCCGTAGCTTGCTGGACAGGTCCATCGGAAAATCCATCCGCTCAACGGATGGGCGCCCGGTGGAAACCAGTCAGCTTGAGGCCGGACGACCCAAGGGGTACGTCTGGGGTAGGAGTGAAATCCCGTAATCCTAGACGGACCACCGATGGCGAAAGCACCTTGGGAGGACGGACCTGACAGTGAGGGACGAAAGCTAGGGTCACGAACCGGATTAG
34e1ed2d0eb4575928d2fe012b263b22	KM257974.1.928	Archaea;Halobacterota;Halobacteria;Halobacterales;Haloferacaceae;uncultured;	96.97	0	0	25	0	0	0	0	0	0	27	407	0	0	0	ACGAGTGATGGCCGATATTATTGGGCCTAAAGCGTCCGTAGCCGGCCGTGCAAGTCCGTCGGGAAATCCGCTCGCTCAACGAGCGGCCGTCCGGCGGAAACTGCACGGCTTGGGACCGGAAGACCCGAGGGGTACGTCCAGGGTAGGAGTGAAATCCCGTAATCCTGGACGGACCACCGATGGCGAAAGCACCTCGGGAAGACGGATCCGACGGTCAGGGACGAAAGCTGGGGTCTCGAACCGGATTAG
35190437c67efe2c3acd493c424445c4	DQ432495.1.1399	Archaea;Halobacterota;Halobacteria;Halobacterales;Haloferacaceae;uncultured;	97.15	0	0	13	13	11	0	0	0	0	0	0	0	0	0	ACGAGTGATGGCCGATCTTATTGGGCCTAAAGCGTCCGTAGCCGGCCGTGCAAGCCCGTCGGGAAATCCACGCGCTCAACGCGTGGGCGTCCGGCGGAACCTGCACGGCTTGGGACCGGAAGACCCGAGGGGTACGTCCGGGGTAGGAGTGAAATCCCGTAATCCTGGACGGACCACCGATGGCGAAAGCACCTCGGGAAGACGGATCCGACGGTAAGGGACGAAAGCTGGGGTCTCGAACCGGAT
36adf5b7964c370130bb02c078480231	HQ425155.1.1428	Archaea;Halobacterota;Halobacteria;Halobacterales;Haloferacaceae;uncultured;	99.8	0	0	0	0	0	0	0	0	0	125	18	490	439	501	ACGAGTGATGGCCGATCTTATTGGGCCTAAAGCGTCCGTAGCCGGCCGAGCAAGTTCGTCGGGAAATCCACCAGCTCAACTGGTGGGCGTCCGGCGAAAACTGTTCGGCTTGGGGCCGGAAGACCCAAGGGGTACGTCCGGGGTAGGAGTGAAATCCCGTAATCCCGGACGGACCGCCGATGGCGAAAGCACCTTGGGAAGACGGACCCGACGGTGAGGGACGAAAGCTGGGGTCTCGAACCGGATTAG
39a8e5a46b02a26b1cf8dccf69780361	KM257974.1.928	Archaea;Halobacterota;Halobacteria;Halobacterales;Haloferacaceae;uncultured;	95.91	0	0	0	0	0	106	0	0	0	0	0	0	0	0	GATCTCAGCTTTCGTCCCTGACCGTCGGATCCGTCCTCTCGAGGTGGTTTCCCCATCGGTAGTCCGTCCAGGATTACGGGATTTCACTCCTACCCCGGACGTACTCCTCGAGCCTTCCGGTCCCAAGCCGAACAGTTTCCGCTGGACGCCGACGCGTTGAGCGCGTCGATTTCCCAACGGACTTGCCCGGCCGGCTACGGACGCTTTAGGCCCAATAATCACGGTCATCACTCGGGCTGCCGGTATTAC
4546e778db42b20f6e959b44d74cfd25	LKMJ01012234.3184.4646	Archaea;Halobacterota;Halobacteria;Halobacterales;Haloferacaceae;uncultured;	97.75	0	0	109	350	457	0	0	0	0	0	0	0	0	0	CCAAGTGATGGCCGATCTTATTGGGCCTAAAGCGTCCGTAGCTGGCCGCGCAAGTCCGTCGGGAAATCCGCACGCTCAACGTGCGGGCGTCCGGCGGAAACTGCGCGGCTTGGGACCGGAAGACCCAACGGGTACGTCCGGGGTAGGAGTGAAATCCCGTAATCCTGGACGGACCACCGATGGCGAAAGCACGTTGGGAAGACGGATCCGACAGTGAGGGACGAAAGCTAGGGTCTCGAACCGGAT
45a7bce3389f787b336bed7c9db25d5c	HE604554.1.920	Archaea;Halobacterota;Halobacteria;Halobacterales;Haloferacaceae;uncultured;	98.88	0	0	0	0	0	0	0	0	0	0	0	0	0	11	GACCCCAGCTTTCGTCCCTCACTGTCGGATCCGTCTTCCCAAGGTGCTTTCGCCATCGGCGGTCCGTCCGGGATTACGGGATTTCACTCCTACCCCGGACGTACCCCTTGGGTCTTCCGGTCCCAAGCCACACAGTTTTCGCCGGACGCCCACCCGTTGAGCGGGTGGATTTCCCGACGAACTTGCGCGGCCAGCTACGGACGCTTTAGGCCCAATAAAATCGGTCATCACTCGTGCTGCCGGTAT
4cee4b08bc96436b8ad9fa1c854fbedd	DQ336966.1.919	Archaea;Halobacterota;Halobacteria;Halobacterales;Haloferacaceae;uncultured;	99.4	0	0	0	0	0	100	0	0	25	0	0	0	0	0	GACCCTAGCTTTCGTCCCTCACCGTCGGATCCGTCTTCTCGAGGTGCTTTCGCCATCGGTAGTCCGTCCAGGATTACAGGATTTCACTCCTACCCCGGACGTACTCCTCGAGCCTTCCGGTCCCAAGCCGTGCAGTTTCCGCTGGACGCCCGTGCGTTGAGCGCACGGATTTCCCAACGGACTTGCACGGCCGGCTACGGACGCTTTAGGCCCAATAAGATCGGCCATCACTTGGACTGCCGGTATTAC
4db65f89d8ca0b6fc364b6fd8fbf47be	DQ432495.1.1399	Archaea;Halobacterota;Halobacteria;Halobacterales;Haloferacaceae;uncultured;	97.79	0	0	0	0	117	107	0	276	0	0	0	323	254	245	GACCCCAGCTTTCGTCCCTCACCGTCGGGTCCGTCTTCCCAGGGTGCTTTCGCCATCGGCGGTCCGTCCGGGATTACGGGATTTCACTCCTACCCCGGACGTACCCCCTGGGTCTTCCGGCCCCAAGCCGGACAGTTTCCGCCGGACGCCCGCGCGTTGAGCGCGCGGATTTCCCGACGGACTTGCCCGGCCGGCTACGGACGCTTTAGGCCCAATAAGATCGGTCATCACTCGGGCTGCCGGTATTAC
52d4f4ca5e83f3ef0160970a42b53833	KM257974.1.928	Archaea;Halobacterota;Halobacteria;Halobacterales;Haloferacaceae;uncultured;	97.99	0	0	0	0	0	0	0	0	0	0	201	28	0	0	GACCCTAGCTTTCGTCCCTCACCGTCGGATCCGTCTTCCCGAGGTGCTTTCGCCATCGGCAGTCCGTCTGGGATTACGGGATTTCACTCCTACCCCAGACGTACTCCTCGGGCCTTCCGGTCCCAAGCCGTGCAGTTTCCGCTGGGCGCCCGCACGTTGAGCGCGCGGATTTCCCAACGGACTTGCACGGCCGGCTACGGACGCTTTAGGCCCAATAAGATCGGCCATCACTCGGGCTGCCGGTATTAC
5bff20dc37be0e955a2b3febd455b704	DQ336966.1.919	Archaea;Halobacterota;Halobacteria;Halobacterales;Haloferacaceae;uncultured;	99.19	0	0	0	0	0	0	0	0	0	0	34	0	0	0	CCGAGTGATGGCCGATCTTATTGGGCCTAAAGCGTCCGTAGCCGGCCGTGCAAGTCCGTTGGGAAATCCGCGCGCTCAACGCGCGGGCGAGCAGCGGAAACTGCACGGCTTGAGACCGGAAGGCTCGAGGAGTACGTCCAGGGTAGGAGTGAAATCCTGTAATCCTGGACGGACTACCGATGGCGAAAGCACCTCGAGAAGACGGATCCGACGGTGAGGGACGAAAGCTAGGGTCTCGAACCGGATTAG
5c29c038ae78d90d7ccd39bd5c25c484	KM257974.1.928	Archaea;Halobacterota;Halobacteria;Halobacterales;Haloferacaceae;uncultured;	97.39	0	0	0	0	0	0	0	0	0	0	23	24	0	0	CCGAGTGATGGCCGATCTTATTGGGCCTAAAGCGTCCGTAGCTGGCCGAGCAAGTCCGTTGGGAAATCCGCATGCTCAACATGCGGGCGTCCAGCGGAAACTGCCCGGCTTGGGACCGGAAGACCCGAGGAGTACGTCCGGGGTAGGAGTGAAATCCTGTAATCCTGGACGGACTACCGATGGCGAAAGCACCTCGGGAGGACGGATCCGACAGTGAGGGACGAAAGCTAGGGTCTCGAACCGGATTAG
5c7571dc6ef4e70d6aedea5adb959eec	DQ432495.1.1399	Archaea;Halobacterota;Halobacteria;Halobacterales;Haloferacaceae;uncultured;	97.99	0	0	0	0	0	126	0	0	72	0	0	0	0	0	CCGAGTGATGACCGATCTTATTGGGCCTAAAGCGTCCGTAGCCGGCCGGGCAAGTCCGTCGGGAAATCCACGCGCTCAACGCGTGGGCGTCCGGCGGAAACTGTCCGGCTTGGGGCCGGAAGACCCAGGGGGTACGTCCGGGGTAGGAGTGAAATCCTGTAATCCCGGACGGACCGCCGATGGCGAAAGCACCCTGGGAAGACGGACCCGACGGTGAGGGACGAAAGCTGGGGTCTCGAACCGGATTAG
61dae6dd270888a784ccc67a7e05d82e	HQ425155.1.1428	Archaea;Halobacterota;Halobacteria;Halobacterales;Haloferacaceae;uncultured;	97.99	0	0	0	0	0	252	0	0	9	0	124	0	0	0	CCGAGTGATGGCCGATGTTATTGGGCCTAAAGCGTCCGTAGCCGGCCGAACAAGTCCGTCGGGAAATCCACCAGCTCAACTGGTGGGCGTCCGGCGGAAACTGTTCGGCTTGGGGCCGGAAGATCCGAGGGGTACGTCCGGGGTAGGAGTGAAATCCCGTAATCCTGGACGGACCGCCGATGGCGAAAGCACCTCGGAAAGACGGACCCGACGGTGAGGGACGAAAGCTGGGGTCTCGAACCGGATTAG
65296465c4e84fce470424a4d6f91426	FN391243.1.1343	Archaea;Halobacterota;Halobacteria;Halobacterales;Haloferacaceae;uncultured;	96.8	0	0	0	0	0	0	0	4	0	0	0	0	0	0	GGACGTACTTCCCAGGCGGCTCGCTTATCGTCTTCACTGCAGCCCACCATCCACTCGTAGTGAACGGCAGACCTAGCGAGCATCGTTTACGGCTGGGACTACCCGGGTATCTAATCCGGTTCGTGACCCCAGCTTTCGTCCCTCACTGTCGGGTCCGGTCTCTCAGCGTGCTTTCGCCATCGGTGGTCCGTCCAGGATTACAGGATTTCACTCCTACCCCGGACGTACCCGCTGAGTCTCCCGGCCCCAAGCTGAACAGTTTCCACCGGCCGTCCACCGGTTGAGCCGGTGGATTTCCCGATGGACTTGAACAGCAAGCTACGGACGCTTTAGGCCCAATAACATCGGCCATCACTCGA
69536dd20de86cdb525402c735a1e08f	DQ432495.1.1399	Archaea;Halobacterota;Halobacteria;Halobacterales;Haloferacaceae;uncultured;	98.19	0	0	17	53	51	164	0	0	0	24	0	39	0	0	CCGAGTGATGACCGATCTTATTGGGCCTAAAGCGTCCGTAGCCGGCCGAGCAAGTCCGTCGGGAAATCCACGCGCTCAACGCGTGGGCGTCCGGCGGAAACTGCCCGGCTTGGGGCCGGAAGACCCAGGGGGTACGTCCGGGGTAGGAGTGAAATCCCGTAATCCCGGACGGACCGCCGATGGCGAAAGCACCCTGGGAAGACGGACCCGACGGTGAGGGACGAAAGCTGGGGTCTCGAACCGGATTAG
6adbe28477a8b1b7b48dd7e3a8c64e51	JN714428.1.1475	Archaea;Halobacterota;Halobacteria;Halobacterales;Haloferacaceae;uncultured;	99.8	0	0	0	0	0	0	0	0	0	0	0	0	0	13	CCGAGTGATGGCCGATATTATTGGGCCTAAAGCGTCCGTAGCTGGCCATGCAAGTCCATCGGGAAATCCGCGCGCTCAACGTGCGGGCGGCCGGTGGAACCTGCGTGGCTTGGGACCGGAAGACCCAGCGGGTACGTCCGGGGTAGGAGTGAAATCCCGTAATCCTGGACGGACCGCCGATGGCGAAAGCACGCTGGGAGGACGGATTCGACAGTGAGGGACGAAAGCTCGGGTCTCGAACCGGAT
6b2f42973e854b4bc8ef75657a0bbd69	HE604442.1.919	Archaea;Halobacterota;Halobacteria;Halobacterales;Haloferacaceae;uncultured;	99.6	0	0	0	0	0	0	0	0	0	379	0	0	0	0	TCGAGTGATGGCCGATGTTATTGGGCCTAAAGCGTCCGTAGCCGGCCGGACAAGTCCGTCGGGAAATCCACGTGCTTAACGCGTGGGCGTCCGGCGGAAACTGTTCGGCTTGGGGCCGGAAGACCCGAGGGGTACGTCTGGGGTAGGAGTGAAATCCCGTAATCCTGGACGGACCGCCGGTGGCGAAAGCGCCTCGGGAAGACGGACCCGACGGTGAGGGACGAAAGCTAGGGTCTCGAACCGGATTAG
6c4cd7592875c343682c17627cae1ef7	KM257974.1.928	Archaea;Halobacterota;Halobacteria;Halobacterales;Haloferacaceae;uncultured;	97.17	0	0	0	0	0	0	0	0	0	0	183	0	0	0	TCGAGTGATGGCCGATCTTATTGGGCCTAAAGCGTCCGTAGCTGGCCGAGCAAGTCTGTTGGGAAATCCGCGCGCTCAACGCGCGGGCGTCCAGCAGAAACTGTTCGGCTTGGGACCGGAAGACCCGAGAAGTACGTCCGGGGTAGGAGTGAAATCCTGTAATCCTGGACGGACTACCGATGGCGAAAGCATCTCGGGAGGACGGATCCGACAGTGAGGGACGAAAGCTAGGGTCTCGAACCGGATTAG
7094af61033a7bb9fe9f075ec0a4f283	KM257974.1.928	Archaea;Halobacterota;Halobacteria;Halobacterales;Haloferacaceae;uncultured;	97.39	0	0	0	0	0	0	0	0	0	0	199	90	0	0	CCGAGTGATGGCCGATCTTATTGGGCCTAAAGCGTCCGTAGCTGGCCGAGCAAGTCCGTTGGGAAATCCGCGCGCTCAACGCGTGGGCGTCCAGCGGAAACTGTTCGGCTTGGGACCGGAAGACCCAAGGAGTACGTCCGGGGTAGGAGTGAAATCCTGTAATCCTGGACGGACTACCGATGGCGAAAGCACCTTGGGAGGACGGATCCGACAGTGAGGGACGAAAGCTAGGGTCTCGAACCGGATTAG
70b2d0bddaa60e552d13268b54891429	HE604442.1.919	Archaea;Halobacterota;Halobacteria;Halobacterales;Haloferacaceae;uncultured;	97.99	0	0	0	0	0	25	0	0	0	22	0	0	0	0	TCGAGTGATGGCCGATGTTATTGGGCCTAAAGCGTCCGTAGCCGGCCGAGCAAGTCCGTCGGGAAATCCACGCGCTTAACGCGTGGGCGTCCGGCGGAAACTGTTCGGCTTGAGGCCGGAAGACCCGAGGGGTACGTCCGGGGTAGGAGTGAAATCCCGTAATCCCGGACGGACCGCCGGTGGCGAAAGCGCCTCGGGAGGACGGACCTGACGGTGAGGGACGAAAGCTAGGGTCTCGAACCGGATTAG
723afa071c6dc11b2ea5f0029ff155ec	HQ425155.1.1428	Archaea;Halobacterota;Halobacteria;Halobacterales;Haloferacaceae;uncultured;	97.91	0	0	0	0	0	0	0	0	0	0	0	0	6	0	GCGAGTGATGGCCGATCTTATTGGGCCTAAAGCGTCCGTAGCCGGCCGAGCAAGTCCGTCGGGAAATCCACCGGCTCAACCGGTGGGCGTCCGACGGAAACTGTTCGGCTTGGGGCCGGAAGACCCGAAGGGTACGTCCGGGGTAGGAGTGAAATCCCGTAATCCCGGACGGACCGCCGATGGCGAAAGCACTTCGGGAAGACGGACCCGACGGTGAGGGACGAAAGCTGGGGTCTCGAACCGGATTAGATACCCGGGTAGTCCCAGCCGTAAACATTGCCCGCTAGGTGTGGCACTGGCTACGTGCCAGTGCTGTGCCGTAGGGAAGCCGTGAAGCGGGCCGCCTGGGAAGTACGTCT
730833128226d5fe6bf7a6703fdc9a09	JN714428.1.1475	Archaea;Halobacterota;Halobacteria;Halobacterales;Haloferacaceae;uncultured;	98	0	0	0	0	0	0	0	0	0	0	0	5	0	0	CCGAGTGATGGCCGATCTTATTGGGCCTAAAGCGTCCGTAGCTGGCCGCGCAAGTCCATCGGGAAATCCGCACGCTCAACGTGCGGGCGGCCGGTGGAACCTGTGTGGCTAGGGACCGGAAGACCCAGCGGGTACGTCCGGGGTAGGAGTGAAATCCTGTAATCCTGGACGGACCGCCGATGGCGAAAGCACGCTGGGAGGACGGATCCGACAGTGAGGGACGAAAGCTAGGGTCTCGAACCGGATTAG
813dc125d910c6f5790bdbc881c61e6b	JN714428.1.1475	Archaea;Halobacterota;Halobacteria;Halobacterales;Haloferacaceae;uncultured;	98	0	0	0	0	0	0	0	0	0	0	0	8	0	0	GACCCTAGCTTTCGTCCCTCACTGTCGGATCCGTCCTCCCAGCGTGCTTTCGCCATCGGCGGTCCGTCCAGGATTACAGGATTTCACTCCTACCCCGGACGTACCCGCTGGGTCTTCCGGTCCCTAGCCACACAGGTTCCACCGGCCGCCCGCACGTTGAGCGTGCGGATTTCCCGATGGACTTGCGCGGCCAGCTACGGACGCTTTAGGCCCAATAAGATCGGCCATCACTCGGACTGCCGGTATTAC
8514b426b21c7b09465b6d83c0f14566	DQ336966.1.919	Archaea;Halobacterota;Halobacteria;Halobacterales;Haloferacaceae;uncultured;	98.58	0	0	11	28	35	0	0	0	0	0	0	0	0	0	CCGAGTGATGGCCGATTTTATTGGGCCTAAAGCGTCCGTAGCCGGCCGTGCAAGTCCGTTGGGAAATCCGCGTGCTCAACGCGCGGGCGCCCAGCGGAAACTGTGCGGCTTGGGACCGGAAGGCTCGAGGAGTACGTCCGGGGTAGGAGTGAAATCCTGTAATCCTGGACGGACTACCGATGGCGAAAGCACCTCGAGAGGACGGATCCGACGGTGAGGGACGAAAGCTAGGGTCTCGAACCGGAT
86ddd4e8cab565edefc51abca21fada9	DQ336966.1.919	Archaea;Halobacterota;Halobacteria;Halobacterales;Haloferacaceae;uncultured;	97.99	0	0	0	0	0	36	0	0	0	7	471	0	0	0	CCGAGTGATGGCCGATCTTATTGGGCCTAAAGCGTCCGTAGCCGGCCGGGCAAGTCCGTTGGGAAATCCACGCGCTCAACGCGTGGGCGACCAGCGGAAACTGTTCGGCTTGGGACCGGAAGACCCGAGGAGTACGTCCGGGGTAGGAGTGAAATCCTGTAATCCTGGACGGACTGCCGATGGCGAAAGCACCTCGGGAAGACGGATCCGACGGTGAGGGACGAAAGCTAGGGTCTCGAACCGGATTAG
88f308bf048ac30e2ae9f31f90789b38	HQ425155.1.1428	Archaea;Halobacterota;Halobacteria;Halobacterales;Haloferacaceae;uncultured;	99.8	0	0	0	0	0	0	0	0	0	103	15	452	358	414	GACCCCAGCTTTCGTCCCTCACCGTCGGGTCCGTCTTCCCAAGGTGCTTTCGCCATCGGCGGTCCGTCCGGGATTACGGGATTTCACTCCTACCCCGGACGTACCCCTTGGGTCTTCCGGCCCCAAGCCGAACAGTTTTCGCCGGACGCCCACCAGTTGAGCTGGTGGATTTCCCGACGAACTTGCTCGGCCGGCTACGGACGCTTTAGGCCCAATAAGATCGGCCATCACTCGTGCTGCCGGTATTAC
89d29effdf30daf41b90209817f14d79	DQ432495.1.1399	Archaea;Halobacterota;Halobacteria;Halobacterales;Haloferacaceae;uncultured;	97.27	0	0	0	0	0	340	0	0	39	0	0	0	0	0	GCAAGTGATGGCCGATCTTATTGGGCCTAAAGCGTCCGTAGCCGGCCAGGCAAGTCCGTCGGGAAATCCGCGCGCTCAACGCGCGGGCGTCCGGCGGAACCTGCCTGGCTTGGGACCGGAAGACCCGACGGGTACGTCCGGGGTAGGAGTGAAATCCCGTAATCCTGGACGGACCACCGATGGCGAAAGCACGTCGGGAAGACGGATCCGACGGTGAGGGACGAAAGCTAGGGTCTCGAACCGGATTAG
8d0713df345a0d5eb1046ace9309c637	DQ432495.1.1399	Archaea;Halobacterota;Halobacteria;Halobacterales;Haloferacaceae;uncultured;	97.78	0	0	0	0	0	24	0	0	0	0	0	0	0	0	GCGAGTGATGGCCGATCTTATTGGGCCTAAAGCGTCCGTAGCCGGCCAGGCAAGTCCGTCGGGAAATCCGCGCGCTCAACGCGCGGGCGTCCGGCGGAACCTGCCTGGCTTGGGACCGGAAGACCCGACGGGTACGTCCGGGGTAGGAGTGAAATCCCGTAATCCCGGACGGACCACCGATGGCGAAAGCACGTCGGGAAGACGGATCCGACGGTCAGGGACGAAAGCTAGGGTCTCGAACCGGATTAG
8f92d8aade713749c0e14c6b156fd3cf	EU722671.1.1443	Archaea;Halobacterota;Halobacteria;Halobacterales;Haloferacaceae;uncultured;	98.47	0	0	0	0	0	0	0	0	0	38	0	0	56	0	GGACGTACTTCCCAGGCGGCTCACTTCACGGCTTCCCTACGGCACAGCACTGGCTCGTAGCCAGTGCCACACCTAGTGAGCATTGTTTACGGCTAGGACTACCCGGGTATCTAATCCGGTTCGTGACCCTAGCTTTCGTCCCTCACTGTCGGATCCGTCCTCCCGAGGCGCTTTCGCCACCGGCGGTCCGTCCAGGATTACGGGATTTCACTCCTACCCCGGACGTACCCCTCGGGTCTTCCGGTCCCAAGCCGAACAGTTTCCGCCGGACGCCCATCCGTTGAGCGGATGGATTTCCCGATGGACTTGTTCGGCCAGCTACGGACGCTTTAGGCCCAATAACAGCGGCCATCACTCGA
909d3f1645df8ec96632cdca62f31657	KT216176.1.919	Archaea;Halobacterota;Halobacteria;Halobacterales;Haloferacaceae;uncultured;	97.79	0	0	0	0	0	459	0	0	0	10	50	0	0	0	CCGAGTGATGGCCGATCTTATTGGGCCTAAAGCGTCCGTAGCTCGCCACGCAAGTCCGTCGGGAAATCCACCTGCCCAACAGGTGGGCGTCCGGCGGAACCTCCGTGGCTTGGGACCGGAAGACCCAGCGGGTACGTCCGGGGTAGGAGTGAAATCCTGTAATCCTGGACGGACCGCCGATGGCGAAAGCACGCTGGGAAGACGGATCCGACAGTGAGGGACGAAAGCTGGGGTCTCGAACCGGATTAG
92002a38111756e18ebadbdef2b9f08a	HE604442.1.919	Archaea;Halobacterota;Halobacteria;Halobacterales;Haloferacaceae;uncultured;	99.6	0	0	0	0	0	0	0	0	0	328	0	0	0	0	GACCCTAGCTTTCGTCCCTCACCGTCGGGTCCGTCTTCCCGAGGCGCTTTCGCCACCGGCGGTCCGTCCAGGATTACGGGATTTCACTCCTACCCCAGACGTACCCCTCGGGTCTTCCGGCCCCAAGCCGAACAGTTTCCGCCGGACGCCCACGCGTTAAGCACGTGGATTTCCCGACGGACTTGTCCGGCCGGCTACGGACGCTTTAGGCCCAATAACATCGGCCATCACTCGAGCTGCCGGTATTAC
962d2bc0757600d08b3575b489424ff4	HQ425155.1.1428	Archaea;Halobacterota;Halobacteria;Halobacterales;Haloferacaceae;uncultured;	97.28	0	0	0	0	0	387	0	0	14	0	0	0	0	0	GCAAGTGATGGCCGATCTTATTGGGCCTAAAGCGTCCGTAGCCGGCCGAGCAAGTCCGTCGGGAAATCTACCAGCTCAACTGGTAGGCGTCCGGCGGAAACTGTTCGGCTTGGGGCCGGAAGACCCGAAGGGTACGTCCGGGGTAGGAGTGAAATCCCGTAATCCTGGACGGACCGCCGATGGCGAAAGCACTTCGGGAGGACGGACCCGACGGTGAGGGACGAAAGCTGGGGTCTCGAACCGGATTAG
97105354660b365d1268bc9280686af4	EU869373.1.1239	Archaea;Halobacterota;Halobacteria;Halobacterales;Haloferacaceae;uncultured;	99.3	0	0	0	0	0	0	0	23	0	0	0	0	0	0	TCGAGTGATGGCCGCTATTATTGGGCCTAAAGCGTCCGTAGCCGGCCGAACAAGTCCGTCGGGAAATCCATCGGCTTAACCGATGGGCGTCCGGCGGAAACTGTTCGGCTTGGGGCCGGAGGACCCGAGGGGTACGTCCGGGGTAGGAGTGAAATCCCGTAATCCTGGACGGACCGCCGGTGGCGAAAGCGCCTCGGGAGGACGGACCCGACGGTGAGGGACGAAAGCTAGGGTCACGAACCGGATTAGATACCCGGGTAGTCCTAGCCGTAAACGATGCCCGCTAGGTGTGGCACTGGCTACGAGCCGGTGCTGTGCCGTAGTGAAGACGTGAAGCGGGCCGCCTGGGAAGTACGTCT
9c4ceea48abdd232e248ae103cd9ab78	HE604442.1.919	Archaea;Halobacterota;Halobacteria;Halobacterales;Haloferacaceae;uncultured;	97.99	0	0	0	0	0	23	0	0	0	0	0	0	0	0	GACCCTAGCTTTCGTCCCTCACCGTCAGGTCCGTCCTCCCGAGGCGCTTTCGCCACCGGCGGTCCGTCCGGGATTACGGGATTTCACTCCTACCCCGGACGTACCCCTCGGGTCTTCCGGCCTCAAGCCGAACAGTTTCCGCCGGACGCCCACGCGTTAAGCGCGTGGATTTCCCGACGGACTTGCTCGGCCGGCTACGGACGCTTTAGGCCCAATAACATCGGCCATCACTCGAGCTGCCGGTATTAC
9d9989b6821551d232adbc4f6009e0ab	DQ432495.1.1399	Archaea;Halobacterota;Halobacteria;Halobacterales;Haloferacaceae;uncultured;	97.39	0	0	0	0	0	232	0	33	40	0	0	0	0	0	CCGAGTGATGACCGATCTTATTGGGCCTAAAGCGTCCGTAGCCGGCCGCGCAAGTCCGTCGGGAAATCCACGCGCCCAACGCGTGGGCGTCCGGCGGAAACTGTGTGGCTTGGGGCCGGAAGACCCAGGGGGTACGTCCGGGGTAGGAGTGAAATCCCGTAATCCCGGACGGACCGCCGATGGCGAAAGCACCCTGGGAAGACGGACCCGACGGTGAGGGACGAAAGCTGGGGTCTCGAACCGGATTAG
9e75051ceb5ede8f79a8b8b3efdbd21b	DQ336966.1.919	Archaea;Halobacterota;Halobacteria;Halobacterales;Haloferacaceae;uncultured;	99.4	0	0	0	0	0	117	0	0	14	16	0	0	0	0	CCAAGTGATGGCCGATCTTATTGGGCCTAAAGCGTCCGTAGCCGGCCGTGCAAGTCCGTTGGGAAATCCGTGCGCTCAACGCACGGGCGTCCAGCGGAAACTGCACGGCTTGGGACCGGAAGGCTCGAGGAGTACGTCCGGGGTAGGAGTGAAATCCTGTAATCCTGGACGGACTACCGATGGCGAAAGCACCTCGAGAAGACGGATCCGACGGTGAGGGACGAAAGCTAGGGTCTCGAACCGGATTAG
a31145019100f25c747f276eb657fab5	KM257974.1.928	Archaea;Halobacterota;Halobacteria;Halobacterales;Haloferacaceae;uncultured;	97.39	0	0	0	0	0	0	0	0	0	99	0	0	0	0	GACCCTAGCTTTCGTCCCTCACTGTCGGATCCGTCCTCCCGAGATGCTTTCGCCATCGGTAGTCCGTCCAGGATTACAGGATTTCACTCCTACCCCGGACGTACTTCTCGGGTCTTCCGGTCCCAAGCCGAACAGTTTCCGCTGGACGCCCGCGCGTTGAGCGCGCGGATTTCCCAACGGACTTGCTCGGCCAGCTACGGACGCTTTAGGCCCAATAAGATCGGCCATCACTCGGGCTGCCGGTATTAC
a5713262761d0796dfeb4013276aa4bb	KM257974.1.928	Archaea;Halobacterota;Halobacteria;Halobacterales;Haloferacaceae;uncultured;	97.99	0	0	0	0	0	0	0	0	0	0	148	0	0	0	CCGAGTGATGGCCGATCTTATTGGGCCTAAAGCGTCCGTAGCTGGCCGAGCAAGTCCGTTGGGAAATCCGCGCGCTCAACGCGTGGGCGTCCAGCGGAAACTGCCCGGCTTGGGACCGGAAGACCCGAGGAGTACGTCCGGGGTAGGAGTGAAATCCTGTAATCCTGGACGGACTACCGATGGCGAAAGCACCTCGGGAGGACGGATCCGACAGTGAGGGACGAAAGCTAGGGTCTCGAACCGGATTAG
a73b5831b6f30a54091d349f3dd893cf	KM257974.1.928	Archaea;Halobacterota;Halobacteria;Halobacterales;Haloferacaceae;uncultured;	97.59	0	0	0	0	0	0	0	0	0	129	0	0	0	0	CCGAGTGATGGCCGATCTTATTGGGCCTAAAGCGTCCGTAGCTGGCCGAGCAAGTCCGTTGGGAAATCCGCGCGCTCAACGCGCGGGCGTCCAGCGGAAACTGTTCGGCTTGGGACCGGAAGACCCGAGAAGTACGTCCGGGGTAGGAGTGAAATCCTGTAATCCTGGACGGACTACCGATGGCGAAAGCATCTCGGGAGGACGGATCCGACAGTGAGGGACGAAAGCTAGGGTCTCGAACCGGATTAG
aa4bd173f0e8b18b21135c574031d570	KY458507.1.1473	Archaea;Halobacterota;Halobacteria;Halobacterales;Haloferacaceae;uncultured;	96.94	0	0	16	22	22	0	0	0	0	0	0	0	0	0	GCGAGTGATGACCGATGTTATTGGGCCTAAAGCGTCCGTAGCCGGCCGCGCAAGTCCATCGGGAAATCCAGCCGCTTAACGGCTGGGCGTCCGGTGGAAACTGCACGGCTTGGGGCCGGAAGACCTCAGGGGTACGTCCGGGGTAGGAGTGAAATCCCGTAATCCTGGACGGACCGCCGATGGCGAAAGCACCTGAGGAAGACGGACCCGACGGTGAGGGACGAAAGCTGGGGTCTCGAACCGGAT
ab0a79093c1cfd987aba4571d522b02e	KY458507.1.1473	Archaea;Halobacterota;Halobacteria;Halobacterales;Haloferacaceae;uncultured;	96.75	0	0	0	28	31	0	0	0	0	0	0	0	0	0	GACCCCAGCTTTCGTCCCTCACCGTCGGGTCCGTCTTCCTCAGGTGCTTTCGCCATCGGCGGTCCGTCCAGGATTACGGGATTTCACTCCTACCCCGGACGTACCCCTGAGGTCTTCCGGCCCCAAGCCGTGCAGTTTCCACCGGACGCCCAGCCGTTAAGCGGCTGGATTTCCCGATGGACTTGCGCGGCCGGCTACGGACGCTTTAGGCCCAATAACATCGGTCATCACTCGCGCTGCCGGTAT
ab86b9d77d122ce5f36d45506ed7f7a7	FN391243.1.1343	Archaea;Halobacterota;Halobacteria;Halobacterales;Haloferacaceae;uncultured;	96.8	0	0	0	0	0	0	0	0	0	0	0	0	6	0	TCGAGTGATGGCCGATGTTATTGGGCCTAAAGCGTCCGTAGCTTGCTGTTCAAGTCCATCGGGAAATCCACCGGCTCAACCGGTGGACGGCCGGTGGAAACTGTTCAGCTTGGGGCCGGGAGACTCAGCGGGTACGTCCGGGGTAGGAGTGAAATCCTGTAATCCTGGACGGACCACCGATGGCGAAAGCACGCTGAGAGACCGGACCCGACAGTGAGGGACGAAAGCTGGGGTCACGAACCGGATTAGATACCCGGGTAGTCCCAGCCGTAAACGATGCTCGCTAGGTCTGCCGTTCACTACGAGTGGATGGTGGGCTGCAGTGAAGACGATAAGCGAGCCGCCTGGGAAGTACGTCC
b06bdf647119c1d7fd2579c39a57d0b4	DQ432495.1.1399	Archaea;Halobacterota;Halobacteria;Halobacterales;Haloferacaceae;uncultured;	97.39	0	0	0	0	0	247	103	43	116	26	0	0	0	0	GACCCCAGCTTTCGTCCCTCACCGTCGGGTCCGTCTTCCCAGGGTGCTTTCGCCATCGGCGGTCCGTCCGGGATTACGGGATTTCACTCCTACCCCGGACGTACCCCCTGGGTCTTCCGGCCCCAAGCCATACAGTTTCCGCCGGACGCCCACGCGTTGAGCGCGTGGATTTCCCGACGGACTTGCATGGCCGGCTACGGACGCTTTAGGCCCAATAAGATCGGTCATCACTCGGGCTGCCGGTATTAC
b2dc4cf0d772777ef2bf7f2a4b8fdea4	HE604620.1.918	Archaea;Halobacterota;Halobacteria;Halobacterales;Haloferacaceae;uncultured;	97.77	0	0	117	192	233	0	0	0	0	105	0	0	24	0	GACCCCAGCTTTCGTCCCTCACTGTCGGATCCGTCTTCCCGAGGTGCTTTCGCCATCGGCGGTCCGTCCGGGATTACGGGATTTCACTCCTACCCCGGACGTACCCCTCGGGTCTTCCGGTCCCAAGCCGAACAGTTTCCGCCGGACGCCCAGCAGTTGAGCTGCTGGATTTCCCGACGGACTTGCTCGGCCAGCTACGGACGCTTTAGGCCCAATAAGATCGGCCATCACTCGCGCTGCCGGTAT
b3291948fd6329b1a434102b04ec4f62	DQ432495.1.1399	Archaea;Halobacterota;Halobacteria;Halobacterales;Haloferacaceae;uncultured;	97.39	0	0	0	0	0	0	0	0	0	0	0	18	0	0	CCGAGTGATGGCCGATCTTATTGGGCCTAAAGCGTCCGTAGCCGGCCAGGCAAGTCCGTCGGGAAATCCGCACGCTCAACGTGCGGGCGGCCGGCGGAACCTGCCTGGCTTGGGACCGGAAGACCCAACGGGTACGTCCGGGGTAGGAGTGAAATCCCGTAATCCTGGACGGACCACCGATGGCGAAAGCACGTTGGGAGGACGGATCCGACGGTGAGGGACGAAAGCTAGGGTCTCGAACCGGATTAG
b34776e62aef45740861ea007b12bbb1	MG388248.1.923	Archaea;Halobacterota;Halobacteria;Halobacterales;Haloferacaceae;uncultured;	95.78	0	0	0	0	0	144	0	0	0	0	0	0	0	0	GACCCCAGCTTTCGTTCCTCACTGTCGGATCCGTGCTCTTGAGGTGCTTTCGCCATCGGTGGTCCGTCCAGGATTACAGGATTTCACTCCTACCCCGGACGTACCCCTCAAGTCTCCCGGTCCCAAGCCGTTCAGTTTTCACCGGACGACTACTCGTTAGGCGAGTAGATTTCCCGATGAACTTGAACGGCCAGCTACGAACGCTTTAGGCCCAATAAAATCGGCCATCACTCGAACTGCCGGTATTAC
b46f5c9e74c4b90f98f8cfcfc6bcdd3e	KM257974.1.928	Archaea;Halobacterota;Halobacteria;Halobacterales;Haloferacaceae;uncultured;	96.59	0	0	0	0	0	0	0	0	0	0	53	0	0	0	CCGAGTGATGACCGTGATTATTGGGCCTAAAGCGTCCGTAGCCGGCCGGACAAGTCCGTTGGGAAATCGACGCGCTCAACGCGTCGGCGTCCAGCGGAAACTGTTCGGCTTGGGACTGGAAGGCTCGAGGAGTACGTCCGGGGTAGGAGTGAAATCCCGTAATCCTGGACGGACTACCGATGGCGAAAGCACCTCGAGAGGACAGATCCGACGGTCAGGGACGAAAGCTGAGGTCTCGAACCGGATTAG
b5802e995c112b4bbc14f3feb7dfdd0d	DQ432495.1.1399	Archaea;Halobacterota;Halobacteria;Halobacterales;Haloferacaceae;uncultured;	96.55	0	0	44	65	43	0	0	0	0	0	0	99	0	28	GACCCCAGCTTTCGTCCCTCACCGTCGGGTCCGTCTTCCCAGGGTGCTTTCGCCATCGGCGGTCCGTCCGGGATTACGGGATTTCACTCCTACCCCGGACGTACCCCCTGGGTCTTCCGGCCCCAAGCCACACAGTTTCCGCCGGACGCCCGCGTGTTGGGCACGCGGATTTCCCGACGGACTTGCGCGGCCGGCTACGGACGCTTTAGGCCCAATAAGATCGGTCATCACTCGGGCTGCCGGTAT
b6f80c950dde6e1e3d2dc7469e13afaa	EU722671.1.1443	Archaea;Halobacterota;Halobacteria;Halobacterales;Haloferacaceae;uncultured;	98.47	0	0	0	0	0	0	0	0	0	37	0	0	45	0	TCGAGTGATGGCCGCTGTTATTGGGCCTAAAGCGTCCGTAGCTGGCCGAACAAGTCCATCGGGAAATCCATCCGCTCAACGGATGGGCGTCCGGCGGAAACTGTTCGGCTTGGGACCGGAAGACCCGAGGGGTACGTCCGGGGTAGGAGTGAAATCCCGTAATCCTGGACGGACCGCCGGTGGCGAAAGCGCCTCGGGAGGACGGATCCGACAGTGAGGGACGAAAGCTAGGGTCACGAACCGGATTAGATACCCGGGTAGTCCTAGCCGTAAACAATGCTCACTAGGTGTGGCACTGGCTACGAGCCAGTGCTGTGCCGTAGGGAAGCCGTGAAGTGAGCCGCCTGGGAAGTACGTCC
bb647c17e61d72bbc7b16e4902e8cbdf	KM257974.1.928	Archaea;Halobacterota;Halobacteria;Halobacterales;Haloferacaceae;uncultured;	97.79	0	0	0	0	0	0	0	0	0	0	139	22	0	0	GACCCTAGCTTTCGTCCCTCACTGTCGGATCCGTCCTCCCGAGGTGCTTTCGCCATCGGTAGTCCGTCCAGGATTACAGGATTTCACTCCTACCCCGGACGTACTCCTCGGGTCTTCCGGTCCCAAGCCGGGCAGTTTCCGCTGGACGCCCACGCGTTGAGCGCGCGGATTTCCCAACGGACTTGCTCGGCCAGCTACGGACGCTTTAGGCCCAATAAGATCGGCCATCACTCGGGCTGCCGGTATTAC
bbaaf3f2e9bd808ba4386b1b62d0d75f	HE604620.1.918	Archaea;Halobacterota;Halobacteria;Halobacterales;Haloferacaceae;uncultured;	97.96	0	0	130	177	238	0	0	0	0	111	0	0	27	0	GCGAGTGATGGCCGATCTTATTGGGCCTAAAGCGTCCGTAGCTGGCCGAGCAAGTCCGTCGGGAAATCCAGCAGCTCAACTGCTGGGCGTCCGGCGGAAACTGTTCGGCTTGGGACCGGAAGACCCGAGGGGTACGTCCGGGGTAGGAGTGAAATCCCGTAATCCCGGACGGACCGCCGATGGCGAAAGCACCTCGGGAAGACGGATCCGACAGTGAGGGACGAAAGCTGGGGTCTCGAACCGGAT
bc755c22ba153f901277f203c3e4b421	EU869373.1.1239	Archaea;Halobacterota;Halobacteria;Halobacterales;Haloferacaceae;uncultured;	99.3	0	0	0	0	0	0	0	35	0	0	0	0	0	0	AGACGTACTTCCCAGGCGGCCCGCTTCACGTCTTCACTACGGCACAGCACCGGCTCGTAGCCAGTGCCACACCTAGCGGGCATCGTTTACGGCTAGGACTACCCGGGTATCTAATCCGGTTCGTGACCCTAGCTTTCGTCCCTCACCGTCGGGTCCGTCCTCCCGAGGCGCTTTCGCCACCGGCGGTCCGTCCAGGATTACGGGATTTCACTCCTACCCCGGACGTACCCCTCGGGTCCTCCGGCCCCAAGCCGAACAGTTTCCGCCGGACGCCCATCGGTTAAGCCGATGGATTTCCCGACGGACTTGTTCGGCCGGCTACGGACGCTTTAGGCCCAATAATAGCGGCCATCACTCGA
bf2bfbac959c8c9b9bac672bef5c5662	DQ336966.1.919	Archaea;Halobacterota;Halobacteria;Halobacterales;Haloferacaceae;uncultured;	99.8	0	0	0	57	78	39	0	0	0	370	7330	29	0	0	GACCCTAGCTTTCGTCCCTCACCGTCGGATCCGTCTTCTCGAGGTGCTTTCGCCATCGGTAGTCCGTCCAGGATTACAGGATTTCACTCCTACCCCGGACGTACTCCTCGAGCCTTCCGGTCCCAAGCCGTGCAGTTTCCGCTGGTCGCCCGCGCGTTGAGCGCGCGGATTTCCCAACGGACTTGCACGGCCGGCTACGGACGCTTTAGGCCCAATAAGATCGGCCATCACTCGGACTGCCGGTATTAC
bfa51b3ae31a3067f91b06004aa86a2a	DQ336966.1.919	Archaea;Halobacterota;Halobacteria;Halobacterales;Haloferacaceae;uncultured;	98.4	0	0	0	0	0	841	0	15	0	79	0	0	0	0	GACCCTAGCTTTCGTCCCTCACCGTCGGATCCGTCTTCTCGAGGTGCTTTCGCCATCGGTAGTCCGTCTAGGATTACAGGATTTCACTCCTACCCCAGACGTACTCCTCGAGCCTTCCGGTCCCAAGCCGTACAGTTTCCGCTGGACGCCTGTGCGTTGAGCGCACAGATTTCCCAACGGACTTGCACGGCCGGCTACGGACGCTTTAGGCCCAATAAGATCGGCCATCACTTGGACTGCCGGTATTAC
c434ba1de8ec479d265032b70b8210d3	MG388248.1.923	Archaea;Halobacterota;Halobacteria;Halobacterales;Haloferacaceae;uncultured;	100	0	0	0	0	0	0	0	0	0	0	0	0	0	6	TCGAGTGATGGCCGATTTTATTGGGCCTAAAGCGTCCGTAGCTGGCCCTGCAAGTCCGTCGGGAAATCCACTCGCCTAACGAGTGGGCGTCCGGCGGAAACTACAGGGCTTGGGACCGGAAGACTTGAGGGGTACGTCTGGGGTAGGAGTGAAATCCTGTAATCCTGGACGGACCGCCGATGGCGAAAGCACCTCAAGACGACGGATCCGACAGTGAGGGACGAAAGCTAGGGTCTCGAACCGGAT
c6c50e2bcf13472bd6034cce4cc0df88	HE604620.1.918	Archaea;Halobacterota;Halobacteria;Halobacterales;Haloferacaceae;uncultured;	99.8	0	0	22	30	26	0	0	0	0	2356	86	13	101	0	ACGAGTGATGGCCGATTTTATTGGGCCTAAAGCGTCCGTAGCTGGCCGTACAAGTCCGTCGGGAAATCCACCAGCTCAACTGGTGGGCGTCCGGCGGAAACTGTTCGGCTTGGAGCCGGAAGACCCAAGGGGTACGTCCGGGGTAGGAGTGAAATCCCGTAATCCCGGACGGACCGCCGATGGCGAAAGCACCTTGGGAAGACGGACTCGACAGTGAGGGACGAAAGCTGGGGTCTCGAACCGGATTAG
c7049b6ee0a63ce19b853fa43f42f597	EU869373.1.1239	Archaea;Halobacterota;Halobacteria;Halobacterales;Haloferacaceae;uncultured;	97.56	0	0	0	0	9	0	0	0	0	0	0	0	0	0	GACCCTAGCTTTCGTCCCTGACCGTCGGGTCCGTCCTCCCGAGGCGCTTTCGCCACCGGCGGTCCGCCCGGGATTACGGGATTTCACTCCTACCCCGGACGTACCCCTCGGGTCCTCCGGCCCCAAGCCGTACAGTTTCCGCCGGACGCCCATCGGTTAAGCCGATGGATTTCCCGACGGACTTGCACGGCCGGCTACGGACGCTTTAGGCCCAATAACAGCGGCCATCACTCGAGCTGCCGGTAT
ca4ee0f016af773bd6c8546f4a7d1491	KT216154.1.919	Archaea;Halobacterota;Halobacteria;Halobacterales;Haloferacaceae;uncultured;	95.38	0	0	0	0	0	0	0	0	0	0	0	8	0	0	GACCCTAGCTTTCGTCCCTCACTGTCAGGTCCGTCCTCCCAAGGTGCTTTCGCCATCGGTGGTCCGTCTAGGATTACGGGATTTCACTCCTACCCCAGACGTACCCCTTGGGTCGTCCGGCCTCAAGCTGGCGGGTTTCCACCGGACGCCCATCCGTTGAGCGGATGGATTTCCCGATGGACCTGTCCAGCAAGCTACGGACGCTTTAGGCCCAATAATAGCGGCCATCACTTGGGCTGCCGGTATTAC
d47c61a4dedd929c5edea8f585556417	KM257974.1.928	Archaea;Halobacterota;Halobacteria;Halobacterales;Haloferacaceae;uncultured;	96.37	0	0	0	0	0	0	0	0	0	0	420	0	0	0	ACGAGTGATGGCCGATTTTATTGGGCCTAAAGCGTCCGTAGCCGGCCGCGCAAGTCCGTCGGGAAACCCGCTCGCTCAACGAGCGGCCGTCCGGCGGAAACTGCACGGCTTGGGACCGAACGACCCGAGGGGTACGTCCAGGGTAGGAGTGAAATCCCGTAATCCTGGACGGACCACCGATGGCGAAAGCACCTCGGGAAGACGGATCCGACGGTCAGGGACGAAAGCTGGGGTCTCGAACCGGATTAG
d692cc586c32821ac5777606517be172	KM257974.1.928	Archaea;Halobacterota;Halobacteria;Halobacterales;Haloferacaceae;uncultured;	97.99	0	0	0	37	0	0	0	0	0	0	0	52	0	0	CCGAGTGATGGCCGATCTTATTGGGCCTAAAGCGTCCGTAGCTGGCCGAGCAAGTCCGTTGGGAAATCCGCGCGCTCAACGCGTGGGCGTCCAGCGGAAACTGTTCGGCTTGGGACCGGAAGACCCGAGGAGTACGTCCGGGGTAGGAGTGAAATCCCGTAATCCTGGACGGACTACCGATGGCGAAAGCACCTCGGGAGGACGGATCCGACAGTGAGGGACGAAAGCTAGGGTCTCGAACCGGATTAG
dace98c3b6f08386c4e354567ce42d10	LKMJ01012234.3184.4646	Archaea;Halobacterota;Halobacteria;Halobacterales;Haloferacaceae;uncultured;	97.36	0	0	58	330	397	0	0	0	0	0	0	0	0	0	GACCCTAGCTTTCGTCCCTCACTGTCGGATCCGTCTTCCCAACGTGCTTTCGCCATCGGTGGTCCGTCCAGGATTACGGGATTTCACTCCTACCCCGGACGTACCCGTTGGGTCTTCCGGTCCCAAGCCGCGCAGTTTCCGCCGGACGCCCGCACGTTGAGCGTGCGGATTTCCCGACGGACTTGCGCGGCCAGCTACGGACGCTTTAGGCCCAATAAGATCGGCCATCACTTGGACTGCCGGTAT
dd669b59261f3916f52c789f9fddffbc	KM257974.1.928	Archaea;Halobacterota;Halobacteria;Halobacterales;Haloferacaceae;uncultured;	96.58	0	0	0	0	0	24	0	0	0	0	0	0	0	0	ACGAGTGATGGCCGATATTATTGGGCCTAAAGCGTCCGTAGCCGGCCGCGCAAGTCCGTCGGGAAACCCGCTCGCTCAACGAGCGGACGTCCGGCGGAAACTGCACGGCTTGGGACCGAACGACTCGAGGGGTACGTCCAGGGTAGGAGTGAAATCCCGTAATCCTGGACGGACCGCCGATGGCGAAAGCACCTCGAGAAGACGGATCCGACGGTCAGGGACGAAAGCTGGGGTCTCGAACCGGATTAG
ddc8a74fca986fe8ccbf1e387a6dc485	KM496557.1.1393	Archaea;Halobacterota;Halobacteria;Halobacterales;Haloferacaceae;uncultured;	96.19	0	0	0	0	0	13	0	0	0	0	0	0	0	0	GACCCCAGCTTTCGTCCCTCACTGTCGGATCCGTGCTCCCGAGGTGCTTTCGCCATCGGTAGTCCGTCCAGGATTATGGGATTTCACTCCTACCCTGGACGTACTCCTCGGGTCTTCCGGTCCCAAGCCGAACAGTTTCCACCGGACCCCTCTCCGTTGGGCGGAGAGATTTCCCGATGGACTTGTTCGGCCAGCTACGGACGCTTTAGGCCCAATAATATCGGCCATCACTCGTGCTGCCGGTATTAC
de3015e723fe800f6043bbdc339f49b5	KM257974.1.928	Archaea;Halobacterota;Halobacteria;Halobacterales;Haloferacaceae;uncultured;	96.59	0	0	0	0	0	94	0	0	0	0	0	0	0	0	CCGAGTGATGACCGTGATTATTGGGCCTAAAGCGTCCGTAGCCGGCCGGGCAAGTCCGTTGGGAAATCGACGCGCTCAACGCGTCGGCGTCCAGCGGAAACTGTTCGGCTTGGGACCGGAAGGCTCGAGGAGTACGTCCGGGGTAGGAGTGAAATCCCGTAATCCTGGACGGACTACCGATGGGGAAACCACCTCGAGAGGACGGATCCGACGGTCAGGGACGAAAGCTGAGATCTCGAACCGGATTAG
de4f9250c1da7cbbf81330c38d6149b8	HE604442.1.919	Archaea;Halobacterota;Halobacteria;Halobacterales;Haloferacaceae;uncultured;	98.19	0	0	0	0	0	0	0	0	0	219	0	0	0	0	TCGAGTGATGGCCGCTGTTATTGGGCCTAAAGCGTCCGTAGCCGGCCGGGCAAGTCCGTCGGGAAATCTACGCGCTTAACGCGTGGGCGTCCGGCGGAAACTGTTCGGCTTGGGGCCGGAAGACCTGAGGGGTACGTCCGGGGTAGGAGTGAAATCCTGTAATCCCGGACGGACCGCCGGTGGCGAAAGCGCCTCAGGAAGACGGACCCGACGGTGAGGGACGAAAGCTAGGGTCTCGAACCGGATTAG
df21709b781949da950911b341041d6a	KY458507.1.1473	Archaea;Halobacterota;Halobacteria;Halobacterales;Haloferacaceae;uncultured;	95.94	0	0	174	417	333	115	0	0	0	67	22	12	0	0	TCGAGTGATGACCGATGTTATTGGGCCTAAAGCGTCCGTAGCCGGCCGTGCAAGTCCATCGGGAAATCCAGCCGCTTAACGGCTGGGCGTCCGGTGGAAACTGCACGGCTCGGGGCCAGAAGACCTCAGGGGTACGTTCGGGGTAGGAGTGAAATCCTGTAATCCTGAACGGACCGCCGATGGCGAAAGCACCTGAGGAAGATGGACCCGACGGTGAGGGACGAAAGCTGGGGTCTCGAACCGGAT
e17facfea39f6ae7f4dfa365db1a92f4	HE604442.1.919	Archaea;Halobacterota;Halobacteria;Halobacterales;Haloferacaceae;uncultured;	98.19	0	0	0	0	0	0	0	0	0	210	0	0	0	0	GACCCTAGCTTTCGTCCCTCACCGTCGGGTCCGTCTTCCTGAGGCGCTTTCGCCACCGGCGGTCCGTCCGGGATTACAGGATTTCACTCCTACCCCGGACGTACCCCTCAGGTCTTCCGGCCCCAAGCCGAACAGTTTCCGCCGGACGCCCACGCGTTAAGCGCGTAGATTTCCCGACGGACTTGCCCGGCCGGCTACGGACGCTTTAGGCCCAATAACAGCGGCCATCACTCGAGCTGCCGGTATTAC
e393f4682ef932f0011b62298b58f082	KM257974.1.928	Archaea;Halobacterota;Halobacteria;Halobacterales;Haloferacaceae;uncultured;	97.19	0	0	0	0	0	0	0	0	0	15	30	20	0	0	GACCCTAGCTTTCGTCCCTCACTGTCGGATCCGTCCTCCCGAGGTGCTTTCGCCATCGGTAGTCCGTCCAGGATTACAGGATTTCACTCCTACCCCGGACGTACTCCTCGGGTCTTCCGGTCCCAAGCCGGGCAGTTTCCGCTGGACGCCCGCATGTTGAGCATGCGGATTTCCCAACGGACTTGCTCGGCCAGCTACGGACGCTTTAGGCCCAATAAGATCGGCCATCACTCGGGCTGCCGGTATTAC
e4163ba91307285ddeba5966f26ecd13	KM257974.1.928	Archaea;Halobacterota;Halobacteria;Halobacterales;Haloferacaceae;uncultured;	98.19	0	0	0	0	0	0	0	0	0	0	247	35	0	0	CCGAGTGATGGCCGATCTTATTGGGCCTAAAGCGTCCGTAGCCGGCCGTGCAAGTCCGTTGGGAAATCCGCGCGCTCAACGTGCGGGCGCCCAGCGGAAACTGCACGGCTTGGGACCGGAAGGCCCGAGGAGTACGTCTGGGGTAGGAGTGAAATCCCGTAATCCCAGACGGACTGCCGATGGCGAAAGCACCTCGGGAAGACGGATCCGACGGTGAGGGACGAAAGCTAGGGTCTCGAACCGGATTAG
e62696fe9876e4eff98d896ae1e3b7df	HQ400469.1.920	Archaea;Halobacterota;Halobacteria;Halobacterales;Haloferacaceae;uncultured;	97.19	0	0	0	0	0	0	0	0	0	0	0	9	0	0	GACCCTAGCTTTCGTCCCTCACCGTCGGATCCGTCTTCCCGAGGTGCTTTCGCCATCGGCGGTCCGTCCAGGATTACGGGATTTCACTCCTACCCCGGACGTACCCCTCGGGTCTTCCGGTCCCAAGCCGCGTGGTTTCCGCCGGACGCCCGCCAGTTGAGCTGGCGGATTTCCCGACGGACCTACGCGGCCGGCTACGGACGCTTTAGGCTCAATAAGATCGGCCATCACTCGAGCTGCCGGTATTAC
e88d555a9824f5d96de1ca6078b31d27	DQ336966.1.919	Archaea;Halobacterota;Halobacteria;Halobacterales;Haloferacaceae;uncultured;	98.4	0	0	0	0	19	948	0	12	0	122	0	0	0	0	CCAAGTGATGGCCGATCTTATTGGGCCTAAAGCGTCCGTAGCCGGCCGTGCAAGTCCGTTGGGAAATCTGTGCGCTCAACGCACAGGCGTCCAGCGGAAACTGTACGGCTTGGGACCGGAAGGCTCGAGGAGTACGTCTGGGGTAGGAGTGAAATCCTGTAATCCTAGACGGACTACCGATGGCGAAAGCACCTCGAGAAGACGGATCCGACGGTGAGGGACGAAAGCTAGGGTCTCGAACCGGATTAG
ea15e7c7ad99734294f70d1c724caa78	DQ432495.1.1399	Archaea;Halobacterota;Halobacteria;Halobacterales;Haloferacaceae;uncultured;	98.19	0	0	0	51	42	233	0	0	0	33	0	44	0	0	GACCCCAGCTTTCGTCCCTCACCGTCGGGTCCGTCTTCCCAGGGTGCTTTCGCCATCGGCGGTCCGTCCGGGATTACGGGATTTCACTCCTACCCCGGACGTACCCCCTGGGTCTTCCGGCCCCAAGCCGGGCAGTTTCCGCCGGACGCCCACGCGTTGAGCGCGTGGATTTCCCGACGGACTTGCTCGGCCGGCTACGGACGCTTTAGGCCCAATAAGATCGGTCATCACTCGGGCTGCCGGTATTAC
f0fbc716d288049d1d2cb32fea67c442	HE604442.1.919	Archaea;Halobacterota;Halobacteria;Halobacterales;Haloferacaceae;uncultured;	96.41	0	0	0	0	0	0	0	0	17	0	0	0	0	0	ACGAGTGATGGCCGCTTTTATTGGGCCTAAAGCGTCCGTAGCCGGCCGAGCAAGTCCATCGGGAAATCCGCGTGCCTAACACGTGGGCGTCCGGTGGAAACTGTTCGGCTTGGGGCCGGAAGACCCGAAGGGTACGTCCGGGGTAGGAGTGAAATCCTGTAATCCTGGACGGACCGCCGATGGCGAAAGCACTTCGGGAAGACGGACCCGACGGTGAGGGACGAAAGCTGGGGTCTCGAACCGGAT
f4369161ac297aa0f4fc3ba98c6c98c6	DQ432495.1.1399	Archaea;Halobacterota;Halobacteria;Halobacterales;Haloferacaceae;uncultured;	97.99	0	0	0	0	0	134	0	0	0	0	0	0	0	0	GACCCCAGCTTTCGTCCCTCACCGTCGGGTCCGTCTTCCCAGGGTGCTTTCGCCATCGGCGGTCCGTCCGGGATTACAGGATTTCACTCCTACCCCGGACGTACCCCCTGGGTCTTCCGGCCCCAAGCCGGACAGTTTCCGCCGGACGCCCACGCGTTGAGCGCGTGGATTTCCCGACGGACTTGCCCGGCCGGCTACGGACGCTTTAGGCCCAATAAGATCGGTCATCACTCGGGCTGCCGGTATTAC
f5a58cb107adc52542dfa958cc906ede	HQ400486.1.919	Archaea;Halobacterota;Halobacteria;Halobacterales;Haloferacaceae;uncultured;	98.38	0	0	0	0	0	26	0	0	0	0	0	0	0	0	CCGAGTGATGGCCGCTATTATTGGGCCTAAAGCGTCCGTAGCCGGCCGGACAAGTCCGTCGGGAAATCCATCGGCCCAACCGATGGACGTCCGGCGGAAACTGTCCGGCTTGGGACCGGAAGACCCGAGGGGTACGTCCGGGGTAGGAGTGAAATCCCGTAATCCTGGACGGACCGCCGGTGGCGAAAGCGCCTCGGGAAGACGGATCCGACGGTGAGGGACGAAAGCTAGGGTCTCGAACCGGATTAG
f6f6555db8da6250304906b0b5371643	JN714428.1.1475	Archaea;Halobacterota;Halobacteria;Halobacterales;Haloferacaceae;uncultured;	99.8	0	0	0	0	0	0	0	0	0	0	0	0	0	10	GACCCGAGCTTTCGTCCCTCACTGTCGAATCCGTCCTCCCAGCGTGCTTTCGCCATCGGCGGTCCGTCCAGGATTACGGGATTTCACTCCTACCCCGGACGTACCCGCTGGGTCTTCCGGTCCCAAGCCACGCAGGTTCCACCGGCCGCCCGCACGTTGAGCGCGCGGATTTCCCGATGGACTTGCATGGCCAGCTACGGACGCTTTAGGCCCAATAATATCGGCCATCACTCGGACTGCCGGTAT
f81c6b7697c0588ff1f109c77094da12	HQ400485.1.919	Archaea;Halobacterota;Halobacteria;Halobacterales;Haloferacaceae;uncultured;	100	0	0	0	0	0	11	0	0	0	0	0	0	0	0	GCAAGTGATGGCCGATCTTATTGGGCCTAAAGCGTCCGTAGCTGGCCAGGCAAGTCCATCGGGAAATCCACCCGCTCAACGGGTGGACGGCCGGTGGAAACTGCCCGGCTCGGGACCGGAAGACCCAACGGGTACGTCCAGGGTAGGAGTGAAATCCCGTAATCCTGGACGGACCGCCGATGGCGAAAGCACGTTGGGAAGACGGATCCGACAGTGAGGGACGAAAGCTAGGGTCTCGAACCGGATTAG
f9a7b94adc8076b5ab9bc9a8f6f9507c	HQ425155.1.1428	Archaea;Halobacterota;Halobacteria;Halobacterales;Haloferacaceae;uncultured;	97.91	0	0	0	0	0	0	0	0	0	10	0	0	15	0	AGACGTACTTCCCAGGCGGCCCGCTTCACGGCTTCCCTACGGCACAGCACTGGCACGTAGCCAGTGCCACACCTAGCGGGCAATGTTTACGGCTGGGACTACCCGGGTATCTAATCCGGTTCGAGACCCCAGCTTTCGTCCCTCACCGTCGGGTCCGTCTTCCCGAAGTGCTTTCGCCATCGGCGGTCCGTCCGGGATTACGGGATTTCACTCCTACCCCGGACGTACCCTTCGGGTCTTCCGGCCCCAAGCCGAACAGTTTCCGTCGGACGCCCACCGGTTGAGCCGGTGGATTTCCCGACGGACTTGCTCGGCCGGCTACGGACGCTTTAGGCCCAATAAGATCGGCCATCACTCGC
fabdb9e79ed47e2ab9170d6d701f1fcc	HE604442.1.919	Archaea;Halobacterota;Halobacteria;Halobacterales;Haloferacaceae;uncultured;	98.8	0	0	0	0	0	0	0	0	0	45	0	0	0	0	TCGAGTGATGGCCGCTGTTATTGGGCCTAAAGCGTCCGTAGCCGGCCGGACAAGTCCGTCGGGAAATCCACGTGCCTAACGCGTGGGCGTCCGGCGGAAACTGTTCGGCTTGGGGCCGGAAGACCCGAGGGGTACGTCCGGGGTAGGAGTGAAATCCCGTAATCCCGGACGGACCGCCGGTGGCGAAAGCGCCTCGGGAAGACGGACCCGACGGTGAGGGACGAAAGCTAGGGTCTCGAACCGGATTAG
fad981ef8f2ff07f758e326635a119d9	GU974351.1.909	Archaea;Halobacterota;Halobacteria;Halobacterales;Haloferacaceae;uncultured;	95.97	0	0	0	0	0	0	0	0	0	115	0	0	0	0	TCGAGTGATGGCCACTATTATTGGGCCTAAAGCGTCCGTAGCCGGCCGGGCAAGTCTATCGGGAAATCCACGCGCTTAACGCGTGGGCGTCCGGTGGAAACTGTTCGGCTTGGGGCCGGAAGACTCAGCGGGTACGTCCGGGGTAGGAGTGAAATCCTGTAATCCCGGACGGACCGCCGATAGCGAAAGCACGCTGAGAGGCCGGACCCGACGGTAAGGGACGAAAGCTGGGGTCACGAACCGGATTAG
fd7ac9e7a2bc0ad91e1b0e82488529ae	HE604442.1.919	Archaea;Halobacterota;Halobacteria;Halobacterales;Haloferacaceae;uncultured;	98.8	0	0	0	0	0	0	0	0	0	43	0	0	38	0	GACCCTAGCTTTCGTCCCTCACCGTCGGGTCCGTCTTCCCGAGGCGCTTTCGCCACCGGCGGTCCGTCCGGGATTACAGGATTTCACTCCTACCCCGGACGTACCCCTCGGGTCTTCCGGCCCCAAGCCGAACAGTTTCCGCCGGACGCCCACGCGTTGAGCACGTGGATTTCCCGACGGACTTGTCCGGCCGGCTACGGACGCTTTAGGCCCAATAATAGCGGCCATCACTCGAGCTGCCGGTATTAC
fd83d106c977d33a6cea742c6296b096	HQ400486.1.919	Archaea;Halobacterota;Halobacteria;Halobacterales;Haloferacaceae;uncultured;	100	0	0	0	0	0	9	0	0	0	0	0	0	0	0	GACCCTAGCTTTCGTCCCTCACCGTCGGATCCGTCTTCCCGAGGCGCTTTCGCCACCGGCGGTCCGTCCAGGATTACAGGATTTCACTCCTACCCCGGACGTACCCCTCGGGTCTTCCGGTCCCAAGCCGGACAGTTTCCGCCGGACGCCCAGCGGTTAGGCCGCTGGATTTCCCGACGGACTTGTTCGGCCGGCTACGGACGCTTTAGGCCCAATAATATTGGCCATCACTCGAGCTGCCGGTATTAC
ff174d3186e6313bb80816bc0ef39a03	KM496557.1.1393	Archaea;Halobacterota;Halobacteria;Halobacterales;Haloferacaceae;uncultured;	95.98	0	0	0	0	0	17	0	0	0	0	0	0	0	0	ACGAGTGATGGCCGATATTATTGGGCCTAAAGCGTCCGTAGCTGGCCGAACAAGTCCATCGGGAAATCTCTCCGCCCAACGGAGAGGGGTCCGGTGGAAACTGTTCGGCTTGGGACCGGAAGACCCGAGGAGTACGTCCAGGGTAGGAGTGAAATCCCATAATCCTGGACGGACTACCGATGGCGAAAGCACCTCGGGAGCACGGATCCGACAGTGAGGGACGAAAGCTGGGGTCTCGAACCGGATTAG
1c2fdd0d1f52c5a6182af934a0defbf1	KT216127.1.920	Archaea;Halobacterota;Halobacteria;Halobacterales;Halomicrobiaceae;	99.59	0	0	0	0	0	0	0	0	11	0	0	0	0	0	GACCCTAGCTTTCGTCCCTCACCGTCGGGTCCGTCTTCCTGAGGCGCTTTCGCCACCGGTGGTCCGTCCAGGATTACAGGATTTCACTCCTACCCCGGACGTACCCCTCAGGTCTTCCGGCCCCAAGCCAGTCAGTTTCCGCTGGACGCCCACGCGTTAGGCGCGTGGATTTCCCAACGGACTTGACTGGCCGGCTACGGACGCTTTAGGCCCAATAATAGCGGCCATCACTTGGGCTGCCGGTAT
31a97753f3681d37b4eb065387daaa54	KY933530.1.918	Archaea;Halobacterota;Halobacteria;Halobacterales;Halomicrobiaceae;	97.78	0	0	0	0	0	61	0	0	0	0	0	0	0	0	CCGAGTGATGGCCAATCTTATTGGGCCTAAAGCGTCCGTAGCCGGCCGGACAAGTCTGTTGGGAAATCCAGTGGCCTAACCACTGGGCGTCCAGCGGAAACTGTCTGGCTTGGGGCCGGAAGACCTGAGGGGTACGTCCGGGGTAGGAGTGAAATCCCGTAATCCTGGACGGACCACCGGTGGCGAAAGCGCCTCAGGAGGACGGACCCGACGGTGAGGGACGAAAGCTAGGGTCTCGAACCGGATTAG
3eb2181069742ab7aee70b02a92bc6fa	KT216127.1.920	Archaea;Halobacterota;Halobacteria;Halobacterales;Halomicrobiaceae;	99.59	0	0	0	0	0	0	0	0	12	0	0	0	0	0	CCAAGTGATGGCCGCTATTATTGGGCCTAAAGCGTCCGTAGCCGGCCAGTCAAGTCCGTTGGGAAATCCACGCGCCTAACGCGTGGGCGTCCAGCGGAAACTGACTGGCTTGGGGCCGGAAGACCTGAGGGGTACGTCCGGGGTAGGAGTGAAATCCTGTAATCCTGGACGGACCACCGGTGGCGAAAGCGCCTCAGGAAGACGGACCCGACGGTGAGGGACGAAAGCTAGGGTCTCGAACCGGAT
830c505b75fa1f782127ec97b71a1f54	KT165185.1.919	Archaea;Halobacterota;Halobacteria;Halobacterales;Halomicrobiaceae;	97.19	0	0	0	0	0	23	0	0	0	0	0	0	0	0	GACCCTAGCTTTCGTCCCTCACCGTCGGATCCGTTTTCCTGGGGCGCTTTCGCCACCGGCGGTCCGTCCGGGATTACAGGATTTCACTCCTACCCCGGACGTACCCCCCAGATCTCCCGGTCCCAAGCCGGACAGTTTCCGCCGGACGCCCACGCGTTGGGCGCGTGGATTTCCCGACGGACTTATCCGGCCGGCTACGGACGCTTTAGGCCCAATAAGAGCGGCCATCACTCGGGCTGCCGGTGTTAC
afa410c8279112ce105de041b1756f4c	KT165185.1.919	Archaea;Halobacterota;Halobacteria;Halobacterales;Halomicrobiaceae;	97.39	0	0	0	0	0	21	0	0	0	0	0	0	0	0	CCGAGTGATGGCCGCTCTTATTGGGCCTAAAGCGTCCGTAGCCGGCCGGATAAGTCCGTCGGGAAATCCACGCGCCCAACGCGTGGGCGTCCGGCGGAAACTGTCCGGCTTGGGACCGGGAGATCTGGGGGGTACGTCCGGGGTAGGAGTGAAATCCTGTAATCCCGGACGGACCGCCGGTGGCGAAAGCGCCCCAGGAAAACGGATCCGACGGTGAGGGACGAAAGCTAGGGTCTCGAACCGGATTAG
d74521ee851a557d6281d04d109e8e16	KY933530.1.918	Archaea;Halobacterota;Halobacteria;Halobacterales;Halomicrobiaceae;	97.59	0	0	0	0	0	61	0	0	0	0	0	0	0	0	GACCCTAGCTTTCGTCCCTCACCGTCGGGTCCGTCCTCCTGAGGCGCTTTCGCCACCGGTGGTCCGTCCAGGATTACGGGATTTCACTCCTACCCCGGACGTACCCCTCAGGTCTTCCGGCCCCAAGCCAGACAGTTTCCGCTGGACGCCCAGTGGTTAGGCCACTGGATTTCCCAACAGACTTGTCCGGCCGGCTACGGACGCTTTAGGCCCAATAAGATTGGCCATCACTCGGGCTGCCGGTATTAC
069320e40839e26d8e0f2a0ab9801e4d	AJ969914.1.918	Archaea;Halobacterota;Halobacteria;Halobacterales;Halomicrobiaceae;Candidatus Halobonum;	97.78	0	0	0	0	5	7	0	0	0	0	0	0	0	0	CCGAGTGATGGCCGATCTTATTGGGCCTAAAGCGTCCGTAGCCGGCCAGGGAGGTCCGTCGGGAAATCCACCAGCTCAACTGGTGGGCGTCCGGCGGAAACCCCCTGGCTTGGGACCGGAGGACCCGAGGGGTACGTCCGGGGTAGGAGTGAAATCCCGTAATCCCGGACGGACCGCCGATGGCGAAAGCACCTCGGGAAGACGGATCCGACGGTGAGGGACGAAAGCTGGGGTCTCGAACCGGATTAG
0753c4c54b1038eee75653d9e5918391	HQ400413.1.919	Archaea;Halobacterota;Halobacteria;Halobacterales;Halomicrobiaceae;Candidatus Halobonum;	96.38	0	0	0	0	0	0	0	0	0	6	186	7	0	0	TCGAGTGATGACCGATATTATTGGGCCTAAAGCGTCCGTAGCCGGCCAGGCAAGTCCGTCGGGAAACCCGCTCGCTCAACGAGCGGACGTCCGGCAGAAACTGCCTGGCTTGGGACCAGAAGACCCGAGGGGTACGTCCAGGGTAGGAGTGAAATCCCGTAATCCTGGACGGACCACCGATGGCGAAAGCACCTCGGGAAGCTGGATCCGACGGTCAGGGACGAAAGCTGGGGTCTCGAACCGGATTAG
105b38870933c3a02f8e69f0a9cff39d	HQ400413.1.919	Archaea;Halobacterota;Halobacteria;Halobacterales;Halomicrobiaceae;Candidatus Halobonum;	96.38	0	0	0	0	0	0	0	0	0	10	184	0	0	0	GACCCCAGCTTTCGTCCCTGACCGTCGGATCCAGCTTCCCGAGGTGCTTTCGCCATCGGTGGTCCGTCCAGGATTACGGGATTTCACTCCTACCCTGGACGTACCCCTCGGGTCTTCTGGTCCCAAGCCAGGCAGTTTCTGCCGGACGTCCGCTCGTTGAGCGAGCGGGTTTCCCGACGGACTTGCCTGGCCGGCTACGGACGCTTTAGGCCCAATAATATCGGTCATCACTCGAGCTGCCGGTATTAC
11a08cdf09c3622ebb162a46750ea090	KT216101.1.919	Archaea;Halobacterota;Halobacteria;Halobacterales;Halomicrobiaceae;Candidatus Halobonum;	97.59	0	0	0	0	0	5	0	0	0	0	0	0	0	0	GACCCTAGCTTTCGTCCCTCACCGTCGGATCCGTCTTCCCGAGGCGCTTTCGCCACCGGCGGTCCGTCCAGGATTACGGGATTTCACTCCTACCCCGGACGTACCCCTCGGGTCTTCCGGTCCCAAGCCGAACAGTTTCCGCTGGACGTCCGCTCGTTAAGCGAGCGGGTTTCCCAACGGACTTGCCCGGCCGGCTACGGACGCTTTAGGCTCAATAATAGCGGCCATCACTCGTGCTGCCGGTATTAC
48a6b3b6f540306004621cae270d4636	AJ969914.1.918	Archaea;Halobacterota;Halobacteria;Halobacterales;Halomicrobiaceae;Candidatus Halobonum;	97.59	0	0	0	0	13	58	0	0	0	0	0	0	0	0	GACCCTAGCTTTCGTCCCTCACCGTCGGATCCGTCTTCCCGAGGTGCTTTCGCCATCGGCGGTCCGTCCAGGATTACAGGATTTCACTCCTACCCCGGACGTACCCCTCGGGTCTTCCGGTCCCAAGCCAGATAGTATCCGCCGGACGCCCACCAGTTGAGCTGGTGGATTTCCCGACGGACTTGTCTGGCCGGCTACGGACGCTTTAGGCCCAATAAGATCGGCCATCACTCGGGCTGCCGGTATTAC
4cbd536a0f050db9404528bd87debe14	HQ400413.1.919	Archaea;Halobacterota;Halobacteria;Halobacterales;Halomicrobiaceae;Candidatus Halobonum;	96.97	0	0	0	0	0	12	0	0	0	0	0	0	0	0	CCGAGTGATGGCCGATCTTATTGGGCCTAAAGCGTCCGTAGCCGGCCAGGCAAGTCCGTCGGGAAATCCGCGCGCTCAACGTGCGGGGGTCCGGCGGAACCTGCGTGGCTTGGGACCGGAGGACCCGAGGGGTACGTCCGGGGTAGGAGTGAAATCCCGTAATCCTGGACGGACCACCGATGGCGAAAGCACCTCGGGAGGACGGCTCCGACGGTGAGGGACGAAAGCTGGGGTCTCGAACCGGATTAG
595e90fbbb61ef6d30bf8eb42159f442	AJ969914.1.918	Archaea;Halobacterota;Halobacteria;Halobacterales;Halomicrobiaceae;Candidatus Halobonum;	97.16	0	0	0	7	0	0	0	0	0	0	0	0	0	0	GACCCCAGCTTTCGTCCCTCACTGTCGGAGCCGTCTTCCCGAGGTGCTTTCGCCATCGGCGGTCCGTCCGGGATTACGGGATTTCACTCCTACCCCGGACGTACCCCTCGGGTCTTCCGGTCCCAAGCCATGCAGTTTCCGCCGGCCGCCCAACTGTTGGGCAGTTGGATTTCCCGACGGACTTGCGTGGCCAGCTACGGACGCTTTAGGCCCAATAAGATCGGCCATCACTCGGACTGCCGGTAT
59f5e7d1916c4fb2605176c8030c3493	KY114620.1.1472	Archaea;Halobacterota;Halobacteria;Halobacterales;Halomicrobiaceae;Candidatus Halobonum;	98.4	0	0	0	0	0	0	0	0	0	18	0	0	6	0	GACCCCAGCTTTCGTCCCTCACCGTCGGATCCGTCTTCCCGAGGTGCTTTCGCCATCGGCGGTCCGTCCGGGATTACGGGATTTCACTCCTACCCCGGACGTACCCCTCGGGTCTTCCGGTCCCAAGCCGAACAGTTTCCGCCGGACGCCCACCAGTTGAGCTGGTGGATTTCCCGACGGACTTGCTCGGCCGGCTACGGACGCTTTAGGCCCAATAAAATCGGCCATCACTCGCGCTGCCGGTATTAC
5f1da064562684677dc8f51dccea7875	AJ969914.1.918	Archaea;Halobacterota;Halobacteria;Halobacterales;Halomicrobiaceae;Candidatus Halobonum;	99.09	0	0	77	126	172	0	0	0	0	0	0	0	0	0	CCAAGTGATGGCCGATATTATTGGGCCTAAAGCGTCCGTAGCTGGCCGGGAAAGTCCGTCGGGAAATCCACCTGCTCAACAGGTGGGCGTCCGGCGGAAACTCCCTGGCTTGGGACCGGAAGACCCGAGGGGTACGTCCGGGGTAGGAGTGAAATCCTGTAATCCTGGACGGACCGCCGATGGCGAAAGCACCTCGGGAAGACGGATCCGACAGTGAGGGACGAAAGCTGGGGTCTCGAACCGGAT
6e44b0d0d32796fb3b5ef7a8d570784d	KT216101.1.919	Archaea;Halobacterota;Halobacteria;Halobacterales;Halomicrobiaceae;Candidatus Halobonum;	97.47	0	0	0	0	0	0	0	0	0	5	0	0	0	0	ACGAGTGATGGCCGCTATTATTGAGCCTAAAGCGTCCGTAGCCGGCCGGGCAAGTCCGTTGGGAAACCCGCTCGCTTAACGAGCGGACGTCCAGCGGAAACTGTTCGGCTTGGGACCGGAAGACCCGAGGGGTACGTCCGGGGTAGGAGTGAAATCCCGTAATCCTGGACGGACCGCCGGTGGCGAAAGCGCCTCGGGAAGACGGATCCGACGGTGAGGGACGAAAGCTAGGGTCTCGAACCGGATTAG
6ed932b608628dfc3b00bfe1b254dc89	KY114620.1.1472	Archaea;Halobacterota;Halobacteria;Halobacterales;Halomicrobiaceae;Candidatus Halobonum;	98.19	0	0	11	19	14	135	0	0	0	0	0	0	0	0	GACCCCAGCTTTCGTCCCTCACCGTCGGGTCCGTCCTCCCGAGGTGCTTTCGCCATCGGCGGTCCGTCCAGGATTACGGGATTTCACTCCTACCCCGGACGTACCCCTCGGGTCTTCCGGCCCCAAGCCGAGCAGTTTCCGCCGGACGCCTACCAGTTGAGCTGGTAGATTTCCCGACGGACTTGCCCGGCCGGCTACGGACGCTTTAGGCCCAATAAGATCGGCCATCACTCGCGCTGCCGGTATTAC
71d89df1e4f1f9df3dfa33fa40bf1f25	ASGZ01000037.94759.96218	Archaea;Halobacterota;Halobacteria;Halobacterales;Halomicrobiaceae;Candidatus Halobonum;	96.99	0	0	0	0	0	0	0	0	0	0	0	34	0	0	GACCCTAGCTTTCGTCCCTCACCGTCGGATCCGTCCTCCCGAGGTGCTTTCGCCATCGGCGGTCCGTCCAGGATTACAGGATTTCACTCCTACCCCGGACGTACCCCTCGGGTCTTCCGGTCCCAAGCCGAGCAGTTTCCGCTGGTCGCCCACCCGTTGAGCGAGTGGATTTCCCAACGGACTTGCTCGGCCGGCTACGGACGCTTTAGGCCCAATAACAACGGCCATCACTTGCGCTGCCGGTATTAC
862cde18406c76fadb3b114526c4ee84	KT216145.1.919	Archaea;Halobacterota;Halobacteria;Halobacterales;Halomicrobiaceae;Candidatus Halobonum;	98.28	0	0	0	0	0	19	0	0	0	0	0	0	0	0	CCGAGTGATGGCCAATGTTATTGGGCCTAAAGCGTCCGTAGCCGGCCGAACAAGTCCGTCGGGAAATCCATCCGCCCAACGGATGGGCGTCCGGCGGAAACTGTTCGGCTTGGGACAGGAAGACCCGAGGGGTACGTCCGGGGTAGGAGTGAAATCCCGTAATCCTGGACGGACCGCCGATGGCGAAAGCACCTCGGGAAGACTGATCCGACGGTGAGGGACGAAAGCTGGGGTCTCGAACCGGATTAG
99945581e7d7bc7279e156aed277497f	KX061135.1.919	Archaea;Halobacterota;Halobacteria;Halobacterales;Halomicrobiaceae;Candidatus Halobonum;	98.4	0	0	0	0	0	0	0	0	0	0	0	14	0	10	GACCCTAGCTTTCGTCCCTCACCGTCGGATCAGTCTTCCCGAGGTGCTTTCGCCATCGGCGGTCCGTCCAGGATTACGGGATTTCACTCCTACCCCGGACGTACCCCTCGGATCTTCCTGTCCCAAGCCGAACAGTTTCCGCCGGACGCCCATCCGTTAGGCGGATGGATTTCCCGACGGACTTGTTCGGCCGGCTACGGACGCTTTAGGCCCAATAATATTGGCCATCACTCGTGCTGCCGGTATTAC
9dd0626b0efcc7714f94689fd376b91b	HQ400497.1.918	Archaea;Halobacterota;Halobacteria;Halobacterales;Halomicrobiaceae;Candidatus Halobonum;	97.16	0	0	0	0	0	0	0	0	0	0	0	0	0	13	CCCAGTGATGGCCGATCTTATTGAGCCTAAAGCGTCCGTAGCCGGCCACGTCGGTCCGTCGGGAAATCCGTCAGCTCAACTGACGGGCGTCCGGCGGATACCCCGTGGCTTGGGACCGGAAGACCCGAGGGGTACGTCCGGGGTAGGAGTGAAATCCCGTAATCCTGGACGGACCGCCGATGGCGAAAGCACCTCGGGAGGACGGATCCGACGGTGAGGGACGAAAGCTAGGGTCTCGAACCGGAT
a0be6458fb2c471b1deb61b19ec4e6cf	KY114620.1.1472	Archaea;Halobacterota;Halobacteria;Halobacterales;Halomicrobiaceae;Candidatus Halobonum;	96.37	0	0	0	0	0	130	0	0	0	9	438	0	0	0	ACGAGTGATGGCCGATTTTATTGGGCCTAAAGCGTCCGTAGCCGGCCGCGCAAGTCCGTCGGGAAATCCGCTCGCCCAACGAGCGGACGTCCGGCGGAAACTGCACGGCTTGGGACCGAACGACCCGAGGGGTACGTCCAGGGTAGGAGTGAAATCCCGTAATCCTGGACGGACCACCGATGGCGAAAGCACCTCGGGAGGACGGATCCGACGGTCAGGGACGAAAGCTGGGGTCTCGAACCGGATTAG
adbc6b00a0bcdf0c59cfcade631617f4	KY114620.1.1472	Archaea;Halobacterota;Halobacteria;Halobacterales;Halomicrobiaceae;Candidatus Halobonum;	96.19	0	0	0	0	0	143	0	0	0	0	427	0	0	0	GACCCCAGCTTTCGTCCCTGACCGTCGGATCCGTCCTCCCGAGGTGCTTTCGCCATCGGTGGTCCGTCCAGGATTACGGGATTTCACTCCTACCCTGGACGTACCCCTCGGGTCGTTCGGTCCCAAGCCGTGCAGTTTCCGCCGGACGTCCGCTCGTTGGGCGAGCGGATTTCCCGACGGACTTGCGCGGCCGGCTACGGACGCTTTAGGCCCAATAAAATCGGCCATCACTCGTGCTGCCGGTATTAC
af2edf8f5133f3e8ff308d0d121e20d3	KT216145.1.919	Archaea;Halobacterota;Halobacteria;Halobacterales;Halomicrobiaceae;Candidatus Halobonum;	96.25	0	0	0	0	0	0	0	0	0	15	0	0	0	0	CCGAGTGATGACCGTGATTATTGGGCCTAAAGCGTCCGTAGCCGGCCGGACAAGTCCGTCGGGAAATCCACCCGCTCAACGGGTGGGCGTCCGGCGGAAACTGTTCGGCTTGGGACCGGAAGGCTCGAGGAGTACGTCCGGGGTAGGAGTGAAATCCCGTAATCCTGGACGGACTATCGATGGCGAAAGCACCTCGAGAGGACGGATCCGACGGTCAGGGACGAAAGCTGAGGTCTCGAACCGGATTAG
bccb8b6bb7edff82f9e542909a29fd80	KY114620.1.1472	Archaea;Halobacterota;Halobacteria;Halobacterales;Halomicrobiaceae;Candidatus Halobonum;	98.59	0	0	0	0	0	0	0	0	0	33	0	0	0	0	GCGAGTGATGGCCGATTTTATTGGGCCTAAAGCGTCCGTAGCCGGCCGAGCAAGTCCGTCGGGAAATCCACCAGCTCAACTGGTGGGCGTCCGGCGGAAACTGTTCGGCTTGGGACCGGAAGACCCGAGGGGTACGTCCGGGGTAGGAGTGAAATCCCGTAATCCCGGACGGACCGCCGATGGCGAAAGCACCTCGGGAAGACGGATCCGACGGTGAGGGACGAAAGCTGGGGTCTCGAACCGGATTAG
c0313eaac703e56ca2777810e6a3ecc8	HQ400497.1.918	Archaea;Halobacterota;Halobacteria;Halobacterales;Halomicrobiaceae;Candidatus Halobonum;	97.16	0	0	0	0	0	0	0	0	0	0	0	0	0	15	GACCCTAGCTTTCGTCCCTCACCGTCGGATCCGTCCTCCCGAGGTGCTTTCGCCATCGGCGGTCCGTCCAGGATTACGGGATTTCACTCCTACCCCGGACGTACCCCTCGGGTCTTCCGGTCCCAAGCCACGGGGTATCCGCCGGACGCCCGTCAGTTGAGCTGACGGATTTCCCGACGGACCGACGTGGCCGGCTACGGACGCTTTAGGCTCAATAAGATCGGCCATCACTGGGGCTGCCGGTAT
ce1f8cd4d8076d3b1593cc0cfe3ed5fa	KY114620.1.1472	Archaea;Halobacterota;Halobacteria;Halobacterales;Halomicrobiaceae;Candidatus Halobonum;	98.38	0	0	24	25	18	151	0	16	0	0	0	0	0	0	GCGAGTGATGGCCGATCTTATTGGGCCTAAAGCGTCCGTAGCCGGCCGGGCAAGTCCGTCGGGAAATCTACCAGCTCAACTGGTAGGCGTCCGGCGGAAACTGCTCGGCTTGGGGCCGGAAGACCCGAGGGGTACGTCCGGGGTAGGAGTGAAATCCCGTAATCCTGGACGGACCGCCGATGGCGAAAGCACCTCGGGAGGACGGACCCGACGGTGAGGGACGAAAGCTGGGGTCTCGAACCGGATTAG
cecd5e4fa1a5acd8cd464fdc58944971	KT216145.1.919	Archaea;Halobacterota;Halobacteria;Halobacterales;Halomicrobiaceae;Candidatus Halobonum;	96.38	0	0	0	0	0	0	0	0	0	16	0	0	0	0	GACCTCAGCTTTCGTCCCTGACCGTCGGATCCGTCCTCTCGAGGTGCTTTCGCCATCGATAGTCCGTCCAGGATTACGGGATTTCACTCCTACCCCGGACGTACTCCTCGAGCCTTCCGGTCCCAAGCCGAACAGTTTCCGCCGGACGCCCACCCGTTGAGCGGGTGGATTTCCCGACGGACTTGTCCGGCCGGCTACGGACGCTTTAGGCCCAATAATCACGGTCATCACTCGGGCTGCCGGTATTAC
d08df0567c17356ed6ec242c6ac6d3b6	HQ400413.1.919	Archaea;Halobacterota;Halobacteria;Halobacterales;Halomicrobiaceae;Candidatus Halobonum;	96.78	0	0	0	0	0	12	0	0	0	0	0	0	0	0	GACCCCAGCTTTCGTCCCTCACCGTCGGAGCCGTCCTCCCGAGGTGCTTTCGCCATCGGTGGTCCGTCCAGGATTACGGGATTTCACTCCTACCCCGGACGTACCCCTCGGGTCCTCCGGTCCCAAGCCACGCAGGTTCCGCCGGACCCCCGCACGTTGAGCGCGCGGATTTCCCGACGGACTTGCCTGGCCGGCTACGGACGCTTTAGGCCCAATAAGATCGGCCATCACTCGGGCTGCCGGTATTAC
d2a8cc8b359d560b418fc09b5f51bd5e	AJ969914.1.918	Archaea;Halobacterota;Halobacteria;Halobacterales;Halomicrobiaceae;Candidatus Halobonum;	99.19	0	0	63	152	104	0	0	0	0	0	0	0	0	0	GACCCCAGCTTTCGTCCCTCACTGTCGGATCCGTCTTCCCGAGGTGCTTTCGCCATCGGCGGTCCGTCCAGGATTACAGGATTTCACTCCTACCCCGGACGTACCCCTCGGGTCTTCCGGTCCCAAGCCAGGGAGTTTCCGCCGGACGCCCACCTGTTGAGCAGGTGGATTTCCCGACGGACTTTCCCGGCCAGCTACGGACGCTTTAGGCCCAATAATATCGGCCATCACTTGGGCTGCCGGTAT
d3d585a62238af981833ef5cae9fd3bf	KY114620.1.1472	Archaea;Halobacterota;Halobacteria;Halobacterales;Halomicrobiaceae;Candidatus Halobonum;	98.8	0	0	0	0	0	24	561	26	0	48	0	0	0	0	TCGAGTGATGGCCGATCTTATTGGGCCTAAAGCGTCCGTAGCCGGCCGGGCAAGTCCGTCGGGAAATCTACCAGCTCAACTGGTAGGCGTCCGGCGGAAACTGCTCGGCTTGGGACAGGAAGACCCGAGGGGTACGTCCGGGGTAGGAGTGAAATCCCGTAATCCTGGACGGACCACCGATGGCGAAAGCACCTCGGGAGGACTGATCCGACGGTCAGGGACGAAAGCTGGGGTCTCGAACCGGATTAG
d5d53f1aa377f6c55c465ed926849408	AJ969914.1.918	Archaea;Halobacterota;Halobacteria;Halobacterales;Halomicrobiaceae;Candidatus Halobonum;	97.78	0	0	0	0	16	52	0	0	14	0	0	0	0	0	CCGAGTGATGGCCGATCTTATTGGGCCTAAAGCGTCCGTAGCCGGCCAGACAAGTCCGTCGGGAAATCCACCAGCTCAACTGGTGGGCGTCCGGCGGATACTATCTGGCTTGGGACCGGAAGACCCGAGGGGTACGTCCGGGGTAGGAGTGAAATCCTGTAATCCTGGACGGACCGCCGATGGCGAAAGCACCTCGGGAAGACGGATCCGACGGTGAGGGACGAAAGCTAGGGTCTCGAACCGGATTAG
eb443be9044b99ed6cc95576e9f9f92c	KX061135.1.919	Archaea;Halobacterota;Halobacteria;Halobacterales;Halomicrobiaceae;Candidatus Halobonum;	98.66	0	0	0	0	0	0	0	0	0	0	0	0	6	0	CCGAGTGATGGCCGCTATTATTGGGCCTAAAGCGTCCGTAGCCGGCCGAACAAGTCCGTCGGGAAATCCATCCGCCTAACGGATGGGCGTCCGGCGGAAACTGTTCGGCTTGGGACAGGAAGACCCGAGGGGTACGTCCGGGGTAGGAGTGAAATCCCGTAATCCTGGACGGACCGCCGATGGCGAAAGCACCTCGGGAAGACTGATCCGACGGTGAGGGACGAAAGCTGGGGTCTCGAACCGGATTAGATACCCGGGTAGTCCCAGCCGTAAACGATGTCCGCTAGGTGTGGCGCAGGCTACGAGCCTGCGCTGTGCCGTAGGGAAGCCGTGAAGCGGACCGCCTGGGAAGTACGTCC
eb9ccca8cbda454a50d301bafb49222f	KX061135.1.919	Archaea;Halobacterota;Halobacteria;Halobacterales;Halomicrobiaceae;Candidatus Halobonum;	98.4	0	0	0	0	0	0	0	0	0	0	0	19	0	7	ACGAGTGATGGCCAATATTATTGGGCCTAAAGCGTCCGTAGCCGGCCGAACAAGTCCGTCGGGAAATCCATCCGCCTAACGGATGGGCGTCCGGCGGAAACTGTTCGGCTTGGGACAGGAAGATCCGAGGGGTACGTCCGGGGTAGGAGTGAAATCCCGTAATCCTGGACGGACCGCCGATGGCGAAAGCACCTCGGGAAGACTGATCCGACGGTGAGGGACGAAAGCTAGGGTCTCGAACCGGATTAG
ebf0ccbcbe8af4ff1b03b88f8649183f	KT216145.1.919	Archaea;Halobacterota;Halobacteria;Halobacterales;Halomicrobiaceae;Candidatus Halobonum;	98.4	0	0	0	0	0	16	0	0	0	0	0	0	0	0	GACCCCAGCTTTCGTCCCTCACCGTCGGATCAGTCTTCCCGAGGTGCTTTCGCCATCGGCGGTCCGTCCAGGATTACGGGATTTCACTCCTACCCCGGACGTACCCCTCGGGTCTTCCTGTCCCAAGCCGAACAGTTTCCGCCGGACGCCCATCCGTTGGGCGGATGGATTTCCCGACGGACTTGTTCGGCCGGCTACGGACGCTTTAGGCCCAATAACATTGGCCATCACTCGGGCTGCCGGTATTAC
f5be5256511b54f896bb8c41c694a0d8	KY114620.1.1472	Archaea;Halobacterota;Halobacteria;Halobacterales;Halomicrobiaceae;Candidatus Halobonum;	98.8	0	0	0	0	0	22	548	36	0	40	0	0	0	0	GACCCCAGCTTTCGTCCCTGACCGTCGGATCAGTCCTCCCGAGGTGCTTTCGCCATCGGTGGTCCGTCCAGGATTACGGGATTTCACTCCTACCCCGGACGTACCCCTCGGGTCTTCCTGTCCCAAGCCGAGCAGTTTCCGCCGGACGCCTACCAGTTGAGCTGGTAGATTTCCCGACGGACTTGCCCGGCCGGCTACGGACGCTTTAGGCCCAATAAGATCGGCCATCACTCGAGCTGCCGGTATTAC
0036de4ec3069f9ed1ee10c1cccb1624	JN714423.1.1470	Archaea;Halobacterota;Halobacteria;Halobacterales;Halomicrobiaceae;Halapricum;	99.19	0	0	0	0	0	0	0	0	38	0	0	0	0	0	ACGAGTGATGGCCGATATTATTGGGCCTAAAGCGTCCGTAGCCGGCCGGACAAGTCCGTTGGGAAATCGACGCGCCCAACGCGTCGGCGTCCAGCGGAAACTGTCTGGCTTGGGGCCGGAAGACTCGAGGGGTACGTCCGGGGTAGGAGTGAAATCCCGTAATCCTGGACGGACCACCGGTGGCGAAAGCGCCTCGAGAGGACGGACCCGACGGTGAGGGACGAAAGCCAGGGTCTCGAACCGGAT
0088f899d21a0ded2a1e95cbd7f012a5	EF106670.1.994	Archaea;Halobacterota;Halobacteria;Halobacterales;Halomicrobiaceae;Halapricum;	98.8	0	0	0	0	0	115	0	0	0	1765	0	0	0	0	GACCCTAGCTTTCGTCCCTGACCGTCGGGTCCGTCCTTCCGAGGCGCTTTCGCCACCGGCGGTCCGTCCAGGATTACGGGATTTCACTCCTACCCCGGACGTACCCCTCGGATCTTCCGGCCCCAAGCCAGACAGTTTCCGCTGGACGCCGACGTGTTAGGCACGTCGATTTCCCAACGGACTTGTCCGGCCGGCTACGGACGCTTTAGGCCCAATAATATCGGCCATCACTCGTGCTGCCGGTATTAC
0658ca34c424ae138293ffbc661aa3af	KF591573.1.1094	Archaea;Halobacterota;Halobacteria;Halobacterales;Halomicrobiaceae;Halapricum;	99.8	0	0	0	0	0	0	0	0	0	108	0	0	0	0	ACGAGTGATGGCCGATATTATTGGGCCTAAAGCGTCCGTAGCCGGCCGGACAAGTCCGTTGGGAAATCGACGCGCCTAACGCGTCGGCGTCCAGCGGAAACTGTCTGGCTTGGGGCCGGAAGACTCGAGGGGTACGTCCGGGGTAGGAGTGAAATCCCGTAATCCTGGACGGACCGCCGGTGGCGAAAGCGCCTCGAGAGGACGGACCCGACGGTCAGGGACGAAAGCTAGGGTCTCGAACCGGATTAG
06c6178c8fea93c2ffdc2f6d0f7812e6	KF591573.1.1094	Archaea;Halobacterota;Halobacteria;Halobacterales;Halomicrobiaceae;Halapricum;	99	0	0	0	0	0	21	0	5	0	0	0	0	0	0	CCGAGTGATGGCCGATATTATTGGGCCTAAAGCGTCCGTAGCCGGCCGGACAAGTCCGTTGGGAAATCCACGCGCCCAACGCGTGGGCGTCCAGCGGAAACTGTCCGGCTTGGGGCCGGAAGACCCGAGGGGTACGTCCGGGGTAGGAGTGAAATCCCGTAATCCTGGACGGACCGCCGGTGGCGAAAGCGCCTCGGGAGGACGGACCCGACGGTCAGGGACGAAAGCTAGGGTCTCGAACCGGATTAG
076044add07cfda9865446c5990e2a20	JN714412.1.1471	Archaea;Halobacterota;Halobacteria;Halobacterales;Halomicrobiaceae;Halapricum;	98.59	0	0	0	0	0	166	0	0	0	0	0	0	0	0	GACCCCAGCTTTCGTCCCTCACTGTCGGATCCGTCTTCCCGAGGCGCTTTCGCCACCGGTGGTCCGTCCAGGATTACAGGATTTCACTCCTACCCCGGACGTACCCCTCGGGTCTTCCGGTCCCAAGCCAGACAGTTTCCGCTGGACGCCGACGCGTTAAGCGCGCCGATTTCCCAACGGACTTGTCTGGCCAGCTACGGACGCTTTAGGCCCAATAATAGCGGCCATCACTCGTGCTGCCGGTATTAC
0cf5b3fd2e67cdb6e41da98d8f63e7a6	EF106670.1.994	Archaea;Halobacterota;Halobacteria;Halobacterales;Halomicrobiaceae;Halapricum;	98.19	0	0	0	12	0	0	0	0	0	0	0	97	0	0	ACGAGTGATGGCCGATCTTATTGGGCCTAAAGCGTCCGTAGCCGGCCGGTCAAGTCCGTTGGGAAATCCACCCGCTCAACGGGTGGGCGTCCAGCGGAAACTGACCGGCTTGGGGCCGGAAGATCCGAGGGGTACGTCCGGGGTAGGAGTGAAATCCCGTAATCCTGGACGGACCGCCGGTGGCGAAAGCGCCTCGGAAGGACGGACCCGACGGTGAGGGACGAAAGCCAGGGTCTCGAACCGGATTAG
10071faea9a9d685ae7387e59729eda8	JN714464.1.1470	Archaea;Halobacterota;Halobacteria;Halobacterales;Halomicrobiaceae;Halapricum;	99.19	0	0	0	0	0	15	0	21	45	0	0	0	0	0	ACGAGTGATGGCCGATATTATTGGGCCTAAAGCGTCCGTAGCCGGCCGAACAAGTCCGTTGGGAAATCGACGTGCCCAACACGTCGGCGTCCAGCGGAAACTGTTCGGCTTGGGGCCGGAGGACTCGAGGGGTACGTCCGGGGTAGGAGTGAAATCCCGTAATCCTGGACGGACCACCGGTGGCGAAAGCGCCTCGAGAGGACGGACCCGACGGTGAGGGACGAAAGCCAGGGTCTCGAACCGGAT
10eb82e776a1ccdc2a16040e65a0daf5	EF106654.1.937	Archaea;Halobacterota;Halobacteria;Halobacterales;Halomicrobiaceae;Halapricum;	99.8	0	0	0	0	12	20	45	26	0	70	52	1568	295	352	GACCCTGGCTTTCGTCCCTCACTGTCGAGTCCGTCCTCCTGAGGCGCTTTCGCCACCGGCGGTCCGTCCAGGATTACAGGATTTCACTCCTACCCCGGACGTACCCCTCAGGTCTTCCGGCTCCAAGCCGGACAGTTTCCGCTGGACGCCCACCCGTTAAGCGGGTGGATTTCCCAACGGACTTGTCCGGCCAGCTACGGACGCTTTAGGCCCAATAATATCGGCCATCACTCGTGCTGCCGGTATTAC
11f99f3131628eaca828d04e85b892e1	KC465614.1.1352	Archaea;Halobacterota;Halobacteria;Halobacterales;Halomicrobiaceae;Halapricum;	99.31	0	0	0	0	0	0	0	26	0	16	0	0	0	0	ACGAGTGATGGCCGATCTTATTGGGCCTAAAGCGTCCGTAGCTGGCCAGACAAGTCCGTTGGGAAATCGGCGTGCCTAACGCGTCGGCGTCCAGCGGAAACTGTTTGGCTTGGGACCGGAAGACCCGAGGGGTACGTCCGGGGTAGGAGTGAAATCCCGTAATCTTGGACGGACCGCCGGTGGCGAAAGCGCCTCGGGAAGACGGATCCGACAGTGAGGGACGAAAGCTGGGGTCTCGAACCGGATTAGATACCCGGGTAGTCCCAGCCGTAAACGATGCTCGCTAGGTGTGGCGCAGGCTACGAGCCTGCGCTGTGCCGTAGGGAAGCCGTGAAGCGAGCCGCCTGGGAAGTACGTCC
1271dc6de735cf08a1f3659de8fcbb2c	EF106654.1.937	Archaea;Halobacterota;Halobacteria;Halobacterales;Halomicrobiaceae;Halapricum;	99.8	0	0	0	9	15	19	27	38	0	107	54	1547	365	412	ACGAGTGATGGCCGATATTATTGGGCCTAAAGCGTCCGTAGCTGGCCGGACAAGTCCGTTGGGAAATCCACCCGCTTAACGGGTGGGCGTCCAGCGGAAACTGTCCGGCTTGGAGCCGGAAGACCTGAGGGGTACGTCCGGGGTAGGAGTGAAATCCTGTAATCCTGGACGGACCGCCGGTGGCGAAAGCGCCTCAGGAGGACGGACTCGACAGTGAGGGACGAAAGCCAGGGTCTCGAACCGGATTAG
1a34a31dd7db6aa8dbebc40a181a535a	KF591573.1.1094	Archaea;Halobacterota;Halobacteria;Halobacterales;Halomicrobiaceae;Halapricum;	96.59	0	0	0	0	0	0	0	0	0	35	26	13	0	0	GACCTCAGCTTTCGTCCCTGACCGTCGGATCCGTCCTCTCGAGGTGGTTTCCCCATCGGTAGTCCGTCCAGGATTACGGGATTTCACTCCTACCCCGGACGTACTCCTCGAGCCTTCCGGTCCCAAGCCGGACAGTTTCCGCTGGACGCCGACGCGTTGAGCGCGTCGATTTCCCAACGGACTTGTCCGGCCGGCTACGGACGCTTTAGGCCCAATAATCACGGTCATCACTCGGGCTGCCGGTATTAC
1ddc8f0c2cab1d117e54a1a0ff056607	GQ861364.1.920	Archaea;Halobacterota;Halobacteria;Halobacterales;Halomicrobiaceae;Halapricum;	99	0	0	0	0	0	0	0	0	0	22	0	0	0	0	GACCCTGGCTTTCGTCCCTCACCGTCGGGTCCGTCCTCCCGAGGCGCTTTCGCCACCGGCGGTCCGTCCAGGATTACGGGATTTCACTCCTACCCCGGACGTACCCCTCGGGTCTTCCGGCCCCAAGCCGGACAGTTTCCGCTGGACGCCGACGCGTTAGGCGCGCCGATTTCCCAACGGACTTGTCCGGCCGGCTACGGACGCTTTAGGCCCAATAATATCGGCCATCACTTGGGCTGCCGGTATTAC
1eadb220ca8f79b84134942361f87180	KF673169.1.1420	Archaea;Halobacterota;Halobacteria;Halobacterales;Halomicrobiaceae;Halapricum;	99.4	0	0	0	0	0	0	0	0	0	0	20	4169	98	2789	CCGAGTGATGGCCGATCTTATTGGGCCTAAAGCGTCCGTAGCCAGCCGAACAAGTCCGTTGGGAAATCCACCCGCCTAACGGGTGGGCGTCCAGCGGAAACTGTCCGGCTTGGGGCCGAACGACCCGAGGGGTACGTCCGGGGTAGGAGTGAAATCCCGTAATCCTGGACGGACCGCCGGTGGCGAAAGCGCCTCGGGAGGACGGACCCGACGGTGAGGGACGAAAGCCAGGGTCTCGAACCGGATTAG
207a2c26929d23af67888d1d7455b296	KF591573.1.1094	Archaea;Halobacterota;Halobacteria;Halobacterales;Halomicrobiaceae;Halapricum;	98.4	0	0	0	0	0	16	0	11	0	57	0	0	0	0	GACCCTAGCTTTCGTCCCTCACCGTCGGGTCCGTCCTCTCGAGGCGCTTTCGCCACCGGCGGTCCGTCCAGGATTACGGGATTTCACTCCTACCCCGGACGTACCCCTCGAGTCTTCCGGCCCCAAGCCGGACAGTTTCCGCTGGACGCCTGCTCGTTAGGCGAGCAGATTTCCCAACGGACTTGTCCGGCCGGCTACGGACGCTTTAGGCCCAATAATATCGGCCATCACTCGTGCTGCCGGTATTAC
212cda29f8e7a7cd04e0d5322cf7cf61	KJ364598.1.1472	Archaea;Halobacterota;Halobacteria;Halobacterales;Halomicrobiaceae;Halapricum;	98.6	0	0	0	0	0	0	0	0	0	0	0	0	26	0	ACGAGTGATGGCCGCTGTTATTGGGCCTAAAGCGTCCGTAGCTGGCCAGACAAGTCCGTTGGGAAATCGGCGTGCCTAACGCGTCGGCGTCCGGCGGAAACTGTCTGGCTTGGAGCCGGAAGGCCCGAGGGGTACGTCCGGGGTAGGAGTGAAATCCTGTAATCCCGGACGGACCACCGATGGCGAAAGCACCTCGGGAGGACGGACTCGACAGTGAGGGACGAAAGCTGGGGTCTCGAACCGGATTAGATACCCGGGTAGTCCCAGCCGTAAACGATGCTCGCTAGGTGTGGCGTAGGCTACGAGCCTGCGCTGTGCTGTAGGGAAGCCGTGAAGCGAGCCGCCTGGGAAGTACGTCT
218885ccc07fd91ce1e125aff5516adf	KC465618.1.1352	Archaea;Halobacterota;Halobacteria;Halobacterales;Halomicrobiaceae;Halapricum;	99.6	0	0	0	0	20	0	0	0	0	21	0	0	0	0	ACGAGTGATGGCCGATATTATTGGGCCTAAAGCGTCCGTAGCTGGCCAGACAAGTCCGTTGGGAAATCGACGTGCCTAACGCGTCGGCGTCCAGCGGAAACTGTCTGGCTTGGGACCGGAAGACCCGAGGGGTACGTCCGGGGTAGGAGTGAAATCCCGTAATCCTGGACGGACCACCGGTGGCGAAAGCGCCTCGGGAAGACGGATCCGACAGTGAGGGACGAAAGCTGGGGTCTCGAACCGGATTAG
238e444d4b2c3b5a544b50d9ab30301e	JN714464.1.1470	Archaea;Halobacterota;Halobacteria;Halobacterales;Halomicrobiaceae;Halapricum;	98.88	0	0	0	0	0	0	0	54	0	0	0	0	38	0	ACGAGTGATGGCCGATATTATTGGGCCTAAAGCGTCCGTAGCCGGCCGGACAAGTCCGTTGGGAAATCGACGCGCCTAACGCGTCGGCGTCCAGCGGAAACTGTCCGGCTTGGGGCCGAAAGACTCGAGGGGTACGTCCGGGGTAGGAGTGAAATCCTGTAATCCTGGACGGACCGCCGGTGGCGAAAGCGCCTCGAGAGGACGGACCCGACGGTGAGGGACGAAAGCCAGGGTCTCGAACCGGATTAGATACCCGGGTAGTCCTGGCCGTAAACGATGCTCGCTAGGTGTGGCGTAGGCTACGAGCCTGCGCTGTGCCGTAGGGAAGCCGTGAAGCGAGCCGCCTGGGAAGTACGTCT
24480dd7a25f5d497545570b3b9ece78	JN714464.1.1470	Archaea;Halobacterota;Halobacteria;Halobacterales;Halomicrobiaceae;Halapricum;	99.58	0	0	0	0	0	0	0	72	0	0	0	0	0	48	GGACGTACTTCCCAGGCGGCTCGCTTCACGGCTTCCCTACGGCACAGCGCAGGCTCGTAGCCTGCGCCACACCTAGCGAGCATCGTTTACGGCCAGGACTACCCGGGTATCTAATCCGGTTCGAGACCCTGGCTTTCGTCCCTCACCGTCGGGTCCGTCCTCTCGAGGCGCTTTCGCCACCGGCGGTCCGTCCAGGATTACGGGATTTCACTCCTACCCCGGACGTACCCCTCGAGTCTTCCGGCCCCAAGCCGGACAGTTTCCGCTGGACGCCGACGTGTTAGGCACGTCGATTTCCCAACGGACTTGTCCGGCCGGCTACGGACGCTTTAGGCCCAATAATATCGGCCATCACTCGT
2a212717d3ef3a9f9541e42dc444e98f	EF106654.1.937	Archaea;Halobacterota;Halobacteria;Halobacterales;Halomicrobiaceae;Halapricum;	99.16	0	0	0	0	0	0	0	0	0	0	0	0	1	0	CCGAGTGATGGCCGATATTATTGGGCCTAAAGCGTCCGTAGCTGGCCGGACAAGTCCGTTGGGAAATCCACCCGCCTAACGGGTGGGCGTCCAGCGGAAACTGTCCGGCTTGGGGCCGGACGACCCGAGGGGTACGTCCGGGGTAGGAGTGAAATCCCGTAATCCTGGACGGACCGCCGGTGGCGAAAGCGCCTCGGGAGGACGGACCCGACAGTGAGGGACGAAAGCCAGGGTCTCGAACCGGATTAGATACCCGGGTAGTCCTGGCCGTAAACGATGTCCGCTAGGTGTGGCGCAGGCTACGAGCCTGCGCTGTGCCGTAGGGAAGCCGTGAAGCGGACCGCCTGGGAAGTACGTCT
2a6cd7936928e1b434256d9a5532ae90	GQ861364.1.920	Archaea;Halobacterota;Halobacteria;Halobacterales;Halomicrobiaceae;Halapricum;	99.6	0	0	0	0	0	82	0	0	0	0	0	0	0	0	ACGAGTGATGGCCGATATTATTGGGCCTAAAGCGTCCGTAGCTGGCCGGACAAGTCCGTTGGGAAATCGACGTGCCTAACGCGTCGGCGTCCGGCGGAAACTGTCCGGCTTGGGGCCGGAAGACCCGAGGGGTACGTCCGGGGTAGGAGTGAAATCCCGTAATCCTGGACGGACCGCCGGTGGCGAAAGCGCCTCGGGAGGACGGACCCGACAGTGAGGGACGAAAGCCAGGGTCTCGAACCGGATTAG
2bf433fd535a33d63cd6ad3e76102c2a	JN714419.1.1472	Archaea;Halobacterota;Halobacteria;Halobacterales;Halomicrobiaceae;Halapricum;	99.6	0	0	0	0	0	0	0	0	0	0	0	15	0	0	GACCCTAGCTTTCGTCCCTGACCGTCGGGTCCGTCCTCCTGAGGCGCTTTCGCCACCGGTGGTCCGTCCAGGATTACGGGATTTCACTCCTACCCCGGACGTACCCCTCAGGTCTTCCGGCCCCAAGCCGGACAGTTTCCGCTGGACGCCGACGCGTTAGGCGCGTCGATTTCCCAACGGACTTGTCCGGCCGGCTACGGACGCTTTAGGCCCAATAATATCGGCCATCACTCGTGCTGCCGGTATTAC
2c137c2ca711a38fbe1c9e4a554e231f	KF673169.1.1420	Archaea;Halobacterota;Halobacteria;Halobacterales;Halomicrobiaceae;Halapricum;	99.4	0	0	0	0	0	0	0	122	0	0	18	3922	94	2892	GACCCTGGCTTTCGTCCCTCACCGTCGGGTCCGTCCTCCCGAGGCGCTTTCGCCACCGGCGGTCCGTCCAGGATTACGGGATTTCACTCCTACCCCGGACGTACCCCTCGGGTCGTTCGGCCCCAAGCCGGACAGTTTCCGCTGGACGCCCACCCGTTAGGCGGGTGGATTTCCCAACGGACTTGTTCGGCTGGCTACGGACGCTTTAGGCCCAATAAGATCGGCCATCACTCGGGCTGCCGGTATTAC
2c809c3f1d9e27a549c9edeb0d8380ef	GQ861364.1.920	Archaea;Halobacterota;Halobacteria;Halobacterales;Halomicrobiaceae;Halapricum;	99.8	0	0	0	0	0	52	0	0	0	0	23	0	0	0	GACCCTGGCTTTCGTCCCTCACTGTCGGGTCCGTCCTCCCGAGGCGCTTTCGCCACCGGCGGTCCGTCCAGGATTACGGGATTTCACTCCTACCCCGGACGTACCCCTCGGGTCTTCCGGCCCCAAGCCGGACAGTTTCCGCTGGACGCCGACGCGTTAGGCACGTCGATTTCCCAACGGACTTGTCCGGCCAGCTACGGACGCTTTAGGCCCAATAATATCGGCCATCACTCGTGCTGCCGGTATTAC
315326084a3194ce99538a76286af6c7	GQ861361.1.922	Archaea;Halobacterota;Halobacteria;Halobacterales;Halomicrobiaceae;Halapricum;	99.19	0	0	27	0	45	0	0	0	0	0	0	0	0	0	GACCCTAGCTTTCGTCCCTGACCGTCGGGTCCGTCCTTCCGAGGCGCTTTCGCCACCGGCGGTCCGTCCAGGATTACGGGATTTCACTCCTACCCCGGACGTACCCCTCGGATCTTCCGGCCCCAAGCCGGACAGTTTCCGCTGGACGCCTGCTCGTTAGGCGAGCAGATTTCCCAACGGACTTGTCCGGCCGGCTACGGACGCTTTAGGCCCAATAATATCGGCCATCACTCGTGCTGCCGGTAT
38a3c9024129a801369dbef61066e304	EF106654.1.937	Archaea;Halobacterota;Halobacteria;Halobacterales;Halomicrobiaceae;Halapricum;	95.97	0	0	0	0	0	13	0	0	0	0	0	0	0	0	CCGAGTGATGGCCGATCTTATTGGGCCTAAAGCGTCCGTAGCTGGCCGAGCAAGTCCATCGGGAAATTCAGTGGCTCAACCACTGGGCGTCCGGTGGAAACTGCGCGGCTTGGAGCCGGAAGACCTGAGGGGTACGTCCGGGGTAGGAGTGAAATCCCGTAATCCCGGACGGACCACCGGTGGCGAAAGCGCCTCAGGAGGACGGACTCGACAGTGAGGGACGAAAGCTAGGGTCTCGAACCGGATTAG
3befafc1b6336144e82bfc3d6ec7183a	KF591573.1.1094	Archaea;Halobacterota;Halobacteria;Halobacterales;Halomicrobiaceae;Halapricum;	99	0	0	0	0	0	0	0	0	0	20	0	0	0	0	GACCCTGGCTTTCGTCCCTCACCGTCGGGTCCGTCCTCTCGAGGCGCTTTCGCCACCGGCGGTCCGTCCAGGATTACGGGATTTCACTCCTACCCCGGACGTACCCCTCGAGTCTTCCGGCCCCAAGCTGGACAGTTTCCGCTGGACGCCGACGCGTTAAGCGCGTCGATTTCCCAACGGACTTGTCCGGCCGGCTACGGACGCTTTAGGCCCAATAATATCGGCCATCACTCGTGCTGCCGGTATTAC
3c1906b6067b67185355a40ac846e18c	JN714423.1.1470	Archaea;Halobacterota;Halobacteria;Halobacterales;Halomicrobiaceae;Halapricum;	99.8	0	0	0	0	0	32	0	33	36	0	0	66	0	100	ACGAGTGATGGCCGATATTATTGGGCCTAAAGCGTCCGTAGCCGGCCGGACAAGTCCGTTGGGAAATCGACGTGCCTAACACGTCGGCGTCCAGCGGAAACTGTCCGGCTTGGGGCCGGAAGACTCGAGGGGTACGTCCGGGGTAGGAGTGAAATCCCGTAATCCTGGACGGACCGCCGGTGGCGAAAGCGCCTCGAGAGGACGGACCCGACGGTGAGGGACGAAAGCCAGGGTCTCGAACCGGAT
3dc330bc8bd93ab96822b0e083dd49ca	JN714419.1.1472	Archaea;Halobacterota;Halobacteria;Halobacterales;Halomicrobiaceae;Halapricum;	98.88	0	0	0	0	0	0	0	6	0	0	0	0	0	0	GGACGTACTTCCCAGGCGGCTCGCTTCACGGCTTCCCTACGGCACAACGCAGGCTCGTAGCCTGCGTCACACCTAGCGAGCATCGTTTACAGCTAGGACTACCCGGGTATCTAATCCGGTTCGAGACCCTAGCTTTCGTCCCTGACCGTCGGGTCCGTCCTCCTGAGGCGCTTTCGCCACCGGCGGTCCGTCCAGGATTACAGGATTTCACTCCTACCCCGGACGTACCCCTCAGGTCTTCCGGCCCCAAGCCGGACAGTTTCCGCTGGACGCCCACGCGTTGGGCGCGTGGATTTCCCAACGGACTTGTCCGGCCGGCTACGGACGCTTTAGGCCCAATAATATCGGCCATCACTCGT
40a9379774263388b8ea14fe3deedc6c	KF591573.1.1094	Archaea;Halobacterota;Halobacteria;Halobacterales;Halomicrobiaceae;Halapricum;	99.6	0	0	0	0	0	0	0	0	0	36	0	0	0	0	CCGAGTGATGGCCGATATTATTGGGCCTAAAGCGTCCGTAGCCGGCCGGACAAGTCCGTTGGGAAATCGACGCGCCTAACGCGTCGGCGTCCAGCGGAAACTGTCCGGCTTGGGGCCGGAAGACTCGAGGGGTACGTCCGGGGTAGGAGTGAAATCCCGTAATCCTGGACGGACCGCCGGTGGCGAAAGCGCCTCGAGAGGACGGACCCGACGGTGAGGGACGAAAGCCAGGGTCTCGAACCGGATTAG
41c72819d6fcf0f2f0513d421bbf52b5	KF452267.1.953	Archaea;Halobacterota;Halobacteria;Halobacterales;Halomicrobiaceae;Halapricum;	99.8	0	0	0	29	53	174	0	0	8	11	0	0	0	0	ACGAGTGATGGCCGATATTATTGGGCCTAAAGCGTCCGTAGCCGGCCAGACAAGTCCGTTGGGAAATCGACGTGCCTAACACGTCGGCGTCCAGCGGAAACTGTTTGGCTTGGGGCCAGAAGATCCGAGGGGTACGTCCGGGGTAGGAGTGAAATCCCGTAATCCTGGACGGACCACCGGTGGCGAAAGCGCCTCGGAAAGATGGACCCGACGGTGAGGGACGAAAGCTGGGGTCTCGAACCGGATTAG
446e7f7d2cb36fdca782292f1910fc6d	DQ103674.1.1406	Archaea;Halobacterota;Halobacteria;Halobacterales;Halomicrobiaceae;Halapricum;	98.98	0	0	303	205	176	0	0	0	0	0	0	34	0	0	ACGAGTGATGGCCGATTTTATTGGGCCTAAAGCGTCCGTAGCTGGCCGCACAAGTCCGTCGGGAAATCGACGTGCTCAACGCGTCGGCGTCCGGCGGAAACTGTTCGGCTTGGGACCGGAAGACCCGAGGGGTACGTCCGGGGTAGGAGTGAAATCCCGTAATCCTGGACGGACCACCGGTGGCGAAAGCGCCTCGGGAAGACGGATCCGACAGTGAGGGACGAAAGCTGGGGTCTCGAACCGGAT
44b116af4d4b99f7575ec6e8e4f034a8	JN714419.1.1472	Archaea;Halobacterota;Halobacteria;Halobacterales;Halomicrobiaceae;Halapricum;	99	0	0	0	0	0	0	0	0	0	0	0	36	0	0	GACCCTAGCTTTCGTCCCTGACCGTCGGGTCCGTCCTCCTGAGGCGCTTTCGCCACCGGCGGTCCGTCCAGGATTACGGGATTTCACTCCTACCCCGGACGTACCCCTCAGGTCTTCCGGCCCCAAGCCGGATAGTTTCCGCTGGACGCCCACGCGTTAGGCGCGTGGATTTCCCAACGGACTTGTCCGGCCGGCTACGGACGCTTTAGGCCCAATAATATCGGCCATCACTCGTGCTGCCGGTATTAC
4aad7b66c6f553dd898937c8eb990e69	CU467265.1.1348	Archaea;Halobacterota;Halobacteria;Halobacterales;Halomicrobiaceae;Halapricum;	98.8	0	0	0	0	0	41	0	0	0	0	0	0	0	0	GACCCTAGCTTTCGTCCCTGACCGTCGGGTCCGTCCTCTCGAGGCGCTTTCGCCACCGGTGGTCCGTCCAGGATTACGGGATTTCACTCCTACCCCGGACGTACCCCTCGAGTCTTCCGGCCCCAAGCCAGACAGTTTCCGCTGGACGCCAACGTGTTGAGCACGTCGATTTCCCAACGGACTTGTCTGGCCGGCTACGGACGCTTTAGGCCCAATAATATCGGCCATCACTCGTGCTGCCGGTATTAC
4ad65b79410f8b3978e81027b4fd8c83	EF106654.1.937	Archaea;Halobacterota;Halobacteria;Halobacterales;Halomicrobiaceae;Halapricum;	96.99	0	0	0	0	0	0	0	0	0	0	43	0	0	0	GACCCTAGCTTTCGTCCCTCACTGTCGGATCCGTCCTCCTGAGGCGCTTTCGCCACCGGCGGTCCGTCCAGGATTACGGGATTTCACTCCTACCCTGGACGTACCCCTCAGGTCTTCCGGTCCCAAGCCGCACAGTTTCCGCTGGACGCCCATCGGTTAAGCCGATGGATTTCCCAACGGACTTGCACGGCCAGCTACGGACGCTTTAGGCCCAATAATAGCGGCCATCACTTGTGCTGCCGGTATTAC
4ed64bd83b6e80ef4a6026ff138cd725	KF591573.1.1094	Archaea;Halobacterota;Halobacteria;Halobacterales;Halomicrobiaceae;Halapricum;	99.19	0	0	0	0	0	0	0	0	0	24	0	0	0	0	ACGAGTGATGGCCGATATTATTGGGCCTAAAGCGTCCGTAGCCGGCCGGACAAGTCCGTTGGGAAATCGACGCGCTTAACGCGTCGGCGTCCAGCGGAAACTGTCCAGCTTGGGGCCGGAAGACTCGAGGGGTACGTCCGGGGTAGGAGTGAAATCCCGTAATCCTGGACGGACCGCCGGTGGCGAAAGCGCCTCGAGAGGACGGACCCGACGGTGAGGGACGAAAGCCAGGGTCTCGAACCGGATTAG
518c2f518049acbec311efcf30488104	KF591573.1.1094	Archaea;Halobacterota;Halobacteria;Halobacterales;Halomicrobiaceae;Halapricum;	96.38	0	0	0	0	0	115	0	0	0	0	0	0	0	0	GACCTCAGCTTTCGTCCCTGACCGTCGGATCCGTCCTCTCGAGGTGCTTTCGCCATCGATAGTCCGTCCAGGATTACGGGATTTCACTCCTACCCCGGACGTACTCCTCGAGCCTTCCGGTCCCAAGCCGGACAGTTTCCGCCGGACGCCGACGCGTTGAGCGCGTCGATTTCCCGACGGACTTGTCCGGCCGGCTACGGACGCTTTAGGCCCAATAATCACGGTCATCACTCGGGCTGCCGGTATTAC
52a0c7b90fe6f9f2ae33296a8d5f1c87	CU467265.1.1348	Archaea;Halobacterota;Halobacteria;Halobacterales;Halomicrobiaceae;Halapricum;	97.99	0	0	0	0	0	0	0	0	0	1452	0	0	0	0	GACCCTAGCTTTCGTCCCTCACCGTCGGGTCCGTCCTCTCGAGGCGCTTTCGCCACCGGCGGTCCGTCCAGGATTACAGGATTTCACTCCTACCCCGGACGTACCCCTCGAGTCTTCCGGCCCCAAGCCAGACAGTTTCCGCTGGACGCCTGCTCGTTAGGCGAGCAGATTTCCCAACGGACTTGTCTGGCCGGCTACGGACGCTTTAGGCCCAATAATATCGGCCATCACTCGTGCTGCCGGTATTAC
59e242c7f6dc004116e8092426abc6d9	HQ425162.1.1424	Archaea;Halobacterota;Halobacteria;Halobacterales;Halomicrobiaceae;Halapricum;	99.72	0	0	8	15	13	0	0	236	26	0	0	30	0	0	CCGAGTGATGGCCGATATTATTGGGCCTAAAGCGTCCGTAGCTGGCCGGACAAGTCCGTTGGGAAATCCACCCGCCTAACGGGTGGGCGTCCAGCGGAAACTGTCCGGCTTGGGGCCGGACGACCCGAGGGGTACGTCCGGGGTAGGAGTGAAATCCCGTAATCCTGGACGGACCGCCGGTGGCGAAAGCGCCTCGGGAGGACGGACCCGACAGTGAGGGACGAAAGCCAGGGTCTCGAACCGGATTAGATACCCGGGTAGTCCTGGCCGTAAACGATGCTCGCTAGGTGTGGCGCAGGCTACGAGCCTGCGCTGTGCCGTAGGGAAGCCGTGAAGCGAGCCGCCTGGGAAGTACGTCC
608669d9e869e897b07c022bcd3a9ba6	JN714412.1.1471	Archaea;Halobacterota;Halobacteria;Halobacterales;Halomicrobiaceae;Halapricum;	98.59	0	0	0	0	0	178	0	0	0	0	0	0	0	0	ACGAGTGATGGCCGCTATTATTGGGCCTAAAGCGTCCGTAGCTGGCCAGACAAGTCCGTTGGGAAATCGGCGCGCTTAACGCGTCGGCGTCCAGCGGAAACTGTCTGGCTTGGGACCGGAAGACCCGAGGGGTACGTCCGGGGTAGGAGTGAAATCCTGTAATCCTGGACGGACCACCGGTGGCGAAAGCGCCTCGGGAAGACGGATCCGACAGTGAGGGACGAAAGCTGGGGTCTCGAACCGGATTAG
62113e786ee254f0e070d482b3208182	KC465609.1.1354	Archaea;Halobacterota;Halobacteria;Halobacterales;Halomicrobiaceae;Halapricum;	95.97	0	0	0	0	0	0	0	0	20	0	0	0	0	0	GACCCCAGCTTTCGTTCCTCACCGTCGAGTCCGTCTTCCCGAAGTGCTTTCGCCATCGGTGGTCCGTCCAGGATTACGGGATTTCACTCCTACCCCGGACGTACCCTTCGGGTCTTCCGGCTCCAAGCCCGACAGTTTCCACCGGACGCCCGCGCGTTGAGCGCGCGGATTTCCCAATGGACTTGTCGGGCCGGCTACGAACGCTTTAGGCCCAATAACATCGGCCATCACTCGGACTGCCGGTAT
6382da3f66e9632f8aa06f93b90cff4a	KJ364598.1.1472	Archaea;Halobacterota;Halobacteria;Halobacterales;Halomicrobiaceae;Halapricum;	99.4	0	0	0	0	0	9	0	0	0	0	0	0	0	0	ACGAGTGATGGCCGCTATTATTGGGCCTAAAGCGTCCGTAGCTGGCCAGACAAGTCCGTTGGGAAATCGACGTGCCTAACACGTCGGCGTCCGGCGGAAACTGTTTGGCTTGGAGCCGGAAGACCCGAGGGGTACGTCCGGGGTAGGAGTGAAATCCCGTAATCCTGGACGGACCACCGATGGCGAAAGCACCTCGGGAAGACGGACTCGACAGTGAGGGACGAAAGCTGGGGTCTCGAACCGGATTAG
6478b5b6c73dc2bdfadc13e3ae4d54ae	HQ400454.1.919	Archaea;Halobacterota;Halobacteria;Halobacterales;Halomicrobiaceae;Halapricum;	100	0	0	0	0	0	53	0	0	0	0	0	0	0	0	GACCCTGGCTTTCGTCCCTCACTGTCGGGTCCGTCCTCTCGAGGCGCTTTCGCCACCGGTGGTCCGTCCAGGATTACGGGATTTCACTCCTACCCCGGACGTACCCCTCGAGTCCTCCGGCCCCAAGCCGAACAGTTTCCGCTGGACGCCGACGCGTTGGGCGCGTCGATTTCCCAACGGACTTGTTCGGCCAGCTACGGACGCTTTAGGCCCAATAATATCGGCCATCACTCGTGCTGCCGGTATTAC
6593f2b35547f4ed48b3f5e9365b4571	JN714464.1.1470	Archaea;Halobacterota;Halobacteria;Halobacterales;Halomicrobiaceae;Halapricum;	100	0	0	0	0	0	42	0	0	0	0	0	0	0	0	GACCCTGGCTTTCGTCCCTCACCGTCGGGTCCGTCCTCTCGAGGCGCTTTCGCCACCGGTGGTCCGTCCAGGATTACGGGATTTCACTCCTACCCCGGACGTACCCCTCGAGTCCTCCGGCCCCAAGCCGGACAGTTTCCGCTGGACGCCGACGTGTTAGGCACGTCGATTTCCCAACGGACTTGTCCGGCCGGCTACGGACGCTTTAGGCCCAATAAGATCGGCCATCACTCGTGCTGCCGGTATTAC
661086d82f4f6fac4d50b3797b50c692	GQ861361.1.922	Archaea;Halobacterota;Halobacteria;Halobacterales;Halomicrobiaceae;Halapricum;	99.19	0	0	24	37	51	0	0	0	0	0	0	0	0	0	ACGAGTGATGGCCGATATTATTGGGCCTAAAGCGTCCGTAGCCGGCCGGACAAGTCCGTTGGGAAATCTGCTCGCCTAACGAGCAGGCGTCCAGCGGAAACTGTCCGGCTTGGGGCCGGAAGATCCGAGGGGTACGTCCGGGGTAGGAGTGAAATCCCGTAATCCTGGACGGACCGCCGGTGGCGAAAGCGCCTCGGAAGGACGGACCCGACGGTCAGGGACGAAAGCTAGGGTCTCGAACCGGAT
6a08ae79ccdaaae9b4f2bd7e8f1905d5	KT261638.1.1474	Archaea;Halobacterota;Halobacteria;Halobacterales;Halomicrobiaceae;Halapricum;	99.8	0	0	0	0	0	0	0	0	15	0	0	0	0	0	ACGAGTGATGGCCGATATTATTGGGCCTAAAGCGTCCGTAGCTGGCCGAGCAAGTCCGTTGGGAAATCGACGCGCCTAACGCGTCGGCGTCCAGCGGAAACTGTTCGGCTTGGGGCCGGAAGACCCGAGGGGTACGTCTGGGGTAGGAGTGAAATCCCGTAATCTTGGACGGACCGCCGGTGGCGAAAGCGCCTCGGGAGGACGGACCCGACAGTGAGGGACGAAAGCCAGGGTCTCGAACCGGAT
6d4d4a643d3142f6e6a32e921d41d2a1	DQ103674.1.1406	Archaea;Halobacterota;Halobacteria;Halobacterales;Halomicrobiaceae;Halapricum;	98.38	0	0	0	0	0	0	0	0	13	0	0	0	0	0	ACGAGTGATGGCCGATCTTATTGGGCCTAAAGCGTCCGTAGCTGGCCGCACAAGTCCGTCGGGAAATCGACGTGCTCAACGCGTCGGCGTCCGGCGGAAACTGTTCGGCTTGGGGCCGGAAGACCCGAGGGGTACGTCCGGGGTAGGAGTGAAATCCCGTAATCCTGGACGGACCACCGGTGGCGAAAGCGCCTCGGGAAGACGGACCCGACAGTGAGGGACGAAAGCTGGGGTCTCGAACCGGAT
6fd86caf8af3ec9dd5f5a32d1bc928f6	HQ400559.1.919	Archaea;Halobacterota;Halobacteria;Halobacterales;Halomicrobiaceae;Halapricum;	98.8	0	0	0	0	0	13	0	8	0	0	0	0	0	0	GACCCAAGCTTTCGTCCCTGACCGTCGGGTCCGTCCTCTCGAGGCGCTTTCGCCACCGGTGGTCCGTCCAGGATTACGGGATTTCACTCCTACCCCGGACGTACCCCTCGAGTCCTCCGGCCCCAAGCCGAACAGTTTCCGCTGGACGCCCACGTGTTGGGCACGTGGATTTCCCAACGGACTTGCTCGGCCGGCTACGGACGCTTTAGGCCCAATAAGATCGGCCATCACTCGTGCTGCCGGTATTAC
70ba8f5e388dd5de77db864014ea219b	KF591573.1.1094	Archaea;Halobacterota;Halobacteria;Halobacterales;Halomicrobiaceae;Halapricum;	96.38	0	0	0	0	0	0	0	0	0	0	50	0	0	0	GACCTCAGCTTTCGTCCCTGACCGTCGGATCTGTCCTCTCGAGGTGCTTTCGCCATCGGTAGTCCGTCCAGGATTACGGGATTTCACTCCTACCCCGGACGTACTCCTCGAGCCTTCCAGTCCCAAGCCGAACAGTTTCCGCTGGACGCCGACGCGTTGAGCGCGTCGATTTCCCAACGGACTTGTCCGGCCGGCTACGGACGCTTTAGGCCCAATAATCACGGTCATCACTCGGGCTGCCGGTATTAC
724e9c0eacc64be43cf34319ca4a19b6	KT165083.1.919	Archaea;Halobacterota;Halobacteria;Halobacterales;Halomicrobiaceae;Halapricum;	99.19	0	0	0	0	0	0	0	0	0	9	36	0	0	0	CCGAGTGATGGCCAATCTTATTGGGCCTAAAGCGTCCGTAGCCGGCCAGACAAGTCCGTTGGGAAATCGACGCGCCCAACGCGTCGGCGTCCAGCGGAAACTGTCTGGCTTGGGGCCGGAAGACCCGAGGGGTACGTCCGGGGTAGGAGTGAAATCCCGTAATCCTGGACGGACCACCGGTGGCGAAAGCGCCTCGGGAAGACGGACCCGACGGTGAGGGACGAAAGCTAGGGTCTCGAACCGGATTAG
7389905e88b68baa0dce387f0bfca508	KJ364598.1.1472	Archaea;Halobacterota;Halobacteria;Halobacterales;Halomicrobiaceae;Halapricum;	98.6	0	0	0	0	0	0	0	0	0	0	0	0	20	0	AGACGTACTTCCCAGGCGGCTCGCTTCACGGCTTCCCTACAGCACAGCGCAGGCTCGTAGCCTACGCCACACCTAGCGAGCATCGTTTACGGCTGGGACTACCCGGGTATCTAATCCGGTTCGAGACCCCAGCTTTCGTCCCTCACTGTCGAGTCCGTCCTCCCGAGGTGCTTTCGCCATCGGTGGTCCGTCCGGGATTACAGGATTTCACTCCTACCCCGGACGTACCCCTCGGGCCTTCCGGCTCCAAGCCAGACAGTTTCCGCCGGACGCCGACGCGTTAGGCACGCCGATTTCCCAACGGACTTGTCTGGCCAGCTACGGACGCTTTAGGCCCAATAACAGCGGCCATCACTCGT
77b78284e32a731d550e110bff9038ed	KC465618.1.1352	Archaea;Halobacterota;Halobacteria;Halobacterales;Halomicrobiaceae;Halapricum;	99	0	0	0	0	0	89	0	0	0	0	0	0	0	0	GACCCCAGCTTTCGTCCCTCACTGTCGGATCCGTCTTCCCGAGGTGCTTTCGCCATCGGTGGTCCGTCCAGGATTACGGGATTTCACTCCTACCCCGGACGTACCCCTCGGGTCTTCCGGTCCCAAGCCAAACAGTTTCCGCTGGACGCCGACGCGTTAGGCACGCCGATTTCCCAACGGACTTGTCTGGCCAGCTACGGACGCTTTAGGCCCAATAAGATCGGCCATCACTCGTGCTGCCGGTATTAC
7bcb3277c1aefb4c96effc48db683a02	GQ861364.1.920	Archaea;Halobacterota;Halobacteria;Halobacterales;Halomicrobiaceae;Halapricum;	99.4	0	0	0	0	0	29	0	0	0	0	0	0	0	0	ACGAGTGATGGCCGATATTATTGGGCCTAAAGCGTCCGTAGCCGGCCGGACAAGTCCGTTGGGAAATCGACGCGCCTAACGTGTCGGCGTCCAGCGGAAACTGTCCGGCTTGGGGCCGGAAGACCCGAGGGGTACGTCCGGGGTAGGAGTGAAATCCCGTAATCCTGGACGGACCGCCGGTGGCGAAAGCGCCTCGGGAGGACGGACCCGACGGTGAGGGACGAAAGCCAGGGTCTCGAACCGGATTAG
82700d3f7f5f4565d7e328943579b901	KF452268.1.956	Archaea;Halobacterota;Halobacteria;Halobacterales;Halomicrobiaceae;Halapricum;	98.8	0	0	0	0	0	0	0	0	0	0	0	29	0	0	GACCCTGGCTTTCGTCCCTCACTGTCGGGTCCGTCTTCCCGAGGCGCTTTCGCCACCGGTGGTCCGTCCAGGATTACGGGATTTCACTCCTACCCCGGACGTACCCCTCGGGTCTTCCGGCCCCAAGCCAGATAGTTTCCGCTGGACGCCCACGCGTTGAGCGCGTGGATTTCCCAACGGACTTGTCTGGCCAGCTACGGACGCTTTAGGCCCAATAAGATCGGCCATCACTCGTGCTGCCGGTATTAC
8758fcc9436c9c7637d2ae342699afdd	JN714464.1.1470	Archaea;Halobacterota;Halobacteria;Halobacterales;Halomicrobiaceae;Halapricum;	100	0	0	0	0	0	44	0	0	0	0	0	0	0	0	ACGAGTGATGGCCGATCTTATTGGGCCTAAAGCGTCCGTAGCCGGCCGGACAAGTCCGTTGGGAAATCGACGTGCCTAACACGTCGGCGTCCAGCGGAAACTGTCCGGCTTGGGGCCGGAGGACTCGAGGGGTACGTCCGGGGTAGGAGTGAAATCCCGTAATCCTGGACGGACCACCGGTGGCGAAAGCGCCTCGAGAGGACGGACCCGACGGTGAGGGACGAAAGCCAGGGTCTCGAACCGGATTAG
87b82a71872b144128d1f7093d7b62b4	DQ103674.1.1406	Archaea;Halobacterota;Halobacteria;Halobacterales;Halomicrobiaceae;Halapricum;	98.4	0	0	0	0	0	0	0	0	0	0	0	22	0	0	GACCCCAGCTTTCGTCCCTCACTGTCGGGTCCGTCTTCCCGAGGCGCTTTCGCCACCGGTGGTCCGTCCAGGATTACGGGATTTCACTCCTACCCCGGACGTACCCCTCGGGTCTTCCGGCCCCAAGCCGCACAGTTTCCGCCGGACGCCGACGCGTTGAGCACGTCGATTTCCCGACGGACTTGTGCGGCCAGCTACGGACGCTTTAGGCCCAATAAAATCGGCCATCACTCGTGCTGCCGGTATTAC
887bb41337d994ae8b711a7f050b54d7	EF106670.1.994	Archaea;Halobacterota;Halobacteria;Halobacterales;Halomicrobiaceae;Halapricum;	98.8	0	0	0	0	0	0	0	0	0	0	0	69	63	55	GACCCTGGCTTTCGTCCCTCACCGTCGGGTCCGTCCTCCCGAGGCGCTTTCGCCACCGGCGGTCCGTCCAGGATTACGGGATTTCACTCCTACCCCGGACGTACCCCTCGGGTCTTCCGGCCCCAAGCCGGACAGTTTCCGCTGGACGCCCACGCGTTAGGCACGTGGATTTCCCAACGGACTTGTCCGGCCGGCTACGGACGCTTTAGGCCCAATAAGATCGGCCATCACTCGTGCTGCCGGTATTAC
8ace646aba628d7579b6cbb598b10ca7	JN714464.1.1470	Archaea;Halobacterota;Halobacteria;Halobacterales;Halomicrobiaceae;Halapricum;	99.19	0	0	0	0	0	0	0	0	35	0	0	0	0	0	GACCCTGGCTTTCGTCCCTCACCGTCGGGTCCGTCCTCTCGAGGCGCTTTCGCCACCGGTGGTCCGTCCAGGATTACGGGATTTCACTCCTACCCCGGACGTACCCCTCGAGTCCTCCGGCCCCAAGCCGAACAGTTTCCGCTGGACGCCGACGTGTTGGGCACGTCGATTTCCCAACGGACTTGTTCGGCCGGCTACGGACGCTTTAGGCCCAATAATATCGGCCATCACTCGTGCTGCCGGTAT
8c14ee8f939795e0bd40cc018c379c88	HQ425162.1.1424	Archaea;Halobacterota;Halobacteria;Halobacterales;Halomicrobiaceae;Halapricum;	98.4	0	0	0	0	0	43	0	0	0	0	0	0	0	0	GACCCTGGCTTTCGTCCCTCACTGTCGGATCCGTCCTCCCGAGGCGCTTTCGCCACCGGCGGTCCGTCCAGGATTACGGGATTTCACTCCTACCCCGGACGTACCCCTCGGGTCTTCCGGTCCCAAGCCGGACAGTTTCCGCCGGACGCCCACCCGTTGGGCGGGTGGATTTCCCGACGGACTTGTCCGGCCAGCTACGGACGCTTTAGGCCCAATAAGATCGGCCATCACTCAGGCTGCCGGTATTAC
970c4e81495009f62fa008a1441bb784	DQ103674.1.1406	Archaea;Halobacterota;Halobacteria;Halobacterales;Halomicrobiaceae;Halapricum;	98.98	0	0	275	192	183	0	0	0	0	0	0	0	0	0	GACCCCAGCTTTCGTCCCTCACTGTCGGATCCGTCTTCCCGAGGCGCTTTCGCCACCGGTGGTCCGTCCAGGATTACGGGATTTCACTCCTACCCCGGACGTACCCCTCGGGTCTTCCGGTCCCAAGCCGAACAGTTTCCGCCGGACGCCGACGCGTTGAGCACGTCGATTTCCCGACGGACTTGTGCGGCCAGCTACGGACGCTTTAGGCCCAATAAAATCGGCCATCACTCGTGCTGCCGGTAT
97b8238ec71237cac9940dd180e532f2	EF106654.1.937	Archaea;Halobacterota;Halobacteria;Halobacterales;Halomicrobiaceae;Halapricum;	95.78	0	0	0	0	0	12	0	0	0	0	0	0	0	0	GACCCTAGCTTTCGTCCCTCACTGTCGAGTCCGTCCTCCTGAGGCGCTTTCGCCACCGGTGGTCCGTCCGGGATTACGGGATTTCACTCCTACCCCGGACGTACCCCTCAGGTCTTCCGGCTCCAAGCCGCGCAGTTTCCACCGGACGCCCAGTGGTTGAGCCACTGAATTTCCCGATGGACTTGCTCGGCCAGCTACGGACGCTTTAGGCCCAATAAGATCGGCCATCACTCGGGCTGCCGGTATTAC
a2acdca9bff0ea597d5a73b7cb8436c1	CU467265.1.1348	Archaea;Halobacterota;Halobacteria;Halobacterales;Halomicrobiaceae;Halapricum;	97.99	0	0	0	0	0	0	0	0	0	1779	0	0	0	0	ACGAGTGATGGCCGATATTATTGGGCCTAAAGCGTCCGTAGCCGGCCAGACAAGTCCGTTGGGAAATCTGCTCGCCTAACGAGCAGGCGTCCAGCGGAAACTGTCTGGCTTGGGGCCGGAAGACTCGAGGGGTACGTCCGGGGTAGGAGTGAAATCCTGTAATCCTGGACGGACCGCCGGTGGCGAAAGCGCCTCGAGAGGACGGACCCGACGGTGAGGGACGAAAGCTAGGGTCTCGAACCGGATTAG
a91ed7194e18d71812cb81b86d4a52bc	JN714423.1.1470	Archaea;Halobacterota;Halobacteria;Halobacterales;Halomicrobiaceae;Halapricum;	97.56	0	0	0	23	18	0	0	0	0	0	0	0	0	0	GACCCTGGCTTTCGTCCCTCACCGTCGGGTCCGTCCTCCCAGAGCGCTTTCGCCACCGGCGGTCCGTCCAGGATTACGGGATTTCACTCCTACCCCGGACGTACCCTCTGGGTCTTCCGGCCCCAAGCCCGACAGTTTCCGCTGGACGCCGACGCGTTGAGCACGTCGATTTCCCAACGGACTTGTCGGGCCGGCTACGGACGCTTTAGGCCCAATAATATCGGCCATCACTCGGGCTGCCGGTAT
a98e730183d0635040533fcc68b120ee	HQ400559.1.919	Archaea;Halobacterota;Halobacteria;Halobacterales;Halomicrobiaceae;Halapricum;	98.4	0	0	0	0	0	0	0	0	0	0	24	0	0	0	ACGAGTGATGGCCGATTTTATTGGGCCTAAAGCGTCCGTAGCCGGCCGTGCAAGTCCGTTGGGAAATCCACGTGCCCAACACGTGGGCGTCCAGCGGAAACTGTTCGGCTTGGGGCCGGAGGACTCGAGGGGTACGTCCGGGGTAGGAGTGAAATCCCGTAATCCTGGACGGACCACCGATGGCGAAAGCACCTCGAGAAGACGGACCCGACGGTGAGGGACGAAAGCTAGGGTCTCGAACCGGATTAG
aaf865096f0e71114545b9d2281e657c	HQ400559.1.919	Archaea;Halobacterota;Halobacteria;Halobacterales;Halomicrobiaceae;Halapricum;	99.16	0	0	0	0	0	0	0	38	0	0	0	0	0	0	AGACGTACTTCCCAGGCGGCTCGCTTCACGGCTTCCCTACGGCACAGCGCAGGCTCGTAGCCTGCGTCACACCTAGCGAGCATCGTTTACAGCTAGGACTACCCGGGTATCTAATCCGGTTCGAGACCCTAGCTTTCGTCCCTCACCGTCGGGTCCGTCTTCTCGAGGCGCTTTCGCCACCGGTGGTCCGTCCAGGATTACGGGATTTCACTCCTACCCCGGACGTACCCCTCGAGTCTTCCGGCCCCAAGCCGGACAGTTTCCGCTGGACGCCCACGCGTTAAGCACGTGGATTTCCCAACGGACTTGTCCGGCCGGCTACGGACGCTTTAGGCCCAATAAGATCGGCCATCACTCGT
ab131de5a46b88df1416b027468b2ace	HQ400559.1.919	Archaea;Halobacterota;Halobacteria;Halobacterales;Halomicrobiaceae;Halapricum;	98.4	0	0	0	0	0	0	0	0	0	0	26	0	0	0	GACCCTAGCTTTCGTCCCTCACCGTCGGGTCCGTCTTCTCGAGGTGCTTTCGCCATCGGTGGTCCGTCCAGGATTACGGGATTTCACTCCTACCCCGGACGTACCCCTCGAGTCCTCCGGCCCCAAGCCGAACAGTTTCCGCTGGACGCCCACGTGTTGGGCACGTGGATTTCCCAACGGACTTGCACGGCCGGCTACGGACGCTTTAGGCCCAATAAAATCGGCCATCACTCGTGCTGCCGGTATTAC
acae7ef776dd702eaeeb0349198229e4	KF591573.1.1094	Archaea;Halobacterota;Halobacteria;Halobacterales;Halomicrobiaceae;Halapricum;	99.6	0	0	0	0	0	0	0	0	0	108	0	0	0	0	GACCCTAGCTTTCGTCCCTGACCGTCGGGTCCGTCCTCTCGAGGCGCTTTCGCCACCGGCGGTCCGTCCAGGATTACGGGATTTCACTCCTACCCCGGACGTACCCCTCGAGTCTTCCGGCCCCAAGCCAGACAGTTTCCGCTGGACGCCGACGCGTTAGGCGCGTCGATTTCCCAACGGACTTGTCCGGCCGGCTACGGACGCTTTAGGCCCAATAATATCGGCCATCACTCGTGCTGCCGGTATTAC
adc8d0d90f8e189ca11bf4db7be0c937	KF452268.1.956	Archaea;Halobacterota;Halobacteria;Halobacterales;Halomicrobiaceae;Halapricum;	99	0	0	0	0	0	29	0	0	0	66	0	0	0	0	ACGAGTGATGGCCGATTTTATTGGGCCTAAAGCGTCCGTAGCCGGCCAGACAAGTCCGTTGGGAAATCCACGCGCTCAACGCGTGGGCGTCCAGCGGAAACTATCTGGCTTGGGGCCGGAAGACTCGAGGGGTACGTCCGGGGTAGGAGTGAAATCCCGTAATCCTGGACGGACCACCGGTGGCGAAAGCGCCTCGAGAAGACGGACCCGACGGTGAGGGACGAAAGCCAGGGTCTCGAACCGGATTAG
ae494d55bbf3d9263b9a82dade0dd377	KF452267.1.953	Archaea;Halobacterota;Halobacteria;Halobacterales;Halomicrobiaceae;Halapricum;	99.8	0	0	0	22	50	148	0	0	0	0	0	0	0	0	GACCCCAGCTTTCGTCCCTCACCGTCGGGTCCATCTTTCCGAGGCGCTTTCGCCACCGGTGGTCCGTCCAGGATTACGGGATTTCACTCCTACCCCGGACGTACCCCTCGGATCTTCTGGCCCCAAGCCAAACAGTTTCCGCTGGACGCCGACGTGTTAGGCACGTCGATTTCCCAACGGACTTGTCTGGCCGGCTACGGACGCTTTAGGCCCAATAATATCGGCCATCACTCGTGCTGCCGGTATTAC
b28513f5d90cb5b8dfc9023cbffe3222	HQ400454.1.919	Archaea;Halobacterota;Halobacteria;Halobacterales;Halomicrobiaceae;Halapricum;	100	0	0	0	0	0	43	0	0	0	0	0	0	0	0	ACGAGTGATGGCCGATATTATTGGGCCTAAAGCGTCCGTAGCTGGCCGAACAAGTCCGTTGGGAAATCGACGCGCCCAACGCGTCGGCGTCCAGCGGAAACTGTTCGGCTTGGGGCCGGAGGACTCGAGGGGTACGTCCGGGGTAGGAGTGAAATCCCGTAATCCTGGACGGACCACCGGTGGCGAAAGCGCCTCGAGAGGACGGACCCGACAGTGAGGGACGAAAGCCAGGGTCTCGAACCGGATTAG
b39f3fd6c375ce87c99ad8ebebfb6cb0	HQ400559.1.919	Archaea;Halobacterota;Halobacteria;Halobacterales;Halomicrobiaceae;Halapricum;	99.16	0	0	0	0	0	0	0	55	0	0	0	0	0	0	ACGAGTGATGGCCGATCTTATTGGGCCTAAAGCGTCCGTAGCCGGCCGGACAAGTCCGTTGGGAAATCCACGTGCTTAACGCGTGGGCGTCCAGCGGAAACTGTCCGGCTTGGGGCCGGAAGACTCGAGGGGTACGTCCGGGGTAGGAGTGAAATCCCGTAATCCTGGACGGACCACCGGTGGCGAAAGCGCCTCGAGAAGACGGACCCGACGGTGAGGGACGAAAGCTAGGGTCTCGAACCGGATTAGATACCCGGGTAGTCCTAGCTGTAAACGATGCTCGCTAGGTGTGACGCAGGCTACGAGCCTGCGCTGTGCCGTAGGGAAGCCGTGAAGCGAGCCGCCTGGGAAGTACGTCT
b99be8c715deb1168e4f952e26934dac	CU467265.1.1348	Archaea;Halobacterota;Halobacteria;Halobacterales;Halomicrobiaceae;Halapricum;	99.6	0	0	0	0	0	2451	0	0	0	284	23	0	0	0	GACCCTAGCTTTCGTCCCTGACCGTCGGGTCCGTCCTCTCGAGGCGCTTTCGCCACCGGCGGTCCGTCCAGGATTACGGGATTTCACTCCTACCCCGGACGTACCCCTCGAGTCTTCCGGCCCCAAGCCAGACAGTTTCCGCTGGACGCCGACGTGTTAGGCACGTCGATTTCCCAACGGACTTGTCTGGCCGGCTACGGACGCTTTAGGCCCAATAATATCGGCCATCACTCGTGCTGCCGGTATTAC
c02575cb212bbb461d80b15a176b81de	KF452268.1.956	Archaea;Halobacterota;Halobacteria;Halobacterales;Halomicrobiaceae;Halapricum;	99.19	0	0	0	0	0	0	0	0	0	14	0	0	0	0	GACCCTGGCTTTCGTCCCTCACCGTCGGGTCCGTCTTCTCGAGGCGCTTTCGCCACCGGTGGTCCGTCCAGGATTACGGGATTTCACTCCTACCCCGGACGTACCCCTCGAGTCTTCCGGCCCCAAGCCAGATAGTTTCCGCTGGACGCCCACGCGTTGAGCACGTGGATTTCCCAACGGACTTGTCTGGCCGGCTACGGACGCTTTAGGCCCAATAAAATCGGCCATCACTCGTGCTGCCGGTATTAC
c1bb460222d2d516b6068b9c204bbb34	HQ425162.1.1424	Archaea;Halobacterota;Halobacteria;Halobacterales;Halomicrobiaceae;Halapricum;	98.19	0	0	0	0	0	0	0	0	0	0	0	0	1	0	CCGAGTGATGGCCGATATTATTGGGCCTAAAGCGTCCGTAGCTGGCCGGACAAGTCCGTTGGGAAATCCACCCGCCTAACGGGTGGGCGTCCAGCGGAAACTGTCCGGCTTGGGGCCGGACGACCCGAGGGGTACGTCCGGGGTAGGAGTGAAATCCCGTAATCCTGGACGGACCGCCGGTGGCGAAAGCGCCTCGGGAGGACGGACCCGACAGTGAGGGACGAAAGCCAGGGTCTCGAACCGGATTAGATACCCGGGTAGTCCTAGCCGTAAACGATGTTCGTTAGGTGTGGCACTGGCTACGCGCCAGTGCTGTGCCGTAGGGAAGCCGAGAAACGAACCGCCTGGGAAGTACGTCT
c2d5aaffd61eaee89003213a077a9b0d	JN714419.1.1472	Archaea;Halobacterota;Halobacteria;Halobacterales;Halomicrobiaceae;Halapricum;	99	0	0	0	0	0	0	0	0	0	0	0	35	0	0	ACGAGTGATGGCCGATATTATTGGGCCTAAAGCGTCCGTAGCCGGCCGGACAAGTCCGTTGGGAAATCCACGCGCCTAACGCGTGGGCGTCCAGCGGAAACTATCCGGCTTGGGGCCGGAAGACCTGAGGGGTACGTCCGGGGTAGGAGTGAAATCCCGTAATCCTGGACGGACCGCCGGTGGCGAAAGCGCCTCAGGAGGACGGACCCGACGGTCAGGGACGAAAGCTAGGGTCTCGAACCGGATTAG
c4703560bc75019f335a6f3866045b82	KF591573.1.1094	Archaea;Halobacterota;Halobacteria;Halobacterales;Halomicrobiaceae;Halapricum;	96.38	0	0	0	0	0	134	0	0	0	16	0	0	0	0	CCGAGTGATGACCGTGATTATTGGGCCTAAAGCGTCCGTAGCCGGCCGGACAAGTCCGTCGGGAAATCGACGCGCTCAACGCGTCGGCGTCCGGCGGAAACTGTCCGGCTTGGGACCGGAAGGCTCGAGGAGTACGTCCGGGGTAGGAGTGAAATCCCGTAATCCTGGACGGACTATCGATGGCGAAAGCACCTCGAGAGGACGGATCCGACGGTCAGGGACGAAAGCTGAGGTCTCGAACCGGATTAG
c8dd8939c2dcb54760ed8e5e8a4db8c6	KC465614.1.1352	Archaea;Halobacterota;Halobacteria;Halobacterales;Halomicrobiaceae;Halapricum;	99.31	0	0	0	0	0	0	0	26	0	0	0	0	0	0	GGACGTACTTCCCAGGCGGCTCGCTTCACGGCTTCCCTACGGCACAGCGCAGGCTCGTAGCCTGCGCCACACCTAGCGAGCATCGTTTACGGCTGGGACTACCCGGGTATCTAATCCGGTTCGAGACCCCAGCTTTCGTCCCTCACTGTCGGATCCGTCTTCCCGAGGCGCTTTCGCCACCGGCGGTCCGTCCAAGATTACGGGATTTCACTCCTACCCCGGACGTACCCCTCGGGTCTTCCGGTCCCAAGCCAAACAGTTTCCGCTGGACGCCGACGCGTTAGGCACGCCGATTTCCCAACGGACTTGTCTGGCCAGCTACGGACGCTTTAGGCCCAATAAGATCGGCCATCACTCGT
ca6aa2982ec70e529f49015917d188f6	GQ861364.1.920	Archaea;Halobacterota;Halobacteria;Halobacterales;Halomicrobiaceae;Halapricum;	98.89	0	0	0	0	0	0	0	0	0	27	0	0	0	0	CCAAGTGATGGCCGATATTATTGGGCCTAAAGCGTCCGTAGCCGGCCGGACAAGTCCGTTGGGAAATCGGCGCGCCTAACGCGTCGGCGTCCAGCGGAAACTGTCCGGCTTGGGGCCGGAAGACCCGAGGGGTACGTCCGGGGTAGGAGTGAAATCCCGTAATCCTGGACGGACCGCCGGTGGCGAAAGCGCCTCGGGAGGACGGACCCGACGGTGAGGGACGAAAGCCAGGGTCTCGAACCGGATTAG
cb5681750f97af54797ccd96c957d82b	KC465609.1.1354	Archaea;Halobacterota;Halobacteria;Halobacterales;Halomicrobiaceae;Halapricum;	96.17	0	0	0	0	0	0	0	0	22	0	0	0	0	0	CCGAGTGATGGCCGATGTTATTGGGCCTAAAGCGTTCGTAGCCGGCCCGACAAGTCCATTGGGAAATCCGCGCGCTCAACGCGCGGGCGTCCGGTGGAAACTGTCGGGCTTGGAGCCGGAAGACCCGAAGGGTACGTCCGGGGTAGGAGTGAAATCCCGTAATCCTGGACGGACCACCGATGGCGAAAGCACTTCGGGAAGACGGACTCGACGGTGAGGAACGAAAGCTGGGGTCTCGAACCGGAT
ccba50f5ebb4e8b18c89b3a79b5bdf66	KF452268.1.956	Archaea;Halobacterota;Halobacteria;Halobacterales;Halomicrobiaceae;Halapricum;	98.8	0	0	0	0	0	0	0	0	0	0	0	33	0	0	ACGAGTGATGGCCGATCTTATTGGGCCTAAAGCGTCCGTAGCTGGCCAGACAAGTCCGTTGGGAAATCCACGCGCTCAACGCGTGGGCGTCCAGCGGAAACTATCTGGCTTGGGGCCGGAAGACCCGAGGGGTACGTCCGGGGTAGGAGTGAAATCCCGTAATCCTGGACGGACCACCGGTGGCGAAAGCGCCTCGGGAAGACGGACCCGACAGTGAGGGACGAAAGCCAGGGTCTCGAACCGGATTAG
cd0843ea1e8c9fdce60700b935af4db3	EF106670.1.994	Archaea;Halobacterota;Halobacteria;Halobacterales;Halomicrobiaceae;Halapricum;	98.8	0	0	0	0	0	133	0	0	0	2118	0	0	0	0	ACGAGTGATGGCCGATATTATTGGGCCTAAAGCGTCCGTAGCCGGCCGGACAAGTCCGTTGGGAAATCGACGTGCCTAACACGTCGGCGTCCAGCGGAAACTGTCTGGCTTGGGGCCGGAAGATCCGAGGGGTACGTCCGGGGTAGGAGTGAAATCCCGTAATCCTGGACGGACCGCCGGTGGCGAAAGCGCCTCGGAAGGACGGACCCGACGGTCAGGGACGAAAGCTAGGGTCTCGAACCGGATTAG
cdcec1d1a2c0e95577f6fbf3c0614096	JN714419.1.1472	Archaea;Halobacterota;Halobacteria;Halobacterales;Halomicrobiaceae;Halapricum;	97.39	0	0	0	0	0	10	0	0	0	0	0	0	0	0	ACGAGTGATGGCCGATCTTATTGGGCCTAAAGCGTCCGTAGCCGGCCGGCCAAGTCCGTTGGGAAATCCACGCGCCTAACGCGTGGGCGTCCAGCGGAACCTGTCCGGCTTGGGACCGGAGGACCCGAGGGGTACGTCCGGGGTAGGAGTGAAATCCCGTAATCCTGGACGGACCACCGATGGCGAAAGCACCTCGGGAGGACGGATCCGACGGTGAGGGACGAAAGCTGGGGTCTCGAACCGGATTAG
cf17043d19d7ad56805ea8134ad5b506	KF591573.1.1094	Archaea;Halobacterota;Halobacteria;Halobacterales;Halomicrobiaceae;Halapricum;	97.99	0	0	0	0	0	0	0	0	0	28	0	0	0	0	CCGAGTGATGACCGTGATTATTGGGCCTAAAGCGTCCGTAGCCGGCCGGACAAGTCCGTTGGGAAATCGGCGCGCTCAACGCGTCGGCGTCCAGCGGAAACTGTCCGGCTTGGGACCGGAAGACCCGAGGGGTACGTCCGGGGTAGGAGTGAAATCCCGTAATCCTGGACGGACCGCCGGTGGCGAAAGCGCCTCGGGAGGACGGATCCGACGGTCAGGGACGAAAGCTAGGGTCTCGAACCGGATTAG
d07e9d389147957a0db6b82b987593e1	KF591573.1.1094	Archaea;Halobacterota;Halobacteria;Halobacterales;Halomicrobiaceae;Halapricum;	98.17	0	0	0	16	29	0	0	0	0	18	0	7	0	0	GACCCTAGCTTTCGTCCCTGACCGTCGGATCCGTCCTCCCGAGGCGCTTTCGCCACCGGCGGTCCGTCCAGGATTACGGGATTTCACTCCTACCCCGGACGTACCCCTCGGGTCTTCCGGTCCCAAGCCGGACAGTTTCCGCTGGACGCCGACGCGTTGAGCGCGTCGATTTCCCAACGGACTTGTCCGGCCGGCTACGGACGCTTTAGGCCCAATAATCACGGTCATCACTCGGGCTGCCGGTAT
d34e7bc437646cdbf7a9fd014b1cb9a6	KF591573.1.1094	Archaea;Halobacterota;Halobacteria;Halobacterales;Halomicrobiaceae;Halapricum;	99	0	0	0	0	0	29	0	0	0	0	0	0	0	0	GACCCTAGCTTTCGTCCCTGACCGTCGGGTCCGTCCTCCCGAGGCGCTTTCGCCACCGGCGGTCCGTCCAGGATTACGGGATTTCACTCCTACCCCGGACGTACCCCTCGGGTCTTCCGGCCCCAAGCCGGACAGTTTCCGCTGGACGCCCACGCGTTGGGCGCGTGGATTTCCCAACGGACTTGTCCGGCCGGCTACGGACGCTTTAGGCCCAATAATATCGGCCATCACTCGGGCTGCCGGTATTAC
d67452e375c9c534e32cb787286230b4	KF591573.1.1094	Archaea;Halobacterota;Halobacteria;Halobacterales;Halomicrobiaceae;Halapricum;	96.59	0	0	0	0	0	0	0	0	0	31	29	7	0	0	CCGAGTGATGACCGTGATTATTGGGCCTAAAGCGTCCGTAGCCGGCCGGACAAGTCCGTTGGGAAATCGACGCGCTCAACGCGTCGGCGTCCAGCGGAAACTGTCCGGCTTGGGACCGGAAGGCTCGAGGAGTACGTCCGGGGTAGGAGTGAAATCCCGTAATCCTGGACGGACTACCGATGGGGAAACCACCTCGAGAGGACGGATCCGACGGTCAGGGACGAAAGCTGAGGTCTCGAACCGGATTAG
dd2e7e1a5dee58939a062935d3af4c77	KC465618.1.1352	Archaea;Halobacterota;Halobacteria;Halobacterales;Halomicrobiaceae;Halapricum;	99	0	0	0	0	0	90	0	0	0	0	0	0	0	0	ACGAGTGATGGCCGATCTTATTGGGCCTAAAGCGTCCGTAGCTGGCCAGACAAGTCCGTTGGGAAATCGGCGTGCCTAACGCGTCGGCGTCCAGCGGAAACTGTTTGGCTTGGGACCGGAAGACCCGAGGGGTACGTCCGGGGTAGGAGTGAAATCCCGTAATCCTGGACGGACCACCGATGGCGAAAGCACCTCGGGAAGACGGATCCGACAGTGAGGGACGAAAGCTGGGGTCTCGAACCGGATTAG
e076309b4a440a189978db4fd518e4f7	KC465618.1.1352	Archaea;Halobacterota;Halobacteria;Halobacterales;Halomicrobiaceae;Halapricum;	99.59	0	0	0	0	21	0	0	0	0	0	0	0	0	0	GACCCCAGCTTTCGTCCCTCACTGTCGGATCCGTCTTCCCGAGGCGCTTTCGCCACCGGTGGTCCGTCCAGGATTACGGGATTTCACTCCTACCCCGGACGTACCCCTCGGGTCTTCCGGTCCCAAGCCAGACAGTTTCCGCTGGACGCCGACGCGTTAGGCACGTCGATTTCCCAACGGACTTGTCTGGCCAGCTACGGACGCTTTAGGCCCAATAATATCGGCCATCACTCGTGCTGCCGGTAT
e34862c0b281565ea683b84e31f97df2	CU467265.1.1348	Archaea;Halobacterota;Halobacteria;Halobacterales;Halomicrobiaceae;Halapricum;	99.6	0	0	0	0	0	2661	0	0	0	293	27	0	0	0	ACGAGTGATGGCCGATATTATTGGGCCTAAAGCGTCCGTAGCCGGCCAGACAAGTCCGTTGGGAAATCGACGTGCCTAACACGTCGGCGTCCAGCGGAAACTGTCTGGCTTGGGGCCGGAAGACTCGAGGGGTACGTCCGGGGTAGGAGTGAAATCCCGTAATCCTGGACGGACCGCCGGTGGCGAAAGCGCCTCGAGAGGACGGACCCGACGGTCAGGGACGAAAGCTAGGGTCTCGAACCGGATTAG
e48a456bea427231c17de94700ecfd16	GQ861364.1.920	Archaea;Halobacterota;Halobacteria;Halobacterales;Halomicrobiaceae;Halapricum;	99.4	0	0	0	0	0	22	0	0	0	0	0	0	0	0	GACCCTGGCTTTCGTCCCTCACCGTCGGGTCCGTCCTCCCGAGGCGCTTTCGCCACCGGCGGTCCGTCCAGGATTACGGGATTTCACTCCTACCCCGGACGTACCCCTCGGGTCTTCCGGCCCCAAGCCGGACAGTTTCCGCTGGACGCCGACACGTTAGGCGCGTCGATTTCCCAACGGACTTGTCCGGCCGGCTACGGACGCTTTAGGCCCAATAATATCGGCCATCACTCGTGCTGCCGGTATTAC
e5ac6262e6199ff5d23f6591c352ea00	JN714464.1.1470	Archaea;Halobacterota;Halobacteria;Halobacterales;Halomicrobiaceae;Halapricum;	99.39	0	0	0	0	25	0	0	0	0	0	0	0	0	0	GACCCAAGCTTTCGTCCCTGACCGTCGGGTCCGTCCTCTCGAGGCGCTTTCGCCACCGGTGGTCCGTCCAGGATTACGGGATTTCACTCCTACCCCGGACGTACCCCTCGAGTCCTCCGGCCCCAAGCCGGACAGTTTCCGCTGGACGCCGACGTGTTAGGCACGTCGATTTCCCAACGGACTTGTCCGGCCGGCTACGGACGCTTTAGGCCCAATAAGATCGGCCATCACTCGTGCTGCCGGTAT
e68e1e7b41590dc9b9a96ffc59ac55ec	HQ425162.1.1424	Archaea;Halobacterota;Halobacteria;Halobacterales;Halomicrobiaceae;Halapricum;	99.72	0	0	8	0	0	21	0	327	21	0	0	34	0	15	GGACGTACTTCCCAGGCGGCTCGCTTCACGGCTTCCCTACGGCACAGCGCAGGCTCGTAGCCTGCGCCACACCTAGCGAGCATCGTTTACGGCCAGGACTACCCGGGTATCTAATCCGGTTCGAGACCCTGGCTTTCGTCCCTCACTGTCGGGTCCGTCCTCCCGAGGCGCTTTCGCCACCGGCGGTCCGTCCAGGATTACGGGATTTCACTCCTACCCCGGACGTACCCCTCGGGTCGTCCGGCCCCAAGCCGGACAGTTTCCGCTGGACGCCCACCCGTTAGGCGGGTGGATTTCCCAACGGACTTGTCCGGCCAGCTACGGACGCTTTAGGCCCAATAATATCGGCCATCACTCGG
e7ac2302c8c75138de48458f630eb054	CU467265.1.1348	Archaea;Halobacterota;Halobacteria;Halobacterales;Halomicrobiaceae;Halapricum;	98.8	0	0	0	0	0	48	0	0	0	0	0	0	0	0	ACGAGTGATGGCCGATATTATTGGGCCTAAAGCGTCCGTAGCCGGCCAGACAAGTCCGTTGGGAAATCGACGTGCTCAACACGTTGGCGTCCAGCGGAAACTGTCTGGCTTGGGGCCGGAAGACTCGAGGGGTACGTCCGGGGTAGGAGTGAAATCCCGTAATCCTGGACGGACCACCGGTGGCGAAAGCGCCTCGAGAGGACGGACCCGACGGTCAGGGACGAAAGCTAGGGTCTCGAACCGGATTAG
f0d344e2d8b267d897cdead42856ea11	KF591573.1.1094	Archaea;Halobacterota;Halobacteria;Halobacterales;Halomicrobiaceae;Halapricum;	98.59	0	0	0	0	0	15	0	0	0	68	0	0	0	0	ACGAGTGATGGCCGATATTATTGGGCCTAAAGCGTCCGTAGCCGGCCGGACAAGTCCGTTGGGAAATCTGCTCGCCTAACGAGCAGGCGTCCAGCGGAAACTGTCCGGCTTGGGGCCGGAAGACTCGAGGGGTACGTCCGGGGTAGGAGTGAAATCCCGTAATCCTGGACGGACCGCCGGTGGCGAAAGCGCCTCGAGAGGACGGACCCGACGGTGAGGGACGAAAGCTAGGGTCTCGAACCGGATTAG
f20b204347df3cf29f1f0f889d5dc45d	KT165083.1.919	Archaea;Halobacterota;Halobacteria;Halobacterales;Halomicrobiaceae;Halapricum;	99.19	0	0	0	0	0	0	0	0	0	8	0	0	0	0	GACCCTAGCTTTCGTCCCTCACCGTCGGGTCCGTCTTCCCGAGGCGCTTTCGCCACCGGTGGTCCGTCCAGGATTACGGGATTTCACTCCTACCCCGGACGTACCCCTCGGGTCTTCCGGCCCCAAGCCAGACAGTTTCCGCTGGACGCCGACGCGTTAGGCGCGTCGATTTCCCAACGGACTTGTCTGGCCGGCTACGGACGCTTTAGGCCCAATAAGATTGGCCATCACTCGGGCTGCCGGTATTAC
f2d72e62d8d4b5d88082aa1646122411	JN714464.1.1470	Archaea;Halobacterota;Halobacteria;Halobacterales;Halomicrobiaceae;Halapricum;	98.88	0	0	0	0	0	0	0	76	0	0	0	79	22	54	AGACGTACTTCCCAGGCGGCTCGCTTCACGGCTTCCCTACGGCACAGCGCAGGCTCGTAGCCTACGCCACACCTAGCGAGCATCGTTTACGGCCAGGACTACCCGGGTATCTAATCCGGTTCGAGACCCTGGCTTTCGTCCCTCACCGTCGGGTCCGTCCTCTCGAGGCGCTTTCGCCACCGGCGGTCCGTCCAGGATTACAGGATTTCACTCCTACCCCGGACGTACCCCTCGAGTCTTTCGGCCCCAAGCCGGACAGTTTCCGCTGGACGCCGACGCGTTAGGCGCGTCGATTTCCCAACGGACTTGTCCGGCCGGCTACGGACGCTTTAGGCCCAATAATATCGGCCATCACTCGT
f7319b913db24eca6d8ea1a02a6c7dd2	JN714423.1.1470	Archaea;Halobacterota;Halobacteria;Halobacterales;Halomicrobiaceae;Halapricum;	98.98	0	0	0	0	0	0	0	0	35	0	0	0	0	0	GACCCTGGCTTTCGTCCCTCACCGTCGGGTCCGTCCTCTCGAGGCGCTTTCGCCACCGGTGGTCCGTCCAGGATTACGGGATTTCACTCCTACCCCGGACGTACCCCTCGAGTCTTCCGGCCCCAAGCCAGACAGTTTCCGCTGGACGCCGACGCGTTGGGCGCGTCGATTTCCCAACGGACTTGTCCGGCCGGCTACGGACGCTTTAGGCCCAATAATATCGGCCATCACTCGTGCTGCCGGTAT
fc6a8166eefed3941903fd7f94ec4cb8	EF106670.1.994	Archaea;Halobacterota;Halobacteria;Halobacterales;Halomicrobiaceae;Halapricum;	98.19	0	0	0	16	0	0	0	0	0	0	0	101	0	0	GACCCTGGCTTTCGTCCCTCACCGTCGGGTCCGTCCTTCCGAGGCGCTTTCGCCACCGGCGGTCCGTCCAGGATTACGGGATTTCACTCCTACCCCGGACGTACCCCTCGGATCTTCCGGCCCCAAGCCGGTCAGTTTCCGCTGGACGCCCACCCGTTGAGCGGGTGGATTTCCCAACGGACTTGACCGGCCGGCTACGGACGCTTTAGGCCCAATAAGATCGGCCATCACTCGTGCTGCCGGTATTAC
fd5afa2a2e81833073c1f4500090bedc	GQ861364.1.920	Archaea;Halobacterota;Halobacteria;Halobacterales;Halomicrobiaceae;Halapricum;	99.8	0	0	0	0	0	0	0	0	0	0	46	0	0	0	ACGAGTGATGGCCGATATTATTGGGCCTAAAGCGTCCGTAGCTGGCCGGACAAGTCCGTTGGGAAATCGACGCGCCCAACGCGTCGGCGTCCAGCGGAAACTGTCCGGCTTGGGGCCGGAAGACCCGAGGGGTACGTCCGGGGTAGGAGTGAAATCCCGTAATCCTGGACGGACCGCCGGTGGCGAAAGCGCCTCGGGAGGACGGACCCGACAGTGAGGGACGAAAGCCAGGGTCTCGAACCGGATTAG
141efbe41a59739942ffee309ec112f6	DQ309092.1.1392	Archaea;Halobacterota;Halobacteria;Halobacterales;Halomicrobiaceae;Haloarcula;	100	0	0	0	0	0	423	139	70	767	0	0	0	0	0	GACCCTGGCTTTCGTCCCTCACTGTCGGGTCCGGTCTCTCAACGTGGTTTCCCCATTGGTGGTCCGTCCAGGATTACAGGATTTCACTCCTACCCCGGACGTACCCGTTGAGTCTCTCGGCCCCAAGCTGTGTAGTTTCCACCGGACGCCGACCAGTTGAGCTGGTCGATTTCCCAATGGACTTACACAGCAAGCTACGGACGCTTTAGGCCCAATAATATCGGCCATCACTTGGACTGCCGGTAT
28c4f171a25d82cc4fefe49c95f84de6	AOLQ01000031.246.1704	Archaea;Halobacterota;Halobacteria;Halobacterales;Halomicrobiaceae;Haloarcula;	99.4	0	0	0	0	0	106	0	0	27	0	0	0	0	0	CCAAGTGATGGCCGATATTATTGGGCCTAAAGCGTCCGTAGCCGGCCGGACAAGTCCGTTGGGAAATCGACGCGCTCAACGCGTCGGCGTCCAGCGGAAACTGTCCGGCTTGGGGCCGGAAGACTTGAGGGGTACGTCCGGGGTAGGAGTGAAATCCTGTAATCCTGGACGGACCACCAATGGCGAAAGCACCTCAAGAAGACGGACCCGACGGTGAGGGACGAAAGCTAGGGTCTCGAACCGGATTAG
38a172b37853cbfef38d219028c462ea	CP006884.225565.227037	Archaea;Halobacterota;Halobacteria;Halobacterales;Halomicrobiaceae;Haloarcula;	99.8	0	0	0	0	0	398	26	0	213	1971	0	0	492	0	CCGAGTGATGGCCGATATTATTGGGCCTAAAGCGTCCGTAGCCGGCCGGACAAGTCCGTTGGGAAATCGACGCGCTCAACGCGTCGGCGTCCAGCGGAAACTGTCCGGCTTGGGGCCGGAAGACCTGGGGGGTACGTCCGGGGTAGGAGTGAAATCCTGTAATCCTGGACGGACCACCAATGGGGAAACCACCTCAGGAAGACGGACCCGACGGTGAGGGACGAAAGCTAGGGTCTCGAACCGGATTAG
56c1457ebcb1786c4241a64a75c6f09a	DQ309092.1.1392	Archaea;Halobacterota;Halobacteria;Halobacterales;Halomicrobiaceae;Haloarcula;	100	0	0	0	0	0	400	80	67	726	0	0	0	0	0	CCAAGTGATGGCCGATATTATTGGGCCTAAAGCGTCCGTAGCTTGCTGTGTAAGTCCATTGGGAAATCGACCAGCTCAACTGGTCGGCGTCCGGTGGAAACTACACAGCTTGGGGCCGAGAGACTCAACGGGTACGTCCGGGGTAGGAGTGAAATCCTGTAATCCTGGACGGACCACCAATGGGGAAACCACGTTGAGAGACCGGACCCGACAGTGAGGGACGAAAGCCAGGGTCTCGAACCGGAT
56db1c9f44b938b4adcdf6093210d027	D50851.1.1467	Archaea;Halobacterota;Halobacteria;Halobacterales;Halomicrobiaceae;Haloarcula;	99.6	0	0	0	0	0	643	71	0	0	85	0	0	0	0	GACCCTGGCTTTCGTCCCTCACCGTCGGGTCCGGTCTCTCAACGTGGTTTCCCCATTGGTGGTCCGTCCAGGATTACAGGATTTCACTCCTACCCCGGACGTACCCGTTGAGTCTCTCGGCCCCAAGCTGTGTAGTTTCCACCGGACGCCGACCAGTTGAGCTGGTCGATTTCCCAATGGACTTACACAGCAGGCTACGGACGCTTTAGGCCCAATAATATCGGCCATCACTCGGACTGCCGGTATTAC
62602e050b991e8f61d1afda65f04d98	CP019154.220282.221754	Archaea;Halobacterota;Halobacteria;Halobacterales;Halomicrobiaceae;Haloarcula;	99.8	0	0	0	0	0	0	0	44	118	0	0	0	0	0	GACCCTAGCTTTCGTCCCTCACCGTCGGGTCCGTCTTCCTGAGGTGGTTTCCCCATTGGTGGTCCGTCCAGGATTATAGGATTTCACTCCTACCCCGGACGTACCCCTCAGGTCTTCCGGCCCCAAGCCGGACAGTTTCCGCTGGACGCCGACGCGTTGAGCGCGTCGATTTCCCAACGGACTTGTCCGGCCGGCTACGGACGCTTTAGGCCCAATAATATCGGCCATCACTTGGACTGCCGGTAT
8135463d4f7baf67526197a4ae97f467	D50851.1.1467	Archaea;Halobacterota;Halobacteria;Halobacterales;Halomicrobiaceae;Haloarcula;	99.6	0	0	0	0	0	633	53	0	0	78	0	0	0	0	CCGAGTGATGGCCGATATTATTGGGCCTAAAGCGTCCGTAGCCTGCTGTGTAAGTCCATTGGGAAATCGACCAGCTCAACTGGTCGGCGTCCGGTGGAAACTACACAGCTTGGGGCCGAGAGACTCAACGGGTACGTCCGGGGTAGGAGTGAAATCCTGTAATCCTGGACGGACCACCAATGGGGAAACCACGTTGAGAGACCGGACCCGACGGTGAGGGACGAAAGCCAGGGTCTCGAACCGGATTAG
8440f9f98dd8a67e57f7639dbf516053	CP006884.225565.227037	Archaea;Halobacterota;Halobacteria;Halobacterales;Halomicrobiaceae;Haloarcula;	99.8	0	0	0	0	0	424	55	0	151	1442	0	7	473	0	GACCCTAGCTTTCGTCCCTCACCGTCGGGTCCGTCTTCCTGAGGTGGTTTCCCCATTGGTGGTCCGTCCAGGATTACAGGATTTCACTCCTACCCCGGACGTACCCCCCAGGTCTTCCGGCCCCAAGCCGGACAGTTTCCGCTGGACGCCGACGCGTTGAGCGCGTCGATTTCCCAACGGACTTGTCCGGCCGGCTACGGACGCTTTAGGCCCAATAATATCGGCCATCACTCGGACTGCCGGTATTAC
94f5f7f56842a68dbc280cecb45d052f	EF106597.1.921	Archaea;Halobacterota;Halobacteria;Halobacterales;Halomicrobiaceae;Haloarcula;	98.58	0	0	0	0	12	358	0	0	881	0	0	0	0	0	GACCCTGGCTTTCGTCCCTCACCGTCGGGTCCGGTCTCTTGACGTGGTTTCCCCATTGGTGGTCCGTCCAGGATTATAGGATTTCACTCCTACCCCGGACGTACCCGTCAAGTCTCTCGGCCCCAAGCTGCGTAGTTTCCACCGGACGCCGACCAGTTGAGCTGGTCGATTTCCCAATGGACTTACACAGCAGGCTACGGACGCTTTAGGCCCAATAATATCGGCCATCACTTGGACTGCCGGTAT
a209eb592a66b4c246670f6418aeee58	EF106597.1.921	Archaea;Halobacterota;Halobacteria;Halobacterales;Halomicrobiaceae;Haloarcula;	98.58	0	0	0	0	16	389	0	0	954	0	0	0	0	0	CCAAGTGATGGCCGATATTATTGGGCCTAAAGCGTCCGTAGCCTGCTGTGTAAGTCCATTGGGAAATCGACCAGCTCAACTGGTCGGCGTCCGGTGGAAACTACGCAGCTTGGGGCCGAGAGACTTGACGGGTACGTCCGGGGTAGGAGTGAAATCCTATAATCCTGGACGGACCACCAATGGGGAAACCACGTCAAGAGACCGGACCCGACGGTGAGGGACGAAAGCCAGGGTCTCGAACCGGAT
c1edf93172acba64632fb13f4e5bbeeb	HQ425180.1.1421	Archaea;Halobacterota;Halobacteria;Halobacterales;Halomicrobiaceae;Haloarcula;	99.8	0	0	0	0	0	0	0	0	0	3324	0	24	530	0	GACCCTGGCTTTCGTCCCTCACTGTCGGGTCCGGTCTCTCAACGTGGTTTCCCCATTGGTGGTCCGTCCAGGATTACAGGATTTCACTCCTACCCCGGACGTACCCGTTGAGTCTCTCGGCCCCAAGCTGTGTAGTTTCCACCGGACGTCGACCAGTTGAGCTGGTCGGTTTCCCAATGGACTTACACAGCAAGCTACGGACGCTTTAGGCCCAATAATATCGGCCATCACTCGGACTGCCGGTATTAC
d5dcd8bbf84971e83d43c32651d21d9d	HQ425180.1.1421	Archaea;Halobacterota;Halobacteria;Halobacterales;Halomicrobiaceae;Haloarcula;	99.8	0	0	0	0	0	0	0	0	0	3708	0	12	567	0	CCGAGTGATGGCCGATATTATTGGGCCTAAAGCGTCCGTAGCTTGCTGTGTAAGTCCATTGGGAAACCGACCAGCTCAACTGGTCGACGTCCGGTGGAAACTACACAGCTTGGGGCCGAGAGACTCAACGGGTACGTCCGGGGTAGGAGTGAAATCCTGTAATCCTGGACGGACCACCAATGGGGAAACCACGTTGAGAGACCGGACCCGACAGTGAGGGACGAAAGCCAGGGTCTCGAACCGGATTAG
e13630a47f80149dc87b15a4516a4029	CP019154.220282.221754	Archaea;Halobacterota;Halobacteria;Halobacterales;Halomicrobiaceae;Haloarcula;	99.8	0	0	0	0	0	0	0	35	134	0	0	0	0	0	CCAAGTGATGGCCGATATTATTGGGCCTAAAGCGTCCGTAGCCGGCCGGACAAGTCCGTTGGGAAATCGACGCGCTCAACGCGTCGGCGTCCAGCGGAAACTGTCCGGCTTGGGGCCGGAAGACCTGAGGGGTACGTCCGGGGTAGGAGTGAAATCCTATAATCCTGGACGGACCACCAATGGGGAAACCACCTCAGGAAGACGGACCCGACGGTGAGGGACGAAAGCTAGGGTCTCGAACCGGAT
f778fa675f9ed158a3a2144a4ed97eac	AOLQ01000031.246.1704	Archaea;Halobacterota;Halobacteria;Halobacterales;Halomicrobiaceae;Haloarcula;	99.4	0	0	0	0	0	117	0	0	27	22	0	0	0	0	GACCCTAGCTTTCGTCCCTCACCGTCGGGTCCGTCTTCTTGAGGTGCTTTCGCCATTGGTGGTCCGTCCAGGATTACAGGATTTCACTCCTACCCCGGACGTACCCCTCAAGTCTTCCGGCCCCAAGCCGGACAGTTTCCGCTGGACGCCGACGCGTTGAGCGCGTCGATTTCCCAACGGACTTGTCCGGCCGGCTACGGACGCTTTAGGCCCAATAATATCGGCCATCACTTGGACTGCCGGTATTAC
2a4710a014609f655c855976878bafec	DQ337051.1.918	Archaea;Halobacterota;Halobacteria;Halobacterales;Halomicrobiaceae;Halomarina;	97.67	0	0	0	0	0	17	0	0	0	0	0	0	0	0	CCAAGTGATGGCCGATATTATTGGGCCTAAAGCGTCCGTAGCCGGCCAGGCAGGTCCGTCGGGAAATCCACTCGCTCAACGAGTGGGCGTCCGGCGGATACCGTCTGGCTTGGGACCGGGAGATCCGAGGGGTACGTCCGGGGTAGGAGTGAAATCCTGTAATCCTGGACGGACCGCCGGTGGCGAAAGCGCCTCGGAAGAACGGATCCGACGGTGAGGGACGAAAGCTAGGGTCTCGAACCGGATTAG
3da0e3ce37be185b9803c9e780202938	HQ400452.1.918	Archaea;Halobacterota;Halobacteria;Halobacterales;Halomicrobiaceae;Halomarina;	97.36	0	0	0	0	10	0	0	0	0	0	0	0	0	0	GACCCTAGCTTTCGTCCCTCACCGTCGGATCCGTTCTCCTGAGGCGCTTTCGCCACCGGCGGTCCGTCCAGGATTACAGGATTTCACTCCTACCCTGGACGTACCCCTCAGGTCTCCCGGTCCCAAGCCAGACGGTATCCGCCGGACGCCCACGCGTTGAGCGCGTGGATTTCCCGACGGACCTGCCTGGCCGGCTACGGACGCTTTAGGCCCAATAATATCGGCCATCACTTGGGCTGCCGGTAT
7917564380491764605434f70237f839	DQ337051.1.918	Archaea;Halobacterota;Halobacteria;Halobacterales;Halomicrobiaceae;Halomarina;	97.79	0	0	0	0	0	11	0	0	0	0	0	0	0	0	GACCCTAGCTTTCGTCCCTCACCGTCGGATCCGTTCTTCCGAGGCGCTTTCGCCACCGGCGGTCCGTCCAGGATTACAGGATTTCACTCCTACCCCGGACGTACCCCTCGGATCTCCCGGTCCCAAGCCAGACGGTATCCGCCGGACGCCCACTCGTTGAGCGAGTGGATTTCCCGACGGACCTGCCTGGCCGGCTACGGACGCTTTAGGCCCAATAATATCGGCCATCACTTGGGCTGCCGGTATTAC
9195a51df9dd379f777f03ee128e6813	EU869367.1.1235	Archaea;Halobacterota;Halobacteria;Halobacterales;Halomicrobiaceae;Halomarina;	99.6	0	0	0	0	0	0	0	0	0	0	0	165	48	20	CCAAGTGATGGCCGATATTATTGGGCCTAAAGCGTCCGTAGCTGGCCGCGTAGGTCCGTCGGGAAATCTACTGGCCTAACCAGTAGGCGTCCGGCGGAAACCTCGTGGCTTGGGACCGGGAGACCTGAGGGGTACGTCCGGGGTAGGAGTGAAATCCCGTAATCTTGGACGGACCACCGGTGGCGAAAGCGCCTCAGGAGAACGGATCCGACAGTGAGGGACGAAAGCTAGGGTCTCGAACCGGATTAG
a0e98f7d67a937e4b4cc0cda0987a201	KC465602.1.1348	Archaea;Halobacterota;Halobacteria;Halobacterales;Halomicrobiaceae;Halomarina;	99.19	0	0	0	0	0	134	0	0	0	0	0	0	0	0	GACCCTAGCTTTCGTCCCTCACTGTCGGATCCGTTCTCCTGAGGCGCTTTCGCCACCGGTGGTCCGTCCAGGATTACGGGATTTCACTCCTACCCCGGACGTACCCCTCAGGTCTCCCGGTCCCAAGCCACGAGGTTTCCGCCGGACGCCTACTGGTTAAGCCAGTAGATTTCCCGACGGACCTACGCGGCCAGCTACGGACGCTTTAGGCCCAATAAAATCGGCCATCACTTGGGCTGCCGGTGTTAC
a3f377af10064aeaa423bd39626f7b78	KC465602.1.1348	Archaea;Halobacterota;Halobacteria;Halobacterales;Halomicrobiaceae;Halomarina;	99.19	0	0	0	0	0	123	0	0	0	0	0	0	18	0	CCAAGTGATGGCCGATTTTATTGGGCCTAAAGCGTCCGTAGCTGGCCGCGTAGGTCCGTCGGGAAATCTACTGGCTTAACCAGTAGGCGTCCGGCGGAAACCTCGTGGCTTGGGACCGGGAGACCTGAGGGGTACGTCCGGGGTAGGAGTGAAATCCCGTAATCCTGGACGGACCACCGGTGGCGAAAGCGCCTCAGGAGAACGGATCCGACAGTGAGGGACGAAAGCTAGGGTCTCGAACCGGATTAG
fbe883f71c1d3451c9033e56a58977fb	DQ337051.1.918	Archaea;Halobacterota;Halobacteria;Halobacterales;Halomicrobiaceae;Halomarina;	97.03	0	0	0	0	11	0	0	0	0	0	0	0	0	0	CCAAGTGATGGCCGATATTATTGGGCCTAAAGCGTCCGTAGCCGGCCAGGCAGGTCCGTCGGGAAATCCACGCGCTCAACGCGTGGGCGTCCGGCGGATACCGTCTGGCTTGGGACCGGGAGACCTGAGGGGTACGTCCAGGGTAGGAGTGAAATCCTGTAATCCTGGACGGACCGCCGGTGGCGAAAGCGCCTCAGGAGAACGGATCCGACGGTGAGGGACGAAAGCTAGGGTCTCGAACCGGAT
fdde51a3abfa9f392315689d263d5c8e	EU869367.1.1235	Archaea;Halobacterota;Halobacteria;Halobacterales;Halomicrobiaceae;Halomarina;	99.6	0	0	0	0	0	0	0	0	0	0	0	169	70	27	GACCCTAGCTTTCGTCCCTCACTGTCGGATCCGTTCTCCTGAGGCGCTTTCGCCACCGGTGGTCCGTCCAAGATTACGGGATTTCACTCCTACCCCGGACGTACCCCTCAGGTCTCCCGGTCCCAAGCCACGAGGTTTCCGCCGGACGCCTACTGGTTAGGCCAGTAGATTTCCCGACGGACCTACGCGGCCAGCTACGGACGCTTTAGGCCCAATAATATCGGCCATCACTTGGGCTGCCGGTGTTAC
071823d5d6d3642de8dbe94a85f4cb6c	KF582943.1.1472	Archaea;Halobacterota;Halobacteria;Halobacterales;Halomicrobiaceae;Halomicroarcula;	100	0	0	0	0	0	16	0	0	0	252	0	0	0	0	CCAAGTGATGGCCGATATTATTGGGCCTAAAGCGTCCGTAGCCGGCCGGACAAGTCCGTTGGGAAATCGACCAGCTCAACTGGTCGGCGTCCAGCGGAAACTGTCCGGCTTGGGGCCGGAAGACTTGAGGGGTACGTCCGGGGTAGGAGTGAAATCCTGTAATCCTGGACGGACCACCAATGGCGAAAGCACCTCAAGAAGACGGACCCGACGGTGAGGGACGAAAGCTAGGGTCTCGAACCGGATTAG
097075687912b1a0d6bcbd6ee32b5958	JN038027.1.1052	Archaea;Halobacterota;Halobacteria;Halobacterales;Halomicrobiaceae;Halomicroarcula;	97.56	0	0	0	0	0	114	154	0	280	0	0	0	0	0	CCAAGTGATGGCCGATATTATTGGGCCTAAAGCGTCCGTAGCCTGCCGTGGAAGTCCATTGGGAAATCGGCCAGCTCAACTGGCCGGCGCCCGGTGGAAACTACGCGGCTTGGGGCCGAGAGACTCGACGGGTACGTCCGGGGTAGGAGTGAAATCCTATAATCCTGGACGGACCACCGATGGCGAAAGCACGTCGAGAGATCGGACCCGACGGTGAGGGACGAAAGCCAGGGTCTCGAACCGGAT
168e1f40e3d295242a6ea943d406dc08	JN038027.1.1052	Archaea;Halobacterota;Halobacteria;Halobacterales;Halomicrobiaceae;Halomicroarcula;	95.27	0	0	0	0	0	13	0	17	0	0	0	0	0	0	CCGAGTGATGGCCGATATTATTGGGCCTAAAGCGTCCGTAGCCTGCCGTGCAAGTCCATTGGGAAATCCACGTGCCTAACGCGTGGACGTCCGGTGGAAACTGCATGGCTTGGGACCAGGAGGCTCGACGGGTACGTCCGGGGTAGGAGTGAAATCCTGTAATCCTGGACGGACCACCGATGGCGAAAGCACGTCGAGAGACTGGATCCGACGGTGAGGGACGAAAGCTGGGGTCTCGAACCGGATTAGATACCCGGGTAGTCCCAGCTGTAAACGATGCCTGCTCGGTGTGTCAGACGCTACGAGCGTCTGATGTGCCATAGTGAAGACGTTAAGCAGGCCGCCTGGGAAGTACGTCC
19411140ccb74d34ef0a235989b39ae1	AB766180.1.1471	Archaea;Halobacterota;Halobacteria;Halobacterales;Halomicrobiaceae;Halomicroarcula;	100	0	0	0	0	0	0	0	0	0	15	0	0	0	0	CCAAGTGATGGCCGATATTATTGGGCCTAAAGCGTCCGTAGCTTGCTGTGTAAGTCCATTGGGAAATCGACGCGCTCAACGCGTCGGCGTCCGGTGGAAACTACACGGCTTGGGGCCGAGAGACTCGACGGGTACGTCCGGGGTAGGAGTGAAATCCTGTAATCCTGGACGGACCACCAATGGCGAAAGCACGTCGAGAGACCGGACCCGACAGTGAGGGACGAAAGCCAGGGTCTCGAACCGGATTAG
3089a3bc11cbc30fb52eb839ab19052f	KF673170.1.1386	Archaea;Halobacterota;Halobacteria;Halobacterales;Halomicrobiaceae;Halomicroarcula;	99.58	0	0	0	0	0	0	0	31	6	0	0	0	0	0	GGACGTACTTCCCAGGCGGCTCGCTTATCGTCTTCACTACGGCACATCACGTGCTCATGGCGCGTGACATACCTAGCGAGCATTGTTTACAGCCAGGACTACCCGGGTATCTAATCCGGTTCGAGACCCTGGCTTTCGTCCCTCACTGTCGGGTCCGGTCTCTCGACGTGGTTTCCCCATTGGTGGTCCGTCCAGGATTACGGGATTTCACTCCTACCCCGGACGTACCCGTCGAGTCTCTCGGCCCCAAGCCGTGCAGTTTCCACCGGACGCCGACGCGTTGAGCGCGTCGATTTCCCAATGGACTTACACAGCAAGCTACGGACGCTTTAGGCCCAATAATATCGGCCATCACTCGT
3185fe5780e2f06a03e2fcee6a797dfa	JQ237127.1.1472	Archaea;Halobacterota;Halobacteria;Halobacterales;Halomicrobiaceae;Halomicroarcula;	98.98	0	0	0	0	0	0	0	0	31	0	0	0	0	0	GACCCTGGCTTTCGTCCCTCACCGTCGGGTCCGGTCTCTCGACGTGCTTTCGCCATTGGTGGTCCGTCCAGGATTACAGGATTTCACTCCTACCCCGGACGTACCCGTCGAGTCTCTCGGCCCCAAGCTGTGTAGTTTCCACCGGACGCCGACCAGTTGAGCTGGTCGATTTCCCAATGGACTTACACAGCAGGCTACGGACGCTTTAGGCCCAATAATATCGGCCATCACTCGGACTGCCGGTAT
3689e85aeace4e75554564b9446836fa	EF533954.1.1468	Archaea;Halobacterota;Halobacteria;Halobacterales;Halomicrobiaceae;Halomicroarcula;	99.19	0	0	0	0	0	0	0	0	42	0	0	0	0	0	GACCCTAGCTTTCGTCCCTCACCGTCGGGTCCGTTCTCCTGAGGTGCTTTCGCCATTGGTGGTCCGTCCAGGATTACGGGATTTCACTCCTACCCCGGACGTACCCCCCAGGTCTTCCGGCCCCAAGCCGAACAGTTTCCGCTGGACGCCGACGCGTTGAGCGCGTCGATTTCCCAACGGACTTGCCCGGCCGGCTACGGACGCTTTAGGCCCAATAAGATCGGCCATCACTCGTGCTGCCGGTAT
395ec3678a862e082894bd788f11f8de	HQ400461.1.918	Archaea;Halobacterota;Halobacteria;Halobacterales;Halomicrobiaceae;Halomicroarcula;	96.99	0	0	0	0	0	119	0	0	0	0	0	0	0	0	CCGAGTGATGGCCAATCTTATTGGGCCTAAAGCGTCCGTAGCCCGCCGTGCAAGTCCATCGGGAAATCGGCTCGCTCAACGAGCCGGCGTCCGGTGGAAACTGTGCGGCTTGGGGCCGGGAGACTCGACGGGTACGTCCGGGGTAGGAGTGAAATCCTATAATCCTGGACGGACCACCAATGGCGAAAGCACGTCGAGAGACCGGACCCGACGGTGAGGGACGAAAGCCAGGGTCTCGAACCGGATTAG
3dedb6efa7f9c54fa7d005967901c5c2	AM947496.1.1351	Archaea;Halobacterota;Halobacteria;Halobacterales;Halomicrobiaceae;Halomicroarcula;	99.19	0	0	0	0	0	0	0	0	0	8	0	0	0	0	GACCCTGGCTTTCGTCCCTCACTGTCGGGTCCGGTCTCTCGACGTGCTTTCGCTATTGGTGGTCCGTCCAGGATTACGGGATTTCACTCCTACCCCGGACGTACCCGTCGAGTCTCTCGGCCCCAAGCCGTGCAGTTTCCACCGGACGCCCACGCGTTGAGCGCGTGGATTTCCCAATGGACTTACACAGCAAGCTACGGACGCTTTAGGCCCAATAATATCGGCCATCACTCGTGCTGCCGGTATTAC
43501a277392dcd7d27950c2e982c9a4	EF533954.1.1468	Archaea;Halobacterota;Halobacteria;Halobacterales;Halomicrobiaceae;Halomicroarcula;	99.6	0	0	0	0	0	49	0	0	0	0	0	0	0	0	GACCCTAGCTTTCGTCCCTCACCGTCGGGTCCGTCCTCCTGAGGTGCTTTCGCCATTGGTGGTCCGTCCAGGATTACGGGATTTCACTCCTACCCCGGACGTACCCCCCAGGTCTTCCGGCCCCAAGCCGAACAGTTTCCGCCGGACGCCGACGCGTTGAGCGCGTCGATTTCCCAACGGACTTGCACGGCCGGCTACGGACGCTTTAGGCCCAATAATATCGGCCATCACTCGTGCTGCCGGTATTAC
5300e06e49d9b889646a8c6ffa594b7d	JQ237127.1.1472	Archaea;Halobacterota;Halobacteria;Halobacterales;Halomicrobiaceae;Halomicroarcula;	96.19	0	0	0	0	0	60	0	0	0	0	0	0	0	0	GACCCTGGCTTTCGTCCCTCACCGTCGGGTCCGGTCTCGCAGCGTGCTTTCGCCATCGGTGGTCCGTCCAGGATTACAGGATTTCACTCCTACCCCGGACGTACCCGCTGCGTCTCTCGGCCCCAAGCTGATCAGTTTCCACCGGACGTCGACACGTTGGGCGCGTCGATTTCCCAATGGACTTGAACAGCAGGCTACGGACGCTTTAGGCCCAATAAAATCGGCCATCACTTGAGCTGCCGGTATTAC
578fb740cddfd6d1f6a05805e2b860e3	HQ400461.1.918	Archaea;Halobacterota;Halobacteria;Halobacterales;Halomicrobiaceae;Halomicroarcula;	96.99	0	0	0	0	0	93	0	0	0	0	0	0	0	0	GACCCTGGCTTTCGTCCCTCACCGTCGGGTCCGGTCTCTCGACGTGCTTTCGCCATTGGTGGTCCGTCCAGGATTATAGGATTTCACTCCTACCCCGGACGTACCCGTCGAGTCTCCCGGCCCCAAGCCGCACAGTTTCCACCGGACGCCGGCTCGTTGAGCGAGCCGATTTCCCGATGGACTTGCACGGCGGGCTACGGACGCTTTAGGCCCAATAAGATTGGCCATCACTCGGACTGCCGGTATTAC
5792540360453596aac8897a5c303953	MH620372.1.1469	Archaea;Halobacterota;Halobacteria;Halobacterales;Halomicrobiaceae;Halomicroarcula;	98.47	0	0	0	0	0	74	0	0	116	0	0	0	0	0	CCAAGTGATGGCCGATCTTATTGGGCCTAAAGCGTCCGTAGCCTGCTGTGTAAGTCCATTGGGAAATCGGCCAGCTCAACTGGCCGGCGTCCGGTGGAAACTACACAGCTTGGGGCCGAGAGACTCGACGGGTACGTCCGGGGTAGGAGTGAAATCCCGTAATCCTGGACGGACCACCAATGGCGAAAGCACGTCGAGAGACCGGACCCGACGGTGAGGGACGAAAGCCAGGGTCTCGAACCGGAT
5de9051014f87e1b6b7426d851dc71fe	KF582943.1.1472	Archaea;Halobacterota;Halobacteria;Halobacterales;Halomicrobiaceae;Halomicroarcula;	100	0	0	0	0	0	19	0	0	0	208	0	0	0	0	GACCCTAGCTTTCGTCCCTCACCGTCGGGTCCGTCTTCTTGAGGTGCTTTCGCCATTGGTGGTCCGTCCAGGATTACAGGATTTCACTCCTACCCCGGACGTACCCCTCAAGTCTTCCGGCCCCAAGCCGGACAGTTTCCGCTGGACGCCGACCAGTTGAGCTGGTCGATTTCCCAACGGACTTGTCCGGCCGGCTACGGACGCTTTAGGCCCAATAATATCGGCCATCACTTGGACTGCCGGTATTAC
6d56112286f60a48e28bf280add967d4	EF533954.1.1468	Archaea;Halobacterota;Halobacteria;Halobacterales;Halomicrobiaceae;Halomicroarcula;	99.6	0	0	0	0	0	30	0	0	0	0	0	0	0	0	ACGAGTGATGGCCGATATTATTGGGCCTAAAGCGTCCGTAGCCGGCCGTGCAAGTCCGTTGGGAAATCGACGCGCTCAACGCGTCGGCGTCCGGCGGAAACTGTTCGGCTTGGGGCCGGAAGACCTGGGGGGTACGTCCGGGGTAGGAGTGAAATCCCGTAATCCTGGACGGACCACCAATGGCGAAAGCACCTCAGGAGGACGGACCCGACGGTGAGGGACGAAAGCTAGGGTCTCGAACCGGATTAG
76769bf51122d1dcddee5bd02bce9245	AB766180.1.1471	Archaea;Halobacterota;Halobacteria;Halobacterales;Halomicrobiaceae;Halomicroarcula;	97.19	0	0	0	0	0	30	0	0	0	0	0	0	0	0	GACCCTGGCTTTCGTCCCTCACCGTCGGGTCCGGTCTCTCGACGTGCTTTCGCCATTGGTGGTCCGTCCAGGATTATAGGATTTCACTCCTACCCCGGACGTACCCGTCGAGTCTCCCGGCCCCAAGCCGTACAGTTTCCACCGGACGCCGGCTCGTTGAGCGAGCCGATTTCCCGATGGACTTGCACGGCAGGCTACGGACGCTTTAGGCCCAATAATATTGGCCATCACTTGGACTGCCGGTATTAC
80ab1b148d49a17aefe23734769e42fa	KM000049.1.1472	Archaea;Halobacterota;Halobacteria;Halobacterales;Halomicrobiaceae;Halomicroarcula;	98.19	0	0	0	0	0	0	0	0	0	11113	0	19	0	0	GACCCTAGCTTTCGTCCCTCACCGTCGGGTCCGGTCTCTTGACGTGCTTTCGCCATTGGTGGTCCGTTCAGGATTATAGGATTTCACTCCTACCCCGAACGTACCCGTCAAGTCTCTCGGCCCCAAGCCGTGTAGTTTCCGCTGGACGCCGACGTGTTAGGCACGTCGATTTCCCAACGGACTTACACAGCAGGCTACGGACGCTTTAGGCCCAATAATAGCGGCCATCACTTGGACTGCCGGTATTAC
8f3017a6fbda5512a1f46693af6dd6bf	AB766180.1.1471	Archaea;Halobacterota;Halobacteria;Halobacterales;Halomicrobiaceae;Halomicroarcula;	100	0	0	0	0	0	0	0	0	0	17	0	0	0	0	GACCCTGGCTTTCGTCCCTCACTGTCGGGTCCGGTCTCTCGACGTGCTTTCGCCATTGGTGGTCCGTCCAGGATTACAGGATTTCACTCCTACCCCGGACGTACCCGTCGAGTCTCTCGGCCCCAAGCCGTGTAGTTTCCACCGGACGCCGACGCGTTGAGCGCGTCGATTTCCCAATGGACTTACACAGCAAGCTACGGACGCTTTAGGCCCAATAATATCGGCCATCACTTGGACTGCCGGTATTAC
9632d064f16d4fa2cb7534fddfaefcdf	HQ400410.1.919	Archaea;Halobacterota;Halobacteria;Halobacterales;Halomicrobiaceae;Halomicroarcula;	97.59	0	0	14	19	12	56	779	337	252	17	49	0	89	0	GACCCTGGCTTTCGTCCCTCACCGTCGGGTCCGGCTTCTCGACGTGCTTTCGCCATTGGTGGTCCGTCCAGGATTACAGGATTTCACTCCTACCCCGGACGTACCCGTCGAGTCTTCCGGCCCCAAGCTGTGCAGTTTCCACCGGACGCCGACGCGTTGAGCGCGTCGATTTCCCGATAGACTAACACAGCAGGCTACGGACGCTTTAGGCCCAATAATATCGGCCATCACTCGGGCTGCCGGTATTAC
97154583c321288c842f32640d009c79	JQ237127.1.1472	Archaea;Halobacterota;Halobacteria;Halobacterales;Halomicrobiaceae;Halomicroarcula;	99	0	0	0	0	0	147	0	0	41	314	0	0	0	0	CCAAGTGATGGCCGATATTATTGGGCCTAAAGCGTCCGTAGCCTGCTGTGTAAGTCCATTGGGAAATCGACCAGCTCAACTGGTCGCCGTCCGGTGGAAACTGCACAGCTTGGGGCCGAGAGACTCGACGGGTACGTCCGGGGTAGGAGTGAAATCCTGTAATCCTGAACGGACCACCAATGGCGAAAGCACGTCGAGAGACCGGACCCGACGGTGAGGGACGAAAGCCAGGGTCTCGAACCGGATTAG
9df0685a27d28f0f06b4a6a5dd3fe3fd	JN714451.1.1471	Archaea;Halobacterota;Halobacteria;Halobacterales;Halomicrobiaceae;Halomicroarcula;	98.19	0	0	0	0	0	358	222	9	215	0	0	0	0	0	GACCCTAGCTTTCGTCCCTCACCGTCGGGTCCGTCTTCCTGAGGCGCTTTCGCCAACGGTGGTCCGTCCAGGATTATAGGATTTCACTCCTACCCCGGACGTACCCCTCAGGTCTTCCGGCCCCAAGCCGAACAGTTTCCGCTGGACGCCGACGCGTTGAGCGCGCCGATTTCCCAACGGACTTGCACGGCCGGCTACGGACGCTTTAGGCCCAATAATATTGGCCATCACTCGGACTGCCGGTATTAC
a4ead4f9a2bc302bb9fa45d552e6d4dd	JQ237127.1.1472	Archaea;Halobacterota;Halobacteria;Halobacterales;Halomicrobiaceae;Halomicroarcula;	96.58	0	0	0	0	0	49	0	0	5	0	0	0	0	0	TCAAGTGATGGCCGATTTTATTGGGCCTAAAGCGTCCGTAGCCTGCTGTTCAAGTCCATTGGGAAATCGACGCGCCCAACGTGTCGACGTCCGGTGGAAACTGATCAGCTTGGGGCCGAGAGACGCAGCGGGTACGTCCGGGGTAGGAGTGAAATCCTGTAATCCTGGACGGACCACCGATGGCGAAAGCACGCTGCGAGACCGGACCCGACGGTGAGGGACGAAAGCCAGGGTCTCGAACCGGATTAG
aaf2bb7c1d4c22937e50f9a0ffca0eec	KM000049.1.1472	Archaea;Halobacterota;Halobacteria;Halobacterales;Halomicrobiaceae;Halomicroarcula;	98.19	0	0	0	0	0	0	0	0	0	12344	0	10	0	0	CCAAGTGATGGCCGCTATTATTGGGCCTAAAGCGTCCGTAGCCTGCTGTGTAAGTCCGTTGGGAAATCGACGTGCCTAACACGTCGGCGTCCAGCGGAAACTACACGGCTTGGGGCCGAGAGACTTGACGGGTACGTTCGGGGTAGGAGTGAAATCCTATAATCCTGAACGGACCACCAATGGCGAAAGCACGTCAAGAGACCGGACCCGACGGTGAGGGACGAAAGCTAGGGTCTCGAACCGGATTAG
c27f29b5e902d89e27b94bd04f418d66	HQ400554.1.919	Archaea;Halobacterota;Halobacteria;Halobacterales;Halomicrobiaceae;Halomicroarcula;	97.17	0	0	0	0	0	26	0	0	0	0	0	0	0	0	CCGAGTGATGGCCAATCTTATTGGGCCTAAAGCGTCCGTAGCCAGCCGGGCAAGTCTGTTGGGAAATCCAGTGGCTCAACCACTGGGCGTCCAGCGGAAACTGTTCGGCTTGGGGCCGGAAGACCTGAGGGGTACGTCCGGGGTAGGAGTGAAATCCTATAATCCTGGACGGACCACCGGTGGCGAAAGCGCCTCAGGAGGACGGACCCGACGGTGAGGGACGAAAGCTAGGGTCTCGAACCGGATTAG
d183de501642769f24db574be47f9be4	HQ400461.1.918	Archaea;Halobacterota;Halobacteria;Halobacterales;Halomicrobiaceae;Halomicroarcula;	96.38	0	0	0	0	0	6	0	0	0	0	0	0	0	0	CCGAGTGATGGCCGCTATTATTGGGCCTAAAGCGTCCGTAGCCTGCCGTTCAAGTCCATCGGGAAATCGGCTCGCTCAACGAGCCGGCGTCCGGTGGAAACTGTTCGGCTTGGGGCCGGAAGACTCGACGGGTACGTCTGGGGTAGGAGTGAAATCCCGTAATCCTGGACGGACCACCAATGGCGAAAGCACGTCGAGAGACCGGACCCGACGGTGAGGGACGAAAGCCAGGGTCTCGAACCGGATTAG
db4b472ee555f30b2d19bb75b4ecc77b	HQ400554.1.919	Archaea;Halobacterota;Halobacteria;Halobacterales;Halomicrobiaceae;Halomicroarcula;	96.99	0	0	0	0	0	20	0	0	0	0	0	0	0	0	GACCCTAGCTTTCGTCCCTCACCGTCGGGTCCGTCCTCCTGAGGCGCTTTCGCCACCGGTGGTCCGTCCAGGATTATAGGATTTCACTCCTACCCCGGACGTACCCCTCAGGTCTTCCGGCCCCAAGCCGAACAGTTTCCGCTGGACGCCCAGTGGTTGAGCCACTGGATTTCCCAACAGACTTGCCCGGCTGGCTACGGACGCTTTAGGCCCAATAAGATTGGCCATCACTCGGGCTGCCGGTATTAC
dd02742b22e7a4ce6883f0c56fb3c22c	JN714451.1.1471	Archaea;Halobacterota;Halobacteria;Halobacterales;Halomicrobiaceae;Halomicroarcula;	98.59	0	0	0	0	0	429	180	0	215	0	0	0	0	0	CCGAGTGATGGCCAATATTATTGGGCCTAAAGCGTCCGTAGCCGGCCGTGCAAGTCCGTTGGGAAATCGGCGCGCTCAACGCGTCGGCGTCCAGCGGAAACTGTTCGGCTTGGGGCCGGAAGACCTGAGGGGTACGTCCGGGGTAGGAGTGAAATCCTATAATCCTGGACGGACCACCGTTGGCGAAAGCGCCTCAGGAAGACGGACCCGACGGTGAGGGACGAAAGCTAGGGTCTCGAACCGGATTAG
e0cfbcdab40d173ebe390a59346c3e5d	JQ237127.1.1472	Archaea;Halobacterota;Halobacteria;Halobacterales;Halomicrobiaceae;Halomicroarcula;	99	0	0	0	0	0	177	0	0	41	315	0	0	0	0	GACCCTGGCTTTCGTCCCTCACCGTCGGGTCCGGTCTCTCGACGTGCTTTCGCCATTGGTGGTCCGTTCAGGATTACAGGATTTCACTCCTACCCCGGACGTACCCGTCGAGTCTCTCGGCCCCAAGCTGTGCAGTTTCCACCGGACGGCGACCAGTTGAGCTGGTCGATTTCCCAATGGACTTACACAGCAGGCTACGGACGCTTTAGGCCCAATAATATCGGCCATCACTTGGACTGCCGGTATTAC
e37264a75ed4e72856e986d81c53ea78	HQ400410.1.919	Archaea;Halobacterota;Halobacteria;Halobacterales;Halomicrobiaceae;Halomicroarcula;	97.79	0	0	18	13	32	38	560	265	305	14	35	14	95	0	CCGAGTGATGGCCGATATTATTGGGCCTAAAGCGTCCGTAGCCTGCTGTGTTAGTCTATCGGGAAATCGACGCGCTCAACGCGTCGGCGTCCGGTGGAAACTGCACAGCTTGGGGCCGGAAGACTCGACGGGTACGTCCGGGGTAGGAGTGAAATCCTGTAATCCTGGACGGACCACCAATGGCGAAAGCACGTCGAGAAGCCGGACCCGACGGTGAGGGACGAAAGCCAGGGTCTCGAACCGGATTAG
f43b1ce65a02a92ad1b1d7369786a57a	JQ237127.1.1472	Archaea;Halobacterota;Halobacteria;Halobacterales;Halomicrobiaceae;Halomicroarcula;	98.59	0	0	0	0	0	90	0	0	88	0	0	0	0	0	GACCCTGGCTTTCGTCCCTCACCGTCGGGTCCGGTCTCTCGACGTGCTTTCGCCATTGGTGGTCCGTCCAGGATTACGGGATTTCACTCCTACCCCGGACGTACCCGTCGAGTCTCTCGGCCCCAAGCTGTGTAGTTTCCACCGGACGCCGGCCAGTTGAGCTGGCCGATTTCCCAATGGACTTACACAGCAGGCTACGGACGCTTTAGGCCCAATAATATCGGCCATCACTTGGACTGCCGGTATTAC
f4452ba5c6a71dd9ed00c4da8c2fca93	JN038027.1.1052	Archaea;Halobacterota;Halobacteria;Halobacterales;Halomicrobiaceae;Halomicroarcula;	97.59	0	0	0	0	0	66	219	0	227	0	0	0	0	0	GACCCTGGCTTTCGTCCCTCACCGTCGGGTCCGATCTCTCGACGTGCTTTCGCCATCGGTGGTCCGTCCAGGATTATAGGATTTCACTCCTACCCCGGACGTACCCGTCGAGTCTCTCGGCCCCAAGCCGCGTAGTTTCCACCGGGCGCCGGCCAGTTGAGCTGGCCGATTTCCCAATGGACTTCCACGGCAGGCTACGGACGCTTTAGGCCCAATAATATCGGCCATCACTTGGACTGCCGGTATTAC
f87192918b622d323ce8f042e7dcd93e	JQ237127.1.1472	Archaea;Halobacterota;Halobacteria;Halobacterales;Halomicrobiaceae;Halomicroarcula;	98.78	0	0	0	0	0	0	0	0	28	0	0	0	0	0	CCAAGTGATGGCCGATATTATTGGGCCTAAAGCGTCCGTAGCCTGCTGTGTAAGTCCATTGGGAAATCGACCAGCTCAACTGGTCGGCGTCCGGTGGAAACTACACAGCTTGGGGCCGAGAGACTTGACGGGTACGTCCGGGGTAGGAGTGAAATCCTGTAATCCTGGACGGACCACCAATGGCGAAAGCACGTCAAGAGACCGGACCCGACGGTGAGGGACGAAAGCCAGGGTCTCGAACCGGAT
f9f3ebed2424545bbad7ac89e0bfb0a6	AB766179.1.1471	Archaea;Halobacterota;Halobacteria;Halobacterales;Halomicrobiaceae;Halomicroarcula;	99.8	0	0	0	0	0	0	0	0	0	16	0	0	0	0	ACGAGTGATGGCCGATATTATTGGGCCTAAAGCGTCCGTAGCCGGCCGGGCAAGTCCGTTGGGAAATCGACGCGCTCAACGCGTCGGCGTCCAGCGGAAACTGTTCGGCTTGGGGCCGGAAGACCTGAGGGGTACGTCCGGGGTAGGAGTGAAATCCTGTAATCCTGGACGGACCACCAATGGCGAAAGCACCTCAGGAAGACGGACCCGACGGTGAGGGACGAAAGCTAGGGTCTCGAACCGGATTAG
0088bd1dcddeab691514ff5c701d5247	LN865046.1.904	Archaea;Halobacterota;Halobacteria;Halobacterales;Halomicrobiaceae;Halomicrobium;	97.56	0	0	0	10	203	0	0	0	0	0	0	0	0	0	GACCCCAGCTTTCGTTCCTCACTGTCGGATCCGTGCTCTCGAAGTGCTTTCGCCATCGGTAGTCCGTCCAGGATTACAGGATTTCACTCCTACCCCGGACGTACTCTTCGAGTCTCCCGGTCCCAAGCCGAGCAGTTTCCGCCGGACGTCCAGTGGTTAAGCCACTGGATTTCCCGACAGACTTGCTCGGCCAGCTACGAACGCTTTAGGCCCAATAAAAGCGGCCATCACTCGAACTGCCGGTAT
00ff636582912591bda2f703e3437cf9	CP001689.16033.17504	Archaea;Halobacterota;Halobacteria;Halobacterales;Halomicrobiaceae;Halomicrobium;	98.59	0	0	0	0	0	59	0	0	0	0	0	0	0	0	CCAAGTGATGGCCGCTATTATTGGGCCTAAAGCGTCCGTAGCTCGCCGTGCAAGTCCATCGGGAAATCGACGCGCTCAACGCGTCGGCTTCCGGTGGAAACTGCCCGGCTTGGGGCCGGAAGACTCAGCGGGTACGTCTGGGGTAGGAGTGAAATCCTGTAATCCTAGACGGACCACCAATGGCGAAAGCACGCTGAGAAGCCGGACCCGACAGTGAGGGACGAAAGCCAGGGTCTCGAACCGGATTAG
0114a7cb6e4b0551e2c611ef3573e14a	MH298524.1.1471	Archaea;Halobacterota;Halobacteria;Halobacterales;Halomicrobiaceae;Halomicrobium;	96.34	0	0	0	0	11	0	0	0	0	0	0	11	0	0	TCGAGTGATGGCCGATTTTATTGGGCCTAAAGCGTTCGTAGCTGGCCATTCAAGTTCATCGGGAAATCTACTCGCCCAACGAGTAGACGTCCGGTGAAAACTGAGTGGCTTGGGACCGGGAGACTTGAGGAGTACGTCTGGGGTAGGAGTGAAATCCCGTAATCCTGGACGGACTACCGATGGCGAAAGCACCTCGAGAGCACGGATCCGACAGTGAGGAACGAAAGCTGGGGTCTCGAACCGGAT
01c76d0cfaee0986fbdb9928fa896ca9	LN865046.1.904	Archaea;Halobacterota;Halobacteria;Halobacterales;Halomicrobiaceae;Halomicrobium;	96.99	0	0	0	0	0	8	0	0	0	0	0	0	0	0	GACCCCAGCTTTCGTTCCTCACTGTCGGATCCGTGCTCTCGAGGTGCTTTCGCCATCGGTAGTCCGTCCAGGATTATAGGATTTCACTCCTACCCCGGACGTACTCCTCGAGTCTCCCGGTCCCAAGCCGAGCAGTTTCCGCCGGACGTCCAGATGTTAAGCATCTGGATTTCCCGACGGACTTGCTCGGCCAGCTACGAACGCTTTAGGCCCAATAAGAGCGGCCATCACTCGAACTGCCGGTATTAC
0258c762a9bcda941a67394768fec32d	KT247950.1.1445	Archaea;Halobacterota;Halobacteria;Halobacterales;Halomicrobiaceae;Halomicrobium;	98.8	0	0	0	0	0	0	0	0	0	0	14	0	0	0	GACCCTAGCTTTCGTTACTCACCGTCGGGTCCGTCTTTCTGAGGCGCTTTCGCAACCGGTGGTCCGTCCAGGATTACGGGATTTCACTCCTACCCCGGACGTACCCCTCAGATCTTCCGGCCCCAAGCCAATCAGTTTCCGCTGGACGCCGACGCGTTGAGCACGTCGATTTACCAACAGACTTGACTGGCCGGCTACGAACGCTTTAGGCCCAATAATATCGGCCATCACTCGTGCTGCCGGTATTAC
04790152719e1586f511c73e6a0b1ab3	DQ309091.1.1371	Archaea;Halobacterota;Halobacteria;Halobacterales;Halomicrobiaceae;Halomicrobium;	99	0	0	0	18	21	507	0	13	15	15	321	0	0	0	GACCCTGGCTTTCGTCCCTCACTGTCGGGTCCGGCTTCTCAGCGTGCTTTCGCCATTGGTGGTCCGTCCAGGATTACAGGATTTCACTCCTACCCCGGACGTACCCGCTGAGTCTTCCGGCCCCAAGCCGAACAGTTTCCACCGGAAGCCGACGCGTTGAGCGCGTCGATTTCCCGATAGACTTGCACGGCAAGCTACGGACGCTTTAGGCCCAATAATAGCGGCCATCACTCGGACTGCCGGTATTAC
06dd82e6c7a70dc4cd90d101f3a6a189	KY933552.1.928	Archaea;Halobacterota;Halobacteria;Halobacterales;Halomicrobiaceae;Halomicrobium;	98.98	0	0	131	240	339	0	0	0	0	0	0	0	0	0	ACGAGTGATGGCCAATCTTATTGGGCCTAAAGCGTCCGTAGCCGGCCGGACAAGTCCGTTGGGAAATCGACGCGCTCAACGCGTCGGCGTCCAGCGGAAACTGTCTGGCTTGGGGCCGGAAGACCTGAGGGGTACGTCCGGGGTAGGAGTGAAATCCCGTAATCCTGGACGGACCACCGGTGGCGAAAGCGCCTCAGGAAGACGGACCCGACGGTGAGGGACGAAAGCCAGGGTCTCGAACCGGAT
07dc6309a3a0cb83c063533a2aa67793	HQ400540.1.919	Archaea;Halobacterota;Halobacteria;Halobacterales;Halomicrobiaceae;Halomicrobium;	97.99	0	0	0	0	0	0	0	0	0	0	0	19	0	0	ACGAGTGATGGCCGCTCTTATTGGGCCTAAAGCGTCCGTAGCCGGCCAGTCAAGTCCGTTGGGAAATCGGCGCGCCTAACGCGTCGGCGTCCAGCGGAAACTGACTGGCTTGGGACCGGAAGACCCAGAGGGTACGTCCGGGGTAGGAGTGAAATCCCGTAATCCTGGACGGACCACCGGTGGCGAAAGCGCTCTGGGAAGACGGATCCGACGGTGAGGGACGAAAGCTAGGGTCTCGAACCGGATTAG
08131c0025af4686df6b882f780cc605	EF106671.1.999	Archaea;Halobacterota;Halobacteria;Halobacterales;Halomicrobiaceae;Halomicrobium;	99.8	0	0	0	0	66	96	0	0	0	0	0	71	46	67	GACCCTAGCTTTCGTCCCTCACCGTCGGGTCCGTCTTCCTGAGGCGCTTTCGCCACCGGTGGTCCGTCCAGGATTACGGGATTTCACTCCTACCCCGGACGTACCCCTCAGGTCTTCCGGCCCCAAGCCGGACAGTTTCCGCTGGACGCCCACGCGTTGAGCGCGTGGATTTCCCAACGGACTTGTCCGGCCGGCTACGGACGCTTTAGGCCCAATAAGATCGGCCATCACTCGTGCTGCCGGTAT
083930adb90ccda913cad2cbf102c866	KY933552.1.928	Archaea;Halobacterota;Halobacteria;Halobacterales;Halomicrobiaceae;Halomicrobium;	98.8	0	0	0	0	0	53	0	0	0	0	0	0	0	0	GACCCTAGCTTTCGCCCCTCACCGTCGGGTCCGTCTTCCTGAGGCGCTTTCGCCACCGGTGGTCCGTCCAGGATTACGGGATTTCACTCCTACCCCGGACGTACCCCTCAGGTCTTCCGGCCCCAAGCCGGACAGTTTCCGCTGGACGCCGACGCGTTGAGCGCGTCGATTTCCCAACGGACTTGTCCGGCCGGCTACGGACGCTTTAGGCCCAATAATATCGGCCATCACTCGGACTGCCGGTATTAC
08e441bd4906a2d9fabe3e8b235c4034	KT216146.1.920	Archaea;Halobacterota;Halobacteria;Halobacterales;Halomicrobiaceae;Halomicrobium;	97.53	0	0	0	0	0	0	0	0	0	0	0	0	31	0	AGACGTACTTCCCAGGCGGCTCGCTTCACGGCTTCCCTACGGCACAGCGCAGGCTCGTAGCCTGCGGCACACCTAGCGAGCATCGTTTACGGCTGGGACTACCCGGGTATCTAATCCGGTTCGAGACCCCAGCTTTCGTCCCTCACCGTCGGGTCCGTCTTCCCGAGGCGCTTTCGCCACCGGTGGTCCGTCCAGGATTACGGGATTTCACTCCTACCCCGGACGTACCCCTCGGGTCTTCCGGCCCCAAGCCGGACAGTTTCCGCTGGACGCCTGCTCGTTAGGCGAGCAGATTTCCCAACGGACTTGTCCGGCCGGCTACGGACGCTTTAGGCCCAATAATAGCGGCCATCACTTGG
1244b7f1d385018396c9ebd0996d383b	KX898204.1.1380	Archaea;Halobacterota;Halobacteria;Halobacterales;Halomicrobiaceae;Halomicrobium;	97.39	0	0	0	0	0	9	0	0	0	0	0	0	0	0	ACGAGTGATGGCCAATATTATTGGGCCTAAAGCGTCCGTAGCTTGCCAGGCAAGTCTGTCGGGAAATCCACGCGCTCAACGTGTGGGCGCCCGGTGGAAACTGCCTGGCTTGGGACCGGAAGACTCGAGGGGTACGTCCGGGGTAGGAGTGAAATCCTGTAATCCTGGACGGACCACCAGTGGCGAAAGCGCCTCGAGAAGACGGATCCGACAGTGAGGGACGAAAGCTAGGGTCTCGAACCGGATTAG
1355171eff1ab2d57fedab2fadc27b5b	AB771432.1.1473	Archaea;Halobacterota;Halobacteria;Halobacterales;Halomicrobiaceae;Halomicrobium;	99.4	0	0	0	0	0	77	0	0	0	0	0	0	0	0	GACCCTAGCTTTCGTCCCTCACCGTCGGGTCCGTCTTCCTGAGGCGCTTTCGCCACCGGTGGTCCGTCCAGGATTACAGGATTTCACTCCTACCCCGGACGTACCCCTCAGGTCTTCCGGCCCCAAGCCAGACAGTTTCCGCTGGACGCCGACGCGTTGAGCGCGCCGATTTCCCAACGGACTTGTCTGGCCGGCTACGGACGCTTTAGGCCCAATAAAATCGGCCATCACTCGTGCTGCCGGTATTAC
16ff30877304f827cf894d8ef8574463	KY933552.1.928	Archaea;Halobacterota;Halobacteria;Halobacterales;Halomicrobiaceae;Halomicrobium;	99.19	0	0	0	0	0	0	0	0	0	0	67	0	0	0	GACCCTAGCTTTCGTCCCTCACCGTCGGGTCCGTCTTCCTGAGGCGCTTTCGCCACCGGTGGTCCGTCCAGGATTACGGGATTTCACTCCTACCCCGGACGTACCCCTCAGGTCTTCCGGCCCCAAGCCGGACAGTTTCCGCCGGACGCCGACGCGTTGAGCGCGTCGATTTCCCAACGGACTTGTCCGGCCGGCTACGGACGCTTTAGGCCCAATAAAATCGGCCATCACTCGTGCTGCCGGTATTAC
1ee828709986a6f445691191cc1f2634	KY933552.1.928	Archaea;Halobacterota;Halobacteria;Halobacterales;Halomicrobiaceae;Halomicrobium;	99.16	0	0	0	0	0	0	0	22	0	0	0	0	0	0	ACGAGTGATGGCCGATATTATTGGGCCTAAAGCGTCCGTAGCCGGCCGAACAAGTCCGTTGGGAAATCGACGCGCTCAACGCGTCGGCGTCCAGCGGAAACTGTTCGGCTTGGGGCCGGAAGACCTGAGGGGTACGTCCGGGGTAGGAGTGAAATCCCGTAATCCTGGACGGACCACCGGTGGCGAAAGCGCCTCAGGAAGACGGACCCGACGGTGAGGGACGAAAGCTAGGGTCTCGAACCGGATTAGATACCCGGGTAGTCCTAGCTGTAAACGATGCTCGCTAGGTGTGCCACAGGCTACGAGCCTGTGCTGTGCCCTAGGGAAGCCGAGAAGCGAGCCGCCTGGGAAGTACGTCT
2112b3481be85bf3f6a7602b6f21dc6c	KY933552.1.928	Archaea;Halobacterota;Halobacteria;Halobacterales;Halomicrobiaceae;Halomicrobium;	86.03	0	0	0	0	0	0	0	2	0	0	0	0	0	0	CTTTGAGTTTCATCCTTGCGGACGTACTTCCCAGGCGGCCCGCTTCTCGGCTTCCCTAGGGCACAGCGCAGGCTCGTAGCCTGCGGCACACCTAGCGGGCATTGTTTACGGCCAGGACTACCCGGGTATCTAATCCGGTTCGAGACCCTGGCTTTCGTCCCTCACCGTCGGGTCCGTCTTCCTGAGGCGCTTTCGCCACCGGCGGCTGGCACATCTACACTAAGATCGGAAGAGCACACGTCTGAACTCCAGTCACGACGTCATATCTCGTATGC
22f94f2be54007151bbfbb130231e416	MH298524.1.1471	Archaea;Halobacterota;Halobacteria;Halobacterales;Halomicrobiaceae;Halomicrobium;	98.38	0	0	4	0	0	0	0	0	0	0	0	0	0	0	TCGAGTGATGGCCGATCTTATTGGGCCTAAAGCGTTCGTAGCTGGCCACGCAAGTCCGTCGGGAAATCTACCCGCCTAACGGGTAGGCGTCCGGCGGAAACTGCGTGGCTTGGGACCGGGAGACCCGAGGGGTACGTCCGGGGTAGGAGTGAAATCCCGTAATCCTGGACGGACCACCGGTGGCGAAAGCGCCTCGGGAAGACGGATCCGACAGTGAGGAACGAAAGCTGGGGTCTCGAACCGGAT
2417af291e8411333dc4daa366425ac3	HE604415.1.919	Archaea;Halobacterota;Halobacteria;Halobacterales;Halomicrobiaceae;Halomicrobium;	97.59	0	0	0	0	0	15	0	0	0	0	0	0	0	0	TCGAGTGATGGCCGCTGTTATTGGGCCTAAAGCGTTCGTAGCTGGCCAATCAAGTCCGTCGGGAAATCTGCCCGCTTAACGGGCAGGCGTCCGGCGGAAACTGATTGGCTTGGGACCGGGAGACTCGAGGAGTACGTCCGGGGTAGGAGTGAAATCCTGTAATCCTGGACGGACTACCGATGGCGAAAGCACCTCGAGAGCACGGATCCGACAGTGAGGAACGAAAGCTGGGGTCTCGAACCGGATTAG
2b0304a4fd91a5a7782a24248a054eaa	KT165147.1.918	Archaea;Halobacterota;Halobacteria;Halobacterales;Halomicrobiaceae;Halomicrobium;	98.33	0	0	0	0	0	0	0	8	0	0	0	0	0	0	AGACGTACTTCCCAGGCGGCTCGCTTCGCGGCTTCCCTGCGGCACAGCGCAGGCTCGTAGCCTGCGCCACACCTAGCGAGCATCGTTTACGGCCAGGACTACCCGGGTATCTAATCCGGTTCGAGACCCTGGCTTTCGTCCCTCACCGTCGGATCCGTCTTCCCGAGGCGCTTTCGCCACCGGCGGTCCGTCCAGGATTACGGGATTTCACTCCTACCCTGGACGTACCCCTCGGGTCTTCCGGTCCCAAGCCCGACAGTTTCCGCTGGACGCCGACGCGTTGAGCGCGTCGATTTCCCAACGGACTTGTCGGGCCGGCTACGGACGCTTTAGGCCCAATAAGAGCGGCCATCACTCGT
32222e5b3848fbbe19273e483f8dbf8e	CP001688.618477.619949	Archaea;Halobacterota;Halobacteria;Halobacterales;Halomicrobiaceae;Halomicrobium;	99.8	0	0	0	0	0	74	0	0	0	0	0	0	0	0	GACCCTAGCTTTCGTTCCTCACCGTCGGGTCCGTCTTTCTGAGGCGCTTTCGCCACCGGTGGTCCGTCCAGGATTACGGGATTTCACTCCTACCCCGGACGTACCCCTCAGATCTTCCGGCCCCAAGCCAGTCAGTTTCCGCTGGACGCCGACGCGTTGAGCGCGTCGATTTCCCAACAGACTTGACCGGCCGGCTACGAACGCTTTAGGCCCAATAATAGCGGCCATCACTCGTGCTGCCGGTATTAC
32925d18126ead66b2ce320ea48a96df	MH298524.1.1471	Archaea;Halobacterota;Halobacteria;Halobacterales;Halomicrobiaceae;Halomicrobium;	96.23	0	0	0	0	0	0	0	16	2	0	0	0	0	0	TCGAGTGATGGCCGCTCTTATTGGGCCTAAAGCGTTCGTAGCTGGCCAGGCAAGTCCGTCGGGAAATCTACCCGCTTAACGGGTAGACGTCCGGCGGAAACTGCCTGGCTTGGGACCGGGAGATCCAAGGAGTACGTTCGGGGTAGGAGTGAAATCCTATAATCCTGAACGGACTACCGACGGCGAAAGCACCTTGGAAGCACGGATCCGACAGTGAGGAACGAAAGCTGGGGTCTCGAACCGGATTAGATACCCGGGTAGTCCCAGCCGTAAACGATGCCCGCTAGAGATGGCGCAGGCTACGAGCCTGCGCTGTTTCGTAGTGAAGACGCAAGCGGGCCGCCTGGGAAGTACGTCT
3302e9067f3be7c9651b0537b417b477	MH298524.1.1471	Archaea;Halobacterota;Halobacteria;Halobacterales;Halomicrobiaceae;Halomicrobium;	96.59	0	0	0	0	4	0	0	0	0	0	0	6	0	0	GACCCCAGCTTTCGTTCCTCACTGTCGGATCCGTGCTCTCGAGGTGCTTTCGCCATCGGTAGTCCGTCCAGGATTACGGGATTTCACTCCTACCCCGGACGTACTCCTCAAGTCTCCCGGTCCCAAGCCACTCAGTTTTCACCGGACGTCTACTCGTTGGGCGAGTAGATTTCCCGATGAACTTGAATGGCCAGCTACGAACGCTTTAGGCCCAATAAAATCGGCCATCACTCGAACTGCCGGTATTAC
343d1d0a5ff2aaca9f2a9b01f94df6cb	DQ309091.1.1371	Archaea;Halobacterota;Halobacteria;Halobacterales;Halomicrobiaceae;Halomicrobium;	96.55	0	0	0	0	19	0	0	0	0	0	0	0	0	0	CCGAGTGATGGCCGCTATTATTGGGCCTAAAGCGTCCGTAGCTTGCCGTTCAAGTCCATTGGGAAATCGACTCGCTTAACGAGTCGGCGTCCGGTAGAAACTGTTCGGCTTGGGGCCGGAAGACTCAGCGGGTACGTCCGGGGTAGGAGTGAAATCCTGTAATCCTGGACGGACCACCAATGGCGAAAGCACGCTGAGAGGCCGGACCCGACAGTGAGGGACGAAAGCTGAGGTCTCGAACCGGAT
34d42f5393e8f7de473c79b0e157b40d	KY933552.1.928	Archaea;Halobacterota;Halobacteria;Halobacterales;Halomicrobiaceae;Halomicrobium;	99.39	0	0	0	54	0	0	0	0	82	0	0	0	0	0	CCGAGTGATGGCCGATATTATTGGGCCTAAAGCGTCCGTAGCCGGCCGGACAAGTCCGTTGGGAAATCGACGCGCTCAACGCGTCGGCGTCCAGCGGAAACTGTCCGGCTTGGGGCCGGAAGACCTGAGGGGTACGTCCGGGGTAGGAGTGAAATCCCGTAATCCTGGACGGACCACCGGTGGCGAAAGCGCCTCAGGAAGACGGACCCGACGGTGAGGGACGAAAGCTAGGGTCTCGAACCGGAT
35acfb3f8c14408cbefc64cacf29fb16	DQ309091.1.1371	Archaea;Halobacterota;Halobacteria;Halobacterales;Halomicrobiaceae;Halomicrobium;	95.36	0	0	0	0	21	0	0	0	0	0	0	0	0	0	GACCTCAGCTTTCGTCCCTCACTGTCGGGTCCGGCCTCTCAGCGTGCTTTCGCCATTGGTGGTCCGTCCAGGATTACAGGATTTCACTCCTACCCCGGACGTACCCGCTGAGTCTTCCGGCCCCAAGCCGAACAGTTTCTACCGGACGCCGACTCGTTAAGCGAGTCGATTTCCCAATGGACTTGAACGGCAAGCTACGGACGCTTTAGGCCCAATAATAGCGGCCATCACTCGGGCTGCCGGTAT
36b35d6c268f9b078d3739e8ae912694	CP001688.618477.619949	Archaea;Halobacterota;Halobacteria;Halobacterales;Halomicrobiaceae;Halomicrobium;	99.8	0	0	0	0	0	74	0	0	0	0	0	0	0	0	ACGAGTGATGGCCGCTATTATTGGGCCTAAAGCGTTCGTAGCCGGCCGGTCAAGTCTGTTGGGAAATCGACGCGCTCAACGCGTCGGCGTCCAGCGGAAACTGACTGGCTTGGGGCCGGAAGATCTGAGGGGTACGTCCGGGGTAGGAGTGAAATCCCGTAATCCTGGACGGACCACCGGTGGCGAAAGCGCCTCAGAAAGACGGACCCGACGGTGAGGAACGAAAGCTAGGGTCTCGAACCGGATTAG
388a6853bad35283574caeb5cd491ae4	KT247950.1.1445	Archaea;Halobacterota;Halobacteria;Halobacterales;Halomicrobiaceae;Halomicrobium;	98.8	0	0	0	0	0	0	0	0	0	0	19	0	0	0	ACGAGTGATGGCCGATATTATTGGGCCTAAAGCGTTCGTAGCCGGCCAGTCAAGTCTGTTGGTAAATCGACGTGCTCAACGCGTCGGCGTCCAGCGGAAACTGATTGGCTTGGGGCCGGAAGATCTGAGGGGTACGTCCGGGGTAGGAGTGAAATCCCGTAATCCTGGACGGACCACCGGTTGCGAAAGCGCCTCAGAAAGACGGACCCGACGGTGAGTAACGAAAGCTAGGGTCTCGAACCGGATTAG
3ff975966b95dd2c2c1e3c5f6e1a7967	KY933552.1.928	Archaea;Halobacterota;Halobacteria;Halobacterales;Halomicrobiaceae;Halomicrobium;	99.6	0	0	0	0	31	96	0	0	0	295	615	0	0	0	GACCCTAGCTTTCGTCCCTCACCGTCGGGTCCGTCTTCCTGAGGCGCTTTCGCCACCGGTGGTCCGTCCAGGATTACAGGATTTCACTCCTACCCCGGACGTACCCCTCAGGTCTTCCGGCCCCAAGCCGAACAGTTTCCGCTGGACGCCGACGCGTTGAGCGCGTCGATTTCCCAACGGACTTGTCCGGCCGGCTACGGACGCTTTAGGCCCAATAAGATCGGCCATCACTCGTGCTGCCGGTATTAC
401dd815a87722c8ed943fcfe9f46209	KT165074.1.921	Archaea;Halobacterota;Halobacteria;Halobacterales;Halomicrobiaceae;Halomicrobium;	98.59	0	0	0	0	0	18	0	0	0	0	0	0	0	0	GACCCTAGCTTTCGTCCCTCACTGTCGGATCCGTGCTCTTGAGGTGCTTTCGCCATCGGTGGTCCGTCCAGGATTACGGGATTTCACTCCTACCCCGGACGTACCCCTCAAGTCTTCCGGTCCCAAGCCGAACAGTTTCCACCGGACGTCCAGTAGTTGAGCTACTGGATTTCCCGACAGACTTGCTCGGCCAGCTACGGACGCTTTAGGCCCAATAATATCGACCATCACTCGTGCTGCCGGTATTAC
4099eaed867e6c02a6c26e5de1fb9e49	EF106671.1.999	Archaea;Halobacterota;Halobacteria;Halobacterales;Halomicrobiaceae;Halomicrobium;	98.4	0	0	0	0	0	0	0	5	0	0	0	20	0	0	ACGAGTGATGGCCGCTATTATTGGGCCTAAAGCGTCCGTAGCCGGCCGGCCAAGTCCGTCGGGAAATCCACGCGCTCAACGCGTGGGCGTCCGGCGGAAACTGTCCGGCTTGGGGCCGGGAGACCTGAGGGGTACGTCCGGGGTAGGAGTGAAATCCCGTAATCCTGGACGGACCACCGGTGGCGAAAGCGCCTCAGGAAAACGGACCCGACGGTGAGGGACGAAAGCTAGGGTCTCGAACCGGATTAG
4210b1b4a86e108345d8798353352820	EF106671.1.999	Archaea;Halobacterota;Halobacteria;Halobacterales;Halomicrobiaceae;Halomicrobium;	98.78	0	0	0	0	69	0	0	0	0	0	0	0	0	0	GACCCTAGCTTTCGTCCCTCACCGTCGGGTCCGTCTTCCCGAGGCGCTTTCGCCACCGGCGGTCCGTCCAGGATTACGGGATTTCACTCCTACCCCGGACGTACCCCTCGGGTCTTCCGGCCCCAAGCCGGACAGTTTCCGCTGGACGCCCACGCGTTGAGCGCGTGGATTTCCCAACGGACTTGTCCGGCCGGCTACGGACGCTTTAGGCCCAATAAGATCGGCCATCACTTGGGCTGCCGGTAT
46f99929354ee2b078aafe0b1aae1ad8	MH298524.1.1471	Archaea;Halobacterota;Halobacteria;Halobacterales;Halomicrobiaceae;Halomicrobium;	96.59	0	0	0	0	0	33	0	0	0	7	0	0	0	0	TCGAGTGATGGCCGATATTATTGGGCCTAAAGCGTTCGTAGCTGGCCATTCAAGTTCATCGGGAAATCTACTCGCCCAACGAGTAGACGTCCGGTGAAAACTGAGTGGCTTGGGACCGGGAGACTTGAGGAGTACGTCCAGGGTAGGAGTGAAATCCCGTAATCCTGGACGGACTACCGATGGCGAAAGCACCTCAAGAGCACGGATCCGACAGTGAGGAACGAAAGCTGGGGTCTCGAACCGGATTAG
4b75f02f91f8aafe3e593e137b334206	EF106671.1.999	Archaea;Halobacterota;Halobacteria;Halobacterales;Halomicrobiaceae;Halomicrobium;	98.19	0	0	0	0	0	0	0	0	12	0	0	22	0	0	GACCCTAGCTTTCGTCCCTCACCGTCGGGTCCGTTTTCCTGAGGCGCTTTCGCCACCGGTGGTCCGTCCAGGATTACGGGATTTCACTCCTACCCCGGACGTACCCCTCAGGTCTCCCGGCCCCAAGCCGGACAGTTTCCGCCGGACGCCCACGCGTTGAGCGCGTGGATTTCCCGACGGACTTGGCCGGCCGGCTACGGACGCTTTAGGCCCAATAATAGCGGCCATCACTCGTGCTACCGGTATTAC
5185f1128f8700ed8fba05784f3ed747	EF106662.1.992	Archaea;Halobacterota;Halobacteria;Halobacterales;Halomicrobiaceae;Halomicrobium;	99.4	0	0	0	0	104	0	0	0	0	2007	0	0	34	0	ACGAGTGATGGCCGCTATTATTGGGCCTAAAGCGTCCGTAGCCGGCCAGTCAAGTTCGTCGGGAAATCTGCCCGCTTAACGGGCAGGCGTCCGGCGAAAACTGATTGGCTTGGGGCCAGAAGACCTGAGGGGTACGTCCGGGGTAGGAGTGAAATCCCGTAATCCTGGACGGACCACCGGTGGCGAAAGCGCCTCAGGAAGATGGACCCGACGGTCAGGGACGAAAGCTAGGGTCTCGAACCGGATTAG
5316a4d55ac4232221674e8577f3ad05	LN865046.1.904	Archaea;Halobacterota;Halobacteria;Halobacterales;Halomicrobiaceae;Halomicrobium;	97.56	0	0	7	10	191	0	0	0	0	0	0	0	0	0	TCGAGTGATGGCCGCTTTTATTGGGCCTAAAGCGTTCGTAGCTGGCCGAGCAAGTCTGTCGGGAAATCCAGTGGCTTAACCACTGGACGTCCGGCGGAAACTGCTCGGCTTGGGACCGGGAGACTCGAAGAGTACGTCCGGGGTAGGAGTGAAATCCTGTAATCCTGGACGGACTACCGATGGCGAAAGCACTTCGAGAGCACGGATCCGACAGTGAGGAACGAAAGCTGGGGTCTCGAACCGGAT
55f44de8fe5d203ce418cb41eb898827	EF106671.1.999	Archaea;Halobacterota;Halobacteria;Halobacterales;Halomicrobiaceae;Halomicrobium;	99.19	0	0	0	49	0	0	0	0	0	0	0	0	0	0	GACCCTGGCTTTCGTCCCTCACCGTCGGGTCCGTCTTCCCGAGGCGCTTTCGCCACCGGTGGTCCGTCCAGGATTACGGGATTTCACTCCTACCCCGGACGTACCCCTCGGGTCTTCCGGCCCCAAGCCGGACAGTTTCCGCTGGACGCCCACGCGTTGAGCGCGTGGATTTCCCAACGGACTTGTCCGGCCGGCTACGGACGCTTTAGGCCCAATAAGATCGGCCATCACTCGTGCTGCCGGTAT
57e29e5957cbcc4cd2a485b522e5c470	EF106671.1.999	Archaea;Halobacterota;Halobacteria;Halobacterales;Halomicrobiaceae;Halomicrobium;	98.8	0	0	0	0	0	15	0	0	0	0	0	0	0	0	ACGAGTGATGGCCGATGTTATTGGGCCTAAAGCGTCCGTAGCCGGCCGGCCAAGTCCGTTGGGAAATCCACGCGCTCAACGCGTGGGCGTCCAGCGGAAACTGTCCGGCTTGGGGCCGGAAGACCCGAGGGGTACGTCCGGGGTAGGAGTGAAATCCCGTAATCCTGGACGGACCACCGGTGGCGAAAGCGCCTCGGGAAGACGGACCCGACGGTGAGGGACGAAAGCTGGGGTCTCGAACCGGATTAG
5b5fa15dc501a0595446c5ae4851ed9d	EF106662.1.992	Archaea;Halobacterota;Halobacteria;Halobacterales;Halomicrobiaceae;Halomicrobium;	100	0	0	0	0	0	141	0	44	10	46	0	0	0	0	GACCCTAGCTTTCGTCCCTCACCGTCGGGTCCATCTTCCTGAGGCGCTTTCGCCACCGGTGGTCCGTCCAGGATTACGGGATTTCACTCCTACCCCGGACGTACCCCTCAGGTCTTCTGGCCCCAAGCCGATCAGTTTTCGCCGGACGCCTGCCCGTTAAGCGGGCAGATTTCCCGACGAACTTGACCGGCCGGCTACGGACGCTTTAGGCCCAATAATAGCGGCCATCACTCGTGCTGCCGGTATTAC
5c7e7e940e5a22c6605a3f8a1943e287	EF106671.1.999	Archaea;Halobacterota;Halobacteria;Halobacterales;Halomicrobiaceae;Halomicrobium;	97.59	0	0	0	0	0	42	0	0	0	0	0	0	0	0	ACGAGTGATGGCCAATCTTATTGGGCCTAAAGCGTCCGTAGCCGGCCGGACAAGTCCGTTGGGAAATCCACGCGCTCAACGCGTGGGCGTCCAGCGGAAACTGTCCGGCTTGGGACCGGAAGACCCAGAGGGTACGTCCGGGGTAGGAGTGAAATCCCGTAATCCTGGACGGACCACCGGTGGCGAAAGCGCTCTGGGAAGACGGATCCGACGGTGAGGGACGAAAGCTAGGGTCTCGAACCGGATTAG
5c9e9856ff02accb49b275d2bf37b7aa	EF106671.1.999	Archaea;Halobacterota;Halobacteria;Halobacterales;Halomicrobiaceae;Halomicrobium;	98.99	0	0	37	0	55	0	0	0	0	0	0	75	0	0	CCGAGTGATGGCCGATATTATTGGGCCTAAAGCGTCCGTAGCCGGCCGGACAAGTCCGTTGGGAAATCCACGCGCTCAACGCGTGGGCGTCCAGCGGAAACTGTCCGGCTTGGGGCCGGAAGACCCGAGGGGTACGTCCGGGGTAGGAGTGAAATCCCGTAATCCTGGACGGACCGCCGGTGGCGAAAGCGCCTCGGGAAGACGGACCCGACGGTGAGGGACGAAAGCTAGGGTCTCGAACCGGATTAG
5cfa850ee0a71fccbfd82f4d05e34a72	KY933552.1.928	Archaea;Halobacterota;Halobacteria;Halobacterales;Halomicrobiaceae;Halomicrobium;	99.16	0	0	0	0	0	0	0	28	0	0	0	0	0	0	AGACGTACTTCCCAGGCGGCTCGCTTCTCGGCTTCCCTAGGGCACAGCACAGGCTCGTAGCCTGTGGCACACCTAGCGAGCATCGTTTACAGCTAGGACTACCCGGGTATCTAATCCGGTTCGAGACCCTAGCTTTCGTCCCTCACCGTCGGGTCCGTCTTCCTGAGGCGCTTTCGCCACCGGTGGTCCGTCCAGGATTACGGGATTTCACTCCTACCCCGGACGTACCCCTCAGGTCTTCCGGCCCCAAGCCGAACAGTTTCCGCTGGACGCCGACGCGTTGAGCGCGTCGATTTCCCAACGGACTTGTTCGGCCGGCTACGGACGCTTTAGGCCCAATAATATCGGCCATCACTCGT
63ef7ab337feb7b4ad2dc76714a0d906	MH298524.1.1471	Archaea;Halobacterota;Halobacteria;Halobacterales;Halomicrobiaceae;Halomicrobium;	96.23	0	0	0	0	0	0	0	13	0	0	0	0	0	0	AGACGTACTTCCCAGGCGGCCCGCTTGCGTCTTCACTACGAAACAGCGCAGGCTCGTAGCCTGCGCCATCTCTAGCGGGCATCGTTTACGGCTGGGACTACCCGGGTATCTAATCCGGTTCGAGACCCCAGCTTTCGTTCCTCACTGTCGGATCCGTGCTTCCAAGGTGCTTTCGCCGTCGGTAGTCCGTTCAGGATTATAGGATTTCACTCCTACCCCGAACGTACTCCTTGGATCTCCCGGTCCCAAGCCAGGCAGTTTCCGCCGGACGTCTACCCGTTAAGCGGGTAGATTTCCCGACGGACTTGCCTGGCCAGCTACGAACGCTTTAGGCCCAATAAGAGCGGCCATCACTCGA
6562285d28e02790995b7897fe1da61c	EF106662.1.992	Archaea;Halobacterota;Halobacteria;Halobacterales;Halomicrobiaceae;Halomicrobium;	99.4	0	0	0	0	89	0	0	0	0	1656	0	0	45	0	GACCCTAGCTTTCGTCCCTGACCGTCGGGTCCATCTTCCTGAGGCGCTTTCGCCACCGGTGGTCCGTCCAGGATTACGGGATTTCACTCCTACCCCGGACGTACCCCTCAGGTCTTCTGGCCCCAAGCCAATCAGTTTTCGCCGGACGCCTGCCCGTTAAGCGGGCAGATTTCCCGACGAACTTGACTGGCCGGCTACGGACGCTTTAGGCCCAATAATAGCGGCCATCACTCGTGCTGCCGGTATTAC
6ab0401fbf81b51738ce271d0da61b86	KY933552.1.928	Archaea;Halobacterota;Halobacteria;Halobacterales;Halomicrobiaceae;Halomicrobium;	99.6	0	0	0	0	0	107	0	0	0	356	597	0	0	0	ACGAGTGATGGCCGATCTTATTGGGCCTAAAGCGTCCGTAGCCGGCCGGACAAGTCCGTTGGGAAATCGACGCGCTCAACGCGTCGGCGTCCAGCGGAAACTGTTCGGCTTGGGGCCGGAAGACCTGAGGGGTACGTCCGGGGTAGGAGTGAAATCCTGTAATCCTGGACGGACCACCGGTGGCGAAAGCGCCTCAGGAAGACGGACCCGACGGTGAGGGACGAAAGCTAGGGTCTCGAACCGGATTAG
6bd358d43fe03ed462a0a298364438d3	KM496562.1.1472	Archaea;Halobacterota;Halobacteria;Halobacterales;Halomicrobiaceae;Halomicrobium;	97.59	0	0	0	0	20	7	0	0	0	18	122	9	0	0	ACGAGTGATGGCCAATCTTATTGGGCCTAAAGCGTCCGTAGCTGGCCGAACAAGTCTGTCGGGAAATCCAGTGGCTCAACCTCTGGACGTCCGGCGGAAACTGTTCGGCTTGGGACCGGAAGACTCGAGGGGTACGTCCGGGGTAGGAGTGAAATCCCGTAATCCTGGACGGACCACCGGTGGCGAAAGCGCCTCGAGAGGACGGATCCGACAGTGAGGGACGAAAGCTAGGGTCTCGAACCGGATTAG
6d9b28281a7537f391f73009af5f766d	EF106671.1.999	Archaea;Halobacterota;Halobacteria;Halobacterales;Halomicrobiaceae;Halomicrobium;	99.19	0	0	0	26	0	0	0	0	0	0	0	0	0	0	ACGAGTGATGGCCGATCTTATTGGGCCTAAAGCGTCCGTAGCCGGCCGGACAAGTCCGTTGGGAAATCCACGCGCTCAACGCGTGGGCGTCCAGCGGAAACTGTCCGGCTTGGGGCCGGAAGACCCGAGGGGTACGTCCGGGGTAGGAGTGAAATCCCGTAATCCTGGACGGACCACCGGTGGCGAAAGCGCCTCGGGAAGACGGACCCGACGGTGAGGGACGAAAGCCAGGGTCTCGAACCGGAT
6e428f1c934d3b30ed9fdfa88317af28	LN865046.1.904	Archaea;Halobacterota;Halobacteria;Halobacterales;Halomicrobiaceae;Halomicrobium;	95.62	0	0	0	0	0	0	0	497	0	0	0	0	0	0	TCGAGTGATGGCCGCTCTTATTGGGCCTAAAGCGTTCGTAGCTGGCCGAGCAAGTCTGTCGGGAAATCCAGTCGCTTAACGACTGGACGTCCGGCGGAAACTGCTCGGCTTGGGACCGGGAGATCCGAGGAGTACGTTCGGGGTAGGAGTGAAATCCTATAATCCTGAACGGACTACCGACGGCGAAAGCACCTCGGAAGCACGGATCCGACAGTGAGGAACGAAAGCTGGGGTCTCGAACCGGATTAGATACCCGGGTAGTCCCAGCCGTAAACGATGCCCGCTAGGGATGGCACAGGCTACGAGCCTGTGCTGTCCCGCAGCGAAGGCGCCAAGCGGGCCGCCTGGGAAGTACGTCC
710731a96eccd010dddee76f5fc3ebde	LN865046.1.904	Archaea;Halobacterota;Halobacteria;Halobacterales;Halomicrobiaceae;Halomicrobium;	96.78	0	0	0	0	0	6	0	0	0	0	0	0	0	0	TCGAGTGATGGCCGCTTTTATTGGGCCTAAAGCGTTCGTAGCTGGCCAGTCAAGTCTGTCGGGAAATCCAGCGGCTTAACCGCTGGACGTCCGGCGGAAACTGATTGGCTTGGGACCGGGAGACTCGAGGAGTACGTCCGGGGTAGGAGTGAAATCCTGTAATCCTGGACGGACTACCGATGGCGAAAGCACCTCGAGAGCACGGATCCGACAGTGAGGAACGAAAGCTGGGGTCTCGAACCGGATTAG
75a9de4f645f55d5ab888477272e4b1c	HE604415.1.919	Archaea;Halobacterota;Halobacteria;Halobacterales;Halomicrobiaceae;Halomicrobium;	97.59	0	0	0	0	0	10	0	0	0	0	0	0	0	0	GACCCCAGCTTTCGTTCCTCACTGTCGGATCCGTGCTCTCGAGGTGCTTTCGCCATCGGTAGTCCGTCCAGGATTACAGGATTTCACTCCTACCCCGGACGTACTCCTCGAGTCTCCCGGTCCCAAGCCAATCAGTTTCCGCCGGACGCCTGCCCGTTAAGCGGGCAGATTTCCCGACGGACTTGATTGGCCAGCTACGAACGCTTTAGGCCCAATAACAGCGGCCATCACTCGAACTGCCGGTATTAC
7618e4c75f74a870d820419ad402d6e2	KM496562.1.1472	Archaea;Halobacterota;Halobacteria;Halobacterales;Halomicrobiaceae;Halomicrobium;	96.78	0	0	0	0	0	35	0	0	0	0	0	0	0	0	ACGAGTGATGGCCGATCTTATTGGGCCTAAAGCGTTCGTAGCTCGCCGTGCAAGTCCGTCGGGAAATCCAGGGGCTCAACCTCTGGGCGTCCGGCGGAAACTGCTCGGCTTGGGACCGGAAGACCCGAGGGGTACGTCTGGGGTAGGAGTGAAATCCTGTAATCCCAGACGGACCACCGATGGCGAAAGCACCTCGGGAGCACGGATCCGACGGTCAGGAACGAAAGCTGGGGTCTCGAACCGGATTAG
7bcb6d33236d876ac74cb3ae53ab1b2e	KT165217.1.919	Archaea;Halobacterota;Halobacteria;Halobacterales;Halomicrobiaceae;Halomicrobium;	97.39	0	0	0	0	0	117	0	0	0	0	0	0	0	0	GACCCTAGCTTTCGTCCCTCACTGTCGGGTCCGTCTTCCTGAGGCGCTTTCGCCACCGGCGGTCCGTCTAGGATTACGGGATTTCACTCCTACCCCAGACGTACCCCTCAGGTCTTCCGGCCCCAAGCTAGACAGTTTCCGCTGGACGCCGACCCGTTAAGCAGGCCGATTTCCCAACAGACTTGTCTAGCCAGCTACGGACGCTTTAGGCCCAATAATAGCGGCCATCACTCGTGCTGCCGGTATTAC
7f6384356d21316c904d0cd7555bc348	AB771432.1.1473	Archaea;Halobacterota;Halobacteria;Halobacterales;Halomicrobiaceae;Halomicrobium;	99.4	0	0	0	0	0	74	0	0	0	0	0	0	0	0	ACGAGTGATGGCCGATTTTATTGGGCCTAAAGCGTCCGTAGCCGGCCAGACAAGTCCGTTGGGAAATCGGCGCGCTCAACGCGTCGGCGTCCAGCGGAAACTGTCTGGCTTGGGGCCGGAAGACCTGAGGGGTACGTCCGGGGTAGGAGTGAAATCCTGTAATCCTGGACGGACCACCGGTGGCGAAAGCGCCTCAGGAAGACGGACCCGACGGTGAGGGACGAAAGCTAGGGTCTCGAACCGGATTAG
84c103847b71248141944bd1c8296764	AB850661.1.1473	Archaea;Halobacterota;Halobacteria;Halobacterales;Halomicrobiaceae;Halomicrobium;	99.19	0	0	0	0	0	0	0	0	0	61	0	14	0	0	GACCCTAGCTTTCGTCCCTCACCGTCGGGTCCGTCTTCCTGAGGCGCTTTCGCCACCGGTGGTCCGTCCAGGATTACGGGATTTCACTCCTACCCCGGACGTACCCCTCAGGTCTTCCGGCCCCAAGCCAGACAGTTTCCGCTGGACGCCAACGCGTTGAGCGCGTCGATTTCCCAACGGACTTGACTGGCAGGCTACGGACGCTTTAGGCCCAATAAGAGCGGCCATCACTCGGGCTGCCGGTATTAC
877615d490107e20958b24b7dd3c6294	EF106671.1.999	Archaea;Halobacterota;Halobacteria;Halobacterales;Halomicrobiaceae;Halomicrobium;	98.8	0	0	0	0	0	69	0	0	29	0	0	418	0	92	GACCCTAGCTTTCGTCCCTCACTGTCGGGTCCGTCTTCCCGAGGCGCTTTCGCCACCGGTGGTCCGTCCAGGATTACGGGATTTCACTCCTACCCCGGACGTACCCCTCGGGTCTTCCGGCCCCAAGCCGGACAGTTTCCGCTGGACGCCCACGCGTTGAGCGCGTGGATTTCCCAACGGACTTGTCCGGCCAGCTACGGACGCTTTAGGCCCAATAATATCGGCCATCACTCGTGCTGCCGGTATTAC
8970976c3435397ac52f4a025253a427	KY933552.1.928	Archaea;Halobacterota;Halobacteria;Halobacterales;Halomicrobiaceae;Halomicrobium;	98.98	0	0	157	216	346	0	0	0	0	0	0	47	0	0	GACCCTGGCTTTCGTCCCTCACCGTCGGGTCCGTCTTCCTGAGGCGCTTTCGCCACCGGTGGTCCGTCCAGGATTACGGGATTTCACTCCTACCCCGGACGTACCCCTCAGGTCTTCCGGCCCCAAGCCAGACAGTTTCCGCTGGACGCCGACGCGTTGAGCGCGTCGATTTCCCAACGGACTTGTCCGGCCGGCTACGGACGCTTTAGGCCCAATAAGATTGGCCATCACTCGTGCTGCCGGTAT
91a2ad2ac5406d62fb753e52781d443a	KT165217.1.919	Archaea;Halobacterota;Halobacteria;Halobacterales;Halomicrobiaceae;Halomicrobium;	100	0	0	0	0	0	54	0	0	0	0	20	0	0	0	ACGAGTGATGGCCGCTATTATTGGGCCTAAAGCGTCCGTAGCCGGCCAGACAAGTCCGTTGGGAAATCGACGCGCTCAACGCGTCGGCGTCCAGCGGAAACTGTCTGGCTTGGGGCCGGAAGACCTGAGGGGTACGTCCGGGGTAGGAGTGAAATCCCGTAATCCTGGACGGACCACCGGTGGCGAAAGCGCCTCAGGAAGACGGACCCGACGGTGAGGGACGAAAGCTAGGGTCTCGAACCGGATTAG
924b06d74c614eb38f661c6295daeb19	MH298524.1.1471	Archaea;Halobacterota;Halobacteria;Halobacterales;Halomicrobiaceae;Halomicrobium;	96.95	0	0	0	0	0	0	0	0	0	0	0	0	0	13	GACCCCAGCTTTCGTTCCTCACTGTCGGATCCGTGCTCTCGAGGTGCTTTCGCCATCGGTAGTCCGTCCAGGATTACGGGATTTCACTCCTACCCCGGACGTACTCCTCGAGTCTCCCGGTCCCAAGCCACTCAGTTTCCGCCGGACGTCTGCCTGTTGAGCAGGCAGGTTTCCCGACGGACTTGAGTGGCCAGCTACGAACGCTTTAGGCCCAATAATATCGGCCATCACTCGAACTGCCGGTAT
927e21ea4c48a628d25432e391effa12	KT165217.1.919	Archaea;Halobacterota;Halobacteria;Halobacterales;Halomicrobiaceae;Halomicrobium;	100	0	0	0	0	0	80	0	0	0	0	24	0	0	0	GACCCTAGCTTTCGTCCCTCACCGTCGGGTCCGTCTTCCTGAGGCGCTTTCGCCACCGGTGGTCCGTCCAGGATTACGGGATTTCACTCCTACCCCGGACGTACCCCTCAGGTCTTCCGGCCCCAAGCCAGACAGTTTCCGCTGGACGCCGACGCGTTGAGCGCGTCGATTTCCCAACGGACTTGTCTGGCCGGCTACGGACGCTTTAGGCCCAATAATAGCGGCCATCACTCGTGCTGCCGGTATTAC
94aeed8b04cfdd48e4e3e08938dade4a	LN865046.1.904	Archaea;Halobacterota;Halobacteria;Halobacterales;Halomicrobiaceae;Halomicrobium;	97.36	0	0	0	0	0	0	0	0	0	0	0	0	0	4	GACCCCAGCTTTCGTTCCTCACTGTCGGATCCGTACTCTCGAGGTGCTTTCGCCATCGGTAGTCCGTCCAGGATTACAGGATTTCACTCCTACCCCGGACGTACTCCTCGAGTCTCCCGGTCCCAAGCCGAGCAGTTTCCGCCGGACGTCCAGAGGTTAAGCCTCTGGATTTCCCGACAGACTTGCTCGGCCAGCTACGAACGCTTTAGGCCCAATAAAAGCGGCCATCACTCGAACTGCCGGTAT
959346f5b2b2a85266973f0ea47435d0	EF106671.1.999	Archaea;Halobacterota;Halobacteria;Halobacterales;Halomicrobiaceae;Halomicrobium;	98.8	0	0	0	0	0	0	0	0	0	0	21	12	0	0	GACCCTAGCTTTCGTCCCTCACCGTCGGGTCCGTCTTCCTGAGGCGCTTTCGCCACCGGTGGTCCGTCCAGGATTACGGGATTTCACTCCTACCCCGGACGTACCCCTCAGGTCTTCCGGCCCCAAGCCGAACAGTTTCCGCTGGACGCCCACGCGTTAGGCGCGTGGATTTCCCAACGGACTTGTCCGGCCGGCTACGGACGCTTTAGGCCCAATAAGATTGGCCATCACTCGGGCTGCCGGTATTAC
965ffd8e54c3ddc0d3a697c9907c82c2	KT247950.1.1445	Archaea;Halobacterota;Halobacteria;Halobacterales;Halomicrobiaceae;Halomicrobium;	99.19	0	0	0	0	0	91	0	0	27	30	520	0	0	0	ACGAGTGATGGCCGATATTATTGGGCCTAAAGCGTTCGTAGCCGGCCAATCAAGTCTGTTGGGAAATCGACGTGCTCAACGCGTCGGCGTCCAGCGGAAACTGATTGGCTTGGGGCCGGAAGATCTGAGGGGTACGTCCGGGGTAGGAGTGAAATCCCGTAATCCTGGACGGACCACCGGTGGCGAAAGCGCCTCAGAAAGACGGACCCGACGGTGAGGAACGAAAGCTAGGGTCTCGAACCGGATTAG
9a0d5381fcdd523c63805d3f0a86cdb0	CP001689.16033.17504	Archaea;Halobacterota;Halobacteria;Halobacterales;Halomicrobiaceae;Halomicrobium;	98.59	0	0	0	0	0	57	0	0	0	0	0	0	0	0	GACCCTGGCTTTCGTCCCTCACTGTCGGGTCCGGCTTCTCAGCGTGCTTTCGCCATTGGTGGTCCGTCTAGGATTACAGGATTTCACTCCTACCCCAGACGTACCCGCTGAGTCTTCCGGCCCCAAGCCGGGCAGTTTCCACCGGAAGCCGACGCGTTGAGCGCGTCGATTTCCCGATGGACTTGCACGGCGAGCTACGGACGCTTTAGGCCCAATAATAGCGGCCATCACTTGGACTGCCGGTATTAC
9b4b49c3f30d6429058d398c4ab6610c	DQ309091.1.1371	Archaea;Halobacterota;Halobacteria;Halobacterales;Halomicrobiaceae;Halomicrobium;	97.19	0	0	0	0	0	10	0	0	0	0	0	0	0	0	CCAAGTGATGGCCGCGATTATTGGGCCTAAAGCGTCCGTAGCTTGCCGTGCAAGTCCATCGGGAAATCGGCGCGCTCAACGCGCCGCCTTCCGGTGGAAACTGTTCGGCTTGGGGCCAGAAGACTCAGCGGGTACGTCCGGGGTAGGAGTGAAATCCCGTAATCCTGGACGGACCACCAATGGCGAAAGCACGCTGAGAAGCTGGACCCGACAGTGAGGGACGAAAGCCAGGGTCTCGAACCGGATTAG
9e903628787f2c3af712e38846c7c36b	KT247950.1.1445	Archaea;Halobacterota;Halobacteria;Halobacterales;Halomicrobiaceae;Halomicrobium;	99.19	0	0	0	8	12	93	0	0	21	31	576	0	0	0	GACCCTAGCTTTCGTTCCTCACCGTCGGGTCCGTCTTTCTGAGGCGCTTTCGCCACCGGTGGTCCGTCCAGGATTACGGGATTTCACTCCTACCCCGGACGTACCCCTCAGATCTTCCGGCCCCAAGCCAATCAGTTTCCGCTGGACGCCGACGCGTTGAGCACGTCGATTTCCCAACAGACTTGATTGGCCGGCTACGAACGCTTTAGGCCCAATAATATCGGCCATCACTCGTGCTGCCGGTATTAC
a075352fb18ba7c61f671b9b81100c48	EF106671.1.999	Archaea;Halobacterota;Halobacteria;Halobacterales;Halomicrobiaceae;Halomicrobium;	98.8	0	0	0	0	0	76	0	0	29	0	0	386	0	112	ACGAGTGATGGCCGATATTATTGGGCCTAAAGCGTCCGTAGCTGGCCGGACAAGTCCGTTGGGAAATCCACGCGCTCAACGCGTGGGCGTCCAGCGGAAACTGTCCGGCTTGGGGCCGGAAGACCCGAGGGGTACGTCCGGGGTAGGAGTGAAATCCCGTAATCCTGGACGGACCACCGGTGGCGAAAGCGCCTCGGGAAGACGGACCCGACAGTGAGGGACGAAAGCTAGGGTCTCGAACCGGATTAG
a190bbb35782e256d3a04b1a71394c4e	LN865046.1.904	Archaea;Halobacterota;Halobacteria;Halobacterales;Halomicrobiaceae;Halomicrobium;	95.62	0	0	0	0	0	0	0	615	0	0	0	0	0	0	GGACGTACTTCCCAGGCGGCCCGCTTGGCGCCTTCGCTGCGGGACAGCACAGGCTCGTAGCCTGTGCCATCCCTAGCGGGCATCGTTTACGGCTGGGACTACCCGGGTATCTAATCCGGTTCGAGACCCCAGCTTTCGTTCCTCACTGTCGGATCCGTGCTTCCGAGGTGCTTTCGCCGTCGGTAGTCCGTTCAGGATTATAGGATTTCACTCCTACCCCGAACGTACTCCTCGGATCTCCCGGTCCCAAGCCGAGCAGTTTCCGCCGGACGTCCAGTCGTTAAGCGACTGGATTTCCCGACAGACTTGCTCGGCCAGCTACGAACGCTTTAGGCCCAATAAGAGCGGCCATCACTCGA
a6075eb73e04d908d235c6d39d96e41f	KM496562.1.1472	Archaea;Halobacterota;Halobacteria;Halobacterales;Halomicrobiaceae;Halomicrobium;	97.59	0	0	0	0	0	8	0	0	0	15	106	0	0	0	GACCCTAGCTTTCGTCCCTCACTGTCGGATCCGTCCTCTCGAGGCGCTTTCGCCACCGGTGGTCCGTCCAGGATTACGGGATTTCACTCCTACCCCGGACGTACCCCTCGAGTCTTCCGGTCCCAAGCCGAACAGTTTCCGCCGGACGTCCAGAGGTTGAGCCACTGGATTTCCCGACAGACTTGTTCGGCCAGCTACGGACGCTTTAGGCCCAATAAGATTGGCCATCACTCGTGCTGCCGGTATTAC
a7fd3c604760c9c5a06e1b26248dae40	KT165217.1.919	Archaea;Halobacterota;Halobacteria;Halobacterales;Halomicrobiaceae;Halomicrobium;	98.05	0	0	0	0	0	0	0	13	0	0	0	0	0	0	ACGAGTGATGGCCGCTATTATTGGGCCTAAAGCGTCCGTAGCCGGCCGGACAAGTCCGTTGGGAAATCTGCTCGCTCAACGAGCAGGCGTCCAGCGGAAACTGTCCGGCTTGGGGCCGGAAGACCCGAGGGGTACGTCCGGGGTAGGAGTGAAATCCCGTAATCCTGGACGGACCGCCGGTGGCGAAAGCGCCTCGGGAAGACGGACCCGACGGTGAGGGACGAAAGCTGGGGTCTCGAACCGGATTAGATACCCGGGTAGTCCCAGCCGTAAACGATGCTCGCTAGGTGTGGCGCAGGCTACGAGCCTGCGCTGTGCCGTAGGGAAGCCGTGAAGCGAGCCGCCTGGGAAGTACGTCT
ace2c58f48515035c55851055f097915	KT165074.1.921	Archaea;Halobacterota;Halobacteria;Halobacterales;Halomicrobiaceae;Halomicrobium;	98.59	0	0	0	0	0	13	0	0	0	0	0	0	0	0	ACGAGTGATGGTCGATATTATTGGGCCTAAAGCGTCCGTAGCTGGCCGAGCAAGTCTGTCGGGAAATCCAGTAGCTCAACTACTGGACGTCCGGTGGAAACTGTTCGGCTTGGGACCGGAAGACTTGAGGGGTACGTCCGGGGTAGGAGTGAAATCCCGTAATCCTGGACGGACCACCGATGGCGAAAGCACCTCAAGAGCACGGATCCGACAGTGAGGGACGAAAGCTAGGGTCTCGAACCGGATTAG
b3f7e55473c30bdf9b6fffcfc3932c4c	EU722674.1.1442	Archaea;Halobacterota;Halobacteria;Halobacterales;Halomicrobiaceae;Halomicrobium;	98.59	0	0	0	0	0	0	0	0	0	0	26	0	0	0	CCGAGTGATGGCCGCTATTATTGGGCCTAAAGCGTCCGTAGCTTGCCGTGCAAGTCTATCAGGAAATCGACGTGCTCAACGCGTCGGCTTCCGGTGGAAACTGTTCGGATTGGGGCCGGAAGACTCAGCGGGTACGTCCGGGGTAGGAGTGAAATCCTGTAATCCTGGACGGACCACCAATGGCGAAAGCACGCTGAGAAGCCGGACCCGACAGTGAGGGACGAAAGCTAGGGTCTCGAACCGGATTAG
b8a8188697e8cb791965216ebcdf7665	DQ309091.1.1371	Archaea;Halobacterota;Halobacteria;Halobacterales;Halomicrobiaceae;Halomicrobium;	99	0	0	0	15	27	528	0	0	19	38	360	0	0	0	CCGAGTGATGGCCGCTATTATTGGGCCTAAAGCGTCCGTAGCTTGCCGTGCAAGTCTATCGGGAAATCGACGCGCTCAACGCGTCGGCTTCCGGTGGAAACTGTTCGGCTTGGGGCCGGAAGACTCAGCGGGTACGTCCGGGGTAGGAGTGAAATCCTGTAATCCTGGACGGACCACCAATGGCGAAAGCACGCTGAGAAGCCGGACCCGACAGTGAGGGACGAAAGCCAGGGTCTCGAACCGGATTAG
bc79de8550da803a3e422be73105ffbc	KT216169.1.918	Archaea;Halobacterota;Halobacteria;Halobacterales;Halomicrobiaceae;Halomicrobium;	98.79	0	0	0	0	0	0	0	0	0	5	0	0	0	0	ACGAGTGATGGTCGATATTATTGGGCCTAAAGCGTCCGTAGCTGGCCGAGCAAGTCCGTCGGGAAATCCAGTGGCTCAACCACTGGGCGTCCGGTGGAAACTGTTCGGCTTGGGACCGGAAGATCCGAGGGGTACGTCCGGGGTAGGAGTGAAATCCTGTAATCCTGGACGGACCACCGATGGCGAAAGCACCTCGGAAGCACGGATCCGACAGTGAGGGACGAAAGCTAGGGTCTCGAACCGGATTAG
c27b56232d39810fd04612df3e3b249b	EU722674.1.1442	Archaea;Halobacterota;Halobacteria;Halobacterales;Halomicrobiaceae;Halomicrobium;	97.38	0	0	0	0	0	86	0	0	0	0	0	0	0	0	ACGAGTGATGGCCGCTATTATTGGGCCTAAAGCGTCCGTAGCCTGCCGCGCAAGTCCATCGGGAAATCGACCCGCTCAACGGGTCGGCCTCCGGTGGAAACTGCTCGGCTTGGGGCCGGAAGACTCAGCGGGTACGTCTGGGGTAGGAGTGAAATCCTATAATCCTAGACGGACCACCAATGGCGAAAGCACGCTGAGAAGCCGGACCCGACGGTGAGGGACGAAAGCTAGGGTCTCGAACCGGATTAG
c6d495b966ddd642561c4b17b0df6981	EU722674.1.1442	Archaea;Halobacterota;Halobacteria;Halobacterales;Halomicrobiaceae;Halomicrobium;	96.99	0	0	0	0	0	98	0	0	0	0	0	0	0	0	GACCCTAGCTTTCGTCCCTCACCGTCGGGTCCGGCTTCTCAGCGTGCTTTCGCCATTGGTGGTCCGTCTAGGATTATAGGATTTCACTCCTACCCCAGACGTACCCGCTGAGTCTTCCGGCCCCAAGCCGAGCAGTTTCCACCGGAGGCCGACCCGTTGAGCGGGTCGATTTCCCGATGGACTTGCGCGGCAGGCTACGGACGCTTTAGGCCCAATAATAGCGGCCATCACTCGTGCTGCCGGTATTAC
c8761905bad836dd9cabe29616554d0f	KY933552.1.928	Archaea;Halobacterota;Halobacteria;Halobacterales;Halomicrobiaceae;Halomicrobium;	99	0	0	9	0	0	33	282	284	226	41	16	0	67	0	GACCCTGGCTTTCGTCCCTCACCGTCGGGTCCGTCTTCCTGAGGCGCTTTCGCCACCGGCGGTCCGTCCAGGATTACGGGATTTCACTCCTACCCTGGACGTACCCCTCAGGTCTTCCGGCCCCAAGCCGGACAGTTTCCGCTGGACGCCGACGCGTTGAGCGCGTCGATTTCCCAACGGACTTGTCCGGCCGGCTACGGACGCTTTAGGCCCAATAATATCGGCCATCACTCGGGCTGCCGGTATTAC
cc221c7604eb3fa766953cedde2cb624	EF106671.1.999	Archaea;Halobacterota;Halobacteria;Halobacterales;Halomicrobiaceae;Halomicrobium;	98.58	0	0	0	0	0	0	0	0	0	0	0	0	0	27	GACCCTAGCTTTCGTCCCTCACCGTCGGGTCCGTCTTCCCGAGGCGCTTTCGCCACCGGTGGTCCGTCCAGGATTACGGGATTTCACTCCTACCCCGGACGTACCCCTCGGGTCTTCCGGCCCCAAGCCGGACAGTTTCCGCTGGACGCCCACGCGTTAAGCGCGTGGATTTCCCAACGGACTTGTCCGGCCGGCTACGGACGCTTTAGGCCCAATAATATCGGCCATCACTTGGGCTGCCGGTAT
ccc8cae1c87646d713a7486473657e6a	MH298524.1.1471	Archaea;Halobacterota;Halobacteria;Halobacterales;Halomicrobiaceae;Halomicrobium;	96.79	0	0	0	0	0	0	0	0	0	0	0	0	48	0	TCGAGTGATGGCCGCTGTTATTGGGCCTAAAGCGTCCGTAGCTGGCCACGCAAGTCCGTCGGGAAATCTACTCGCTCAACGAGTAGACGTCCGGCGGAAACTGTGTGGCTTGGGACCGGGAGACCCGAAGAGTACGTCCGGGGTAGGAGTGAAATCCTGTAATCCTGGACGGACTACCGATGGCGAAAGCACTTCGGGAGCACGGATCCGACAGTGAGGGACGAAAGCTGGGGTCTCGAACCGGATTAGATACCCGGGTAGTCCCAGCTGTAAACGATGCTCGCTAGGTTTGGCACAGGCTACGAGCCTGTGCTGTGCCGAAGTGAAGACGCAAGCGAGCCGCCTGGGAAGTACGTCT
ce569690d8f45cd2c9d735cb88fade0d	EF106671.1.999	Archaea;Halobacterota;Halobacteria;Halobacterales;Halomicrobiaceae;Halomicrobium;	98.99	0	0	0	0	0	0	0	0	0	0	18	0	0	0	CCGAGTGATGGCCAATCTTATTGGGCCTAAAGCGTCCGTAGCCGGCCGGACAAGTCCGTTGGGAAATCCACGCGCCTAACGCGTGGGCGTCCAGCGGAAACTGTTCGGCTTGGGGCCGGAAGACCTGAGGGGTACGTCCGGGGTAGGAGTGAAATCCCGTAATCCTGGACGGACCACCGGTGGCGAAAGCGCCTCAGGAAGACGGACCCGACGGTGAGGGACGAAAGCTAGGGTCTCGAACCGGATTAG
ce768ccb14ab062b937d82b10e1111f4	LN865046.1.904	Archaea;Halobacterota;Halobacteria;Halobacterales;Halomicrobiaceae;Halomicrobium;	96.19	0	0	0	0	0	0	0	0	0	5	0	0	0	0	TCGAGTGATGGCCGCTTTTATTGGGCCTAAAGCGTTCGTAGCTGGCCAGTCAAGTCTGTCGGGAAATCCAGTCGCTTAACGGCTGGACGTCCGGCGGAAACTGATTGGCTTGGGACCGGGAGACTCGAGGAGTACGTTCGGGGTAGGAGTGAAATCCTATAATCCTGAACGGACTACCGACGGCGAAAGCACCTCGAGAGCACGGATCCGACAGTGAGGAACGAAAGCTGGGGTCTCGAACCGGATTAG
cfe30087e419b547e965ee0424a28dee	KM496562.1.1472	Archaea;Halobacterota;Halobacteria;Halobacterales;Halomicrobiaceae;Halomicrobium;	96.78	0	0	0	0	0	34	0	0	0	0	0	0	0	0	GACCCCAGCTTTCGTTCCTGACCGTCGGATCCGTGCTCCCGAGGTGCTTTCGCCATCGGTGGTCCGTCTGGGATTACAGGATTTCACTCCTACCCCAGACGTACCCCTCGGGTCTTCCGGTCCCAAGCCGAGCAGTTTCCGCCGGACGCCCAGAGGTTGAGCCCCTGGATTTCCCGACGGACTTGCACGGCGAGCTACGAACGCTTTAGGCCCAATAAGATCGGCCATCACTCGTGCTGCCGGTATTAC
d12bba88a382f22372e9d1d9e31b3e8c	MH298524.1.1471	Archaea;Halobacterota;Halobacteria;Halobacterales;Halomicrobiaceae;Halomicrobium;	96.79	0	0	0	0	0	0	0	0	0	0	0	0	46	0	AGACGTACTTCCCAGGCGGCTCGCTTGCGTCTTCACTTCGGCACAGCACAGGCTCGTAGCCTGTGCCAAACCTAGCGAGCATCGTTTACAGCTGGGACTACCCGGGTATCTAATCCGGTTCGAGACCCCAGCTTTCGTCCCTCACTGTCGGATCCGTGCTCCCGAAGTGCTTTCGCCATCGGTAGTCCGTCCAGGATTACAGGATTTCACTCCTACCCCGGACGTACTCTTCGGGTCTCCCGGTCCCAAGCCACACAGTTTCCGCCGGACGTCTACTCGTTGAGCGAGTAGATTTCCCGACGGACTTGCGTGGCCAGCTACGGACGCTTTAGGCCCAATAACAGCGGCCATCACTCGA
d3815b68d43e6a88131c083074c6067f	EF106662.1.992	Archaea;Halobacterota;Halobacteria;Halobacterales;Halomicrobiaceae;Halomicrobium;	97.36	0	0	0	0	35	0	0	0	0	0	0	0	0	0	ACAAGTGATGGCCGCTATTATTGGGCCTAAAGCGTCCGTAGCCGGCCGTGCAAGTCCGTTGGGAAATCTGCCCGCTTAACGGGCAGGCGTCCAGCGGAAACTGTTCGGCTTGGGGCCAGAAGACTCGAGGGGTACGTCCGGGGTAGGAGTGAAATCCTGTAATCCTGGACGGACCACCGGTGGCGAAAGCGCCTCGAGAAGATGGACCCGACGGTGAGGGACGAAAGCTAGGGTCTCGAACCGGAT
d4bf419753fe16ed62d822e6007eb54d	KT165217.1.919	Archaea;Halobacterota;Halobacteria;Halobacterales;Halomicrobiaceae;Halomicrobium;	98.8	0	0	0	0	0	0	0	0	0	9379	0	0	0	0	ACGAGTGATGGCCGCTATTATTGGGCCTAAAGCGTCCGTAGCCGGCCAGACAAGTCCGTTGGGAAATCGACGTGCCTAACACGTCGGCGTCCAGCGGAAACTGTTTGGCTTGGGGCCGGAAGACCTGAGGGGTACGTCCGGGGTAGGAGTGAAATCCCGTAATCTTGGACGGACCACCGGTGGCGAAAGCGCCTCAGGAAGACGGACCCGACGGTGAGGGACGAAAGCTAGGGTCTCGAACCGGATTAG
d66d3b73df1f00e43c98be8cd46b95fb	AB850661.1.1473	Archaea;Halobacterota;Halobacteria;Halobacterales;Halomicrobiaceae;Halomicrobium;	99.4	0	0	0	0	0	0	0	0	0	89	0	0	0	0	CCGAGTGATGGCCGCTCTTATTGGGCCTAAAGCGTCCGTAGCCTGCCAGTCAAGTCCGTTGGGAAATCGACGCGCTCAACGCGTTGGCGTCCAGCGGAAACTGTCTGGCTTGGGGCCGGAAGACCTGAGGGGTACGTCCGGGGTAGGAGTGAAATCCCGTAATCCTGGACGGACCACCGGTGGCGAAAGCGCCTCAGGAAGACGGACCCGACGGTGAGGGACGAAAGCTAGGGTCTCGAACCGGATTAG
d90b06b39f899fc93e35e5eb185b81ba	MH298524.1.1471	Archaea;Halobacterota;Halobacteria;Halobacterales;Halomicrobiaceae;Halomicrobium;	96.59	0	0	0	0	0	24	0	0	0	9	0	0	0	0	GACCCCAGCTTTCGTTCCTCACTGTCGGATCCGTGCTCTTGAGGTGCTTTCGCCATCGGTAGTCCGTCCAGGATTACGGGATTTCACTCCTACCCTGGACGTACTCCTCAAGTCTCCCGGTCCCAAGCCACTCAGTTTTCACCGGACGTCTACTCGTTGGGCGAGTAGATTTCCCGATGAACTTGAATGGCCAGCTACGAACGCTTTAGGCCCAATAATATCGGCCATCACTCGAACTGCCGGTATTAC
db49e8afe1f5a317ca00d893e730d3c0	KT216146.1.920	Archaea;Halobacterota;Halobacteria;Halobacterales;Halomicrobiaceae;Halomicrobium;	97.36	0	0	0	0	0	0	0	0	0	0	0	0	0	7	GACCCTAGCTTTCGTCCCTCACCGTCGGGTCCGTCTTCCTGAGGCGCTTTCGCCACCGGTGGTCCGTCCAAGATTACGGGATTTCACTCCTACCCCGGACGTACCCCTCAGGTCTTCCGGCCCCAAGCCGTGTAGTTTCCGCTGGACGCCGACGTGTTAGGCACGTCGATTTCCCAACGGACTTACACAGCAGGCTACGGACGCTTTAGGCCCAATAATAGCGGCCATCACTCGTGCTGCCGGTAT
e1b165d69107f8663fc0b2d55e89fc7a	HE604415.1.919	Archaea;Halobacterota;Halobacteria;Halobacterales;Halomicrobiaceae;Halomicrobium;	96.38	0	0	0	0	0	8	0	0	0	0	0	0	0	0	GACCCCAGCTTTCGTTCCTCACTGTCGGATCCGTGCTCTTGAGGTGCTTTCGCCATCGGTGGTCCGTCCAGGATTACAGGATTTCACTCCTACCCCGGACGTACCCCTCAAGTCTCCCGGTCCCAAGCCGATCAGTTTTCGCCGGACGACTACCCGTTAGGCGGGTAGATTTCCCGACGAACTTGAACGGCCAGCTACGAACGCTTTAGGCCCAATAATATCGGCCATCACTCGAACTGCCGGTATTAC
e3b6700d63718be16339ce5f1058639b	KT165217.1.919	Archaea;Halobacterota;Halobacteria;Halobacterales;Halomicrobiaceae;Halomicrobium;	98.8	0	0	0	0	0	0	0	0	0	7502	0	0	0	0	GACCCTAGCTTTCGTCCCTCACCGTCGGGTCCGTCTTCCTGAGGCGCTTTCGCCACCGGTGGTCCGTCCAAGATTACGGGATTTCACTCCTACCCCGGACGTACCCCTCAGGTCTTCCGGCCCCAAGCCAAACAGTTTCCGCTGGACGCCGACGTGTTAGGCACGTCGATTTCCCAACGGACTTGTCTGGCCGGCTACGGACGCTTTAGGCCCAATAATAGCGGCCATCACTCGTGCTGCCGGTATTAC
e4ffaded977df5006e697c60d81c7deb	KX898204.1.1380	Archaea;Halobacterota;Halobacteria;Halobacterales;Halomicrobiaceae;Halomicrobium;	97.39	0	0	0	0	0	13	0	0	0	0	0	0	0	0	GACCCTAGCTTTCGTCCCTCACTGTCGGATCCGTCTTCTCGAGGCGCTTTCGCCACTGGTGGTCCGTCCAGGATTACAGGATTTCACTCCTACCCCGGACGTACCCCTCGAGTCTTCCGGTCCCAAGCCAGGCAGTTTCCACCGGGCGCCCACACGTTGAGCGCGTGGATTTCCCGACAGACTTGCCTGGCAAGCTACGGACGCTTTAGGCCCAATAATATTGGCCATCACTCGTGCTGCCGGTATTAC
eb41e8e281cc5e2e22eedea749581e02	EF106671.1.999	Archaea;Halobacterota;Halobacteria;Halobacterales;Halomicrobiaceae;Halomicrobium;	99.6	0	0	0	0	68	129	0	0	0	0	0	64	38	56	ACGAGTGATGGCCGATTTTATTGGGCCTAAAGCGTCCGTAGCCGGCCGGACAAGTCCGTTGGGAAATCCACGCGCTCAACGCGTGGGCGTCCAGCGGAAACTGTCCGGCTTGGGGCCGGAAGACCTGAGGGGTACGTCCGGGGTAGGAGTGAAATCCCGTAATCCTGGACGGACCACCGGTGGCGAAAGCGCCTCAGGAAGACGGACCCGACGGTGAGGGACGAAAGCTAGGGTCTCGAACCGGATTAG
ebc39ef687a8afb44161359abca65a78	EF106671.1.999	Archaea;Halobacterota;Halobacteria;Halobacterales;Halomicrobiaceae;Halomicrobium;	97.59	0	0	0	0	0	43	0	0	0	0	0	0	0	0	GACCCTAGCTTTCGTCCCTCACCGTCGGATCCGTCTTCCCAGAGCGCTTTCGCCACCGGTGGTCCGTCCAGGATTACGGGATTTCACTCCTACCCCGGACGTACCCTCTGGGTCTTCCGGTCCCAAGCCGGACAGTTTCCGCTGGACGCCCACGCGTTGAGCGCGTGGATTTCCCAACGGACTTGTCCGGCCGGCTACGGACGCTTTAGGCCCAATAAGATTGGCCATCACTCGTGCTGCCGGTATTAC
f00215b0f9ce0adacccba45c6d212f02	MH298524.1.1471	Archaea;Halobacterota;Halobacteria;Halobacterales;Halomicrobiaceae;Halomicrobium;	96.95	0	0	0	0	0	0	0	0	0	0	0	0	0	14	TCGAGTGATGGCCGATATTATTGGGCCTAAAGCGTTCGTAGCTGGCCACTCAAGTCCGTCGGGAAACCTGCCTGCTCAACAGGCAGACGTCCGGCGGAAACTGAGTGGCTTGGGACCGGGAGACTCGAGGAGTACGTCCGGGGTAGGAGTGAAATCCCGTAATCCTGGACGGACTACCGATGGCGAAAGCACCTCGAGAGCACGGATCCGACAGTGAGGAACGAAAGCTGGGGTCTCGAACCGGAT
f1203c20780139c605716f4276537f8b	KY933552.1.928	Archaea;Halobacterota;Halobacteria;Halobacterales;Halomicrobiaceae;Halomicrobium;	98.88	0	0	0	0	0	26	284	305	204	24	19	0	68	0	CCGAGTGATGGCCGATATTATTGGGCCTAAAGCGTCCGTAGCCGGCCGGACAAGTCCGTTGGGAAATCGACGCGCTCAACGCGTCGGCGTCCAGCGGAAACTGTCCGGCTTGGGGCCGGAAGACCTGAGGGGTACGTCCAGGGTAGGAGTGAAATCCCGTAATCCTGGACGGACCGCCGGTGGCGAAAGCGCCTCAGGAAGACGGACCCGACGGTGAGGGACGAAAGCCAGGGTCTCGAACCGGATTAGATACCCGGGTAGTCCTGGCCGTAAACAATGCCCGCTAGGTGTGCCGCAGGCTACGAGCCTGCGCTGTGCCCTAGGGAAGCCGAGAAGCGGGCCGCCTGGGAAGTACGTCC
f40521b8a28c7d5491017f030983fdb1	EF106662.1.992	Archaea;Halobacterota;Halobacteria;Halobacterales;Halomicrobiaceae;Halomicrobium;	99.86	0	0	0	0	0	0	0	45	8	0	0	0	0	0	ACGAGTGATGGCCGCTATTATTGGGCCTAAAGCGTCCGTAGCCGGCCGGTCAAGTTCGTCGGGAAATCTGCCCGCTTAACGGGCAGGCGTCCGGCGAAAACTGATCGGCTTGGGGCCAGAAGACCTGAGGGGTACGTCCGGGGTAGGAGTGAAATCCCGTAATCCTGGACGGACCACCGGTGGCGAAAGCGCCTCAGGAAGATGGACCCGACGGTGAGGGACGAAAGCTAGGGTCTCGAACCGGATTAGATACCCGGGTAGTCCTAGCCGTAAACGATGCTCACTAGGTGTGGCGCAGGCTACGAGCCTGCGCTGTGCCGTAGGGAAGCCGTGAAGTGAGCCGCCTGGGAAGTACGTCC
f516d98c510b92072fefcd3c9b3c8f82	EF106662.1.992	Archaea;Halobacterota;Halobacteria;Halobacterales;Halomicrobiaceae;Halomicrobium;	97.36	0	0	0	0	26	0	0	0	0	0	0	0	0	0	GACCCTAGCTTTCGTCCCTCACCGTCGGGTCCATCTTCTCGAGGCGCTTTCGCCACCGGTGGTCCGTCCAGGATTACAGGATTTCACTCCTACCCCGGACGTACCCCTCGAGTCTTCTGGCCCCAAGCCGAACAGTTTCCGCTGGACGCCTGCCCGTTAAGCGGGCAGATTTCCCAACGGACTTGCACGGCCGGCTACGGACGCTTTAGGCCCAATAATAGCGGCCATCACTTGTGCTGCCGGTAT
f9e26824c6c623862eb5410b03b515c1	KY933552.1.928	Archaea;Halobacterota;Halobacteria;Halobacterales;Halomicrobiaceae;Halomicrobium;	99.19	0	0	0	0	0	0	0	0	0	0	54	0	0	0	ACGAGTGATGGCCGATTTTATTGGGCCTAAAGCGTCCGTAGCCGGCCGGACAAGTCCGTTGGGAAATCGACGCGCTCAACGCGTCGGCGTCCGGCGGAAACTGTCCGGCTTGGGGCCGGAAGACCTGAGGGGTACGTCCGGGGTAGGAGTGAAATCCCGTAATCCTGGACGGACCACCGGTGGCGAAAGCGCCTCAGGAAGACGGACCCGACGGTGAGGGACGAAAGCTAGGGTCTCGAACCGGATTAG
fb43464e30de3bd2e97b21c7a844f70c	DQ309091.1.1371	Archaea;Halobacterota;Halobacteria;Halobacterales;Halomicrobiaceae;Halomicrobium;	97.19	0	0	0	0	0	16	0	0	0	0	0	0	0	0	GACCCTGGCTTTCGTCCCTCACTGTCGGGTCCAGCTTCTCAGCGTGCTTTCGCCATTGGTGGTCCGTCCAGGATTACGGGATTTCACTCCTACCCCGGACGTACCCGCTGAGTCTTCTGGCCCCAAGCCGAACAGTTTCCACCGGAAGGCGGCGCGTTGAGCGCGCCGATTTCCCGATGGACTTGCACGGCAAGCTACGGACGCTTTAGGCCCAATAATCGCGGCCATCACTTGGACTGCCGGTATTAC
05bdc6abdbb597d77309ab9a43c0074c	KJ689291.1.1371	Archaea;Halobacterota;Halobacteria;Halobacterales;Halomicrobiaceae;Halorhabdus;	100	0	0	52	44	36	0	0	0	0	0	0	0	0	0	CCGAGTGATGGCCGCTATTATTGGGCCTAAAGCGTCCGTAGCCGGCCAGACAAGTCCGTTGGGAAATCGGCGCGCTCAACGCGTCGGCGTCCGGCGGAAACTGTCTGGCTTGGGGCCGGAAGACCTGAGGGGTACGTCCGGGGTAGGAGTGAAATCCCGTAATCTCGGACGGACCGCCGGTGGCGAAAGCGCCTCAGGAAGACGGACCCGACGGTGAGGGACGAAAGCCAGGGTCTCGAACCGGAT
09bed134b3d3a1a540eefb917358b83e	KF591569.1.1052	Archaea;Halobacterota;Halobacteria;Halobacterales;Halomicrobiaceae;Halorhabdus;	98.8	0	0	9	0	0	0	0	0	0	0	0	15	0	0	CCGAGTGATGGCCGCTCTTATTGGGCCTAAAGCGTCCGTAGCCGGCCCGACAAGTCCGTTGGGAAATCGACGTGCTCAACGCGTCGGCGTCCAGCGGAAACTGTCGGGCTTGGGGCCGGAAGACTCGAGGGGTACGTCCGGGGTAGGAGTGAAATCCCGTAATCCTGGACGGACCACCGGTGGCGAAAGCGCCTCGAGAAGACGGACCCGACGGTGAGGGACGAAAGCTAGGGTCTCGAACCGGATTAG
16e96378def6f0d2fb5824d556441d7a	KF591569.1.1052	Archaea;Halobacterota;Halobacteria;Halobacterales;Halomicrobiaceae;Halorhabdus;	98.4	0	0	0	0	0	11	0	0	0	0	0	0	0	0	GACCCCAGCTTTCGTCCCTCACCGTCGGGTCCGTCTTCTCAAGGCGCTTTCGCCACCGGCGGTCCGTCCAGGATTACGGGATTTCACTCCTACCCCGGACGTACCCCTTGAGTCTTCCGGCCCCAAGCCAGACAGTTTCCGCTGGACGCCCACGCGTTGAGCGCGTGGATTTCCCAACGGACTTGTCTGGCCGGCTACGGACGCTTTAGGCCCAATAATATCGGCCATCACTCGTGCTGCCGGTATTAC
3416632078041e9f937f2e0e3ae06cdb	KF591569.1.1052	Archaea;Halobacterota;Halobacteria;Halobacterales;Halomicrobiaceae;Halorhabdus;	98.47	0	0	0	0	0	0	0	541	0	29	0	0	0	0	AGACGTACTTCCCAGGCGGCTCGCTTCACGGCTTCCCTACGGCACAGCGCAGGCTCGTAGCCTGCGCCACACCTAGCGAGCATCGTTTACAGCTAGGACTACCCGGGTATCTAATCCGGTTCGAGACCCTAGCTTTCGTCCCTGACCGTCGGGTCCGTCCTCTCGAGGCGCTTTCGCCACCGGCGGTCCGTCCAGGATTACGGGATTTCACTCCTACCCCGGACGTACCCCTCGAGTCTTCCGGCCCCAAGCCGCACAGTTTCCGCTGGACGCCGACGCGTTGAGCGCGTCGATTTCCCAACGGACTTGCGCGGCCGGCTACGGACGCTTTAGGCCCAATAATATCGGCCATCACTCGT
5534ab559ff7724330bc622fc5fbb4c9	KJ689291.1.1371	Archaea;Halobacterota;Halobacteria;Halobacterales;Halomicrobiaceae;Halorhabdus;	97.19	0	0	0	0	0	0	0	0	0	0	18	0	0	0	GACCCTGGCTTTCGTCCCTCACCGTCGGGTCCGTGTTCCTGGGGTGCTTTCGCCATCGGCGGTCCGTCCGGGATTACGGGATTTCACTCCTACCCCGGACGTACCCCCCAGGTCCTCCGGCCCCAAGCCGGACAGTTTCCGCCGGACGCCCGCGCGTTGAGCGCGCAGATTTCCCGACGGACTTGCCCGGCCGGCTACGGACGCTTTAGGCCCAATAATAGCGGCCATCACTCGGGCTGCCGGTATTAC
61c73ed8f8e91fe4ff0cf62bc6699286	KJ689291.1.1371	Archaea;Halobacterota;Halobacteria;Halobacterales;Halomicrobiaceae;Halorhabdus;	97.19	0	0	0	0	0	0	0	0	0	0	11	0	0	0	CCGAGTGATGGCCGCTATTATTGGGCCTAAAGCGTCCGTAGCCGGCCGGGCAAGTCCGTCGGGAAATCTGCGCGCTCAACGCGCGGGCGTCCGGCGGAAACTGTCCGGCTTGGGGCCGGAGGACCTGGGGGGTACGTCCGGGGTAGGAGTGAAATCCCGTAATCCCGGACGGACCGCCGATGGCGAAAGCACCCCAGGAACACGGACCCGACGGTGAGGGACGAAAGCCAGGGTCTCGAACCGGATTAG
622cf750b90bd6a695781bd7a3bca55d	KF591569.1.1052	Archaea;Halobacterota;Halobacteria;Halobacterales;Halomicrobiaceae;Halorhabdus;	98.47	0	0	0	0	0	0	0	445	0	26	0	0	0	0	ACGAGTGATGGCCGATATTATTGGGCCTAAAGCGTCCGTAGCCGGCCGCGCAAGTCCGTTGGGAAATCGACGCGCTCAACGCGTCGGCGTCCAGCGGAAACTGTGCGGCTTGGGGCCGGAAGACTCGAGGGGTACGTCCGGGGTAGGAGTGAAATCCCGTAATCCTGGACGGACCGCCGGTGGCGAAAGCGCCTCGAGAGGACGGACCCGACGGTCAGGGACGAAAGCTAGGGTCTCGAACCGGATTAGATACCCGGGTAGTCCTAGCTGTAAACGATGCTCGCTAGGTGTGGCGCAGGCTACGAGCCTGCGCTGTGCCGTAGGGAAGCCGTGAAGCGAGCCGCCTGGGAAGTACGTCT
6594e41d5770b7d548f7c6d887cc4598	JN196513.1.1379	Archaea;Halobacterota;Halobacteria;Halobacterales;Halomicrobiaceae;Halorhabdus;	97.59	0	0	0	0	0	72	0	0	0	0	0	0	0	0	CCGAGTGATGGCCGCTCTTATTGGGCCTAAAGCGTCCGTAGCCGGCCGGATAAGTCCGTCGGGAAATCCACGCGCCCAACGCGTGGGCGTCCGGCGGAAACTGTCCGGCTTGGGACCGGGAGACCTGAGGGGTACGTCCGGGGTAGGAGTGAAATCCCGTAATCCTGGACGGACCGCCGGTGGCGAAAGCGCCTCAGGAAAACGGATCCGACGGTGAGGGACGAAAGCTTGGGTCTCGAACCGGATTAG
927403b586c409cb958962870e35c4b6	KF591569.1.1052	Archaea;Halobacterota;Halobacteria;Halobacterales;Halomicrobiaceae;Halorhabdus;	98.79	0	0	0	0	0	0	0	0	0	29	0	0	0	0	ACGAGTGATGGCCGATATTATTGGGCCTAAAGCGTCCGTAGCCGGCCAGACAAGTCCGTTGGGAAATCGACGCGCTCAACGCGTTGGCGTCCAGCGGAAACTGTCTGGCTTGGGGCCGGAAGACTCGAGGGGTACGTCTGGGGTAGGAGTGAAATCCCGTAATCCTGGACGGACCGCCGGTGGCGAAAGCGCCTCGAGAGGACGGACCCGACGGTCAGGGACGAAAGCTAGGGTCTCGAACCGGATTAG
a01e6e4bf77ef290928929d0b79814e4	KF591569.1.1052	Archaea;Halobacterota;Halobacteria;Halobacterales;Halomicrobiaceae;Halorhabdus;	99.59	0	0	117	102	178	0	0	0	0	0	0	0	0	0	CCGAGTGATGGCCGCTATTATTGGGCCTAAAGCGTCCGTAGCCGGCCAGACAAGTCCGTTGGGAAATCGGCGCGCTCAACGCGTCGGCGTCCGGCGGAAACTGTCTGGCTTGGGGCCGGAAGACTCGAGGGGTACGTCCGGGGTAGGAGTGAAATCCCGTAATCCTGGACGGACCGCCGGTGGCGAAAGCGCCTCGAGAAGACGGACCCGACGGTGAGGGACGAAAGCCAGGGTCTCGAACCGGAT
be59cd325a2a69fb7f3b981290dfcf36	KF591569.1.1052	Archaea;Halobacterota;Halobacteria;Halobacterales;Halomicrobiaceae;Halorhabdus;	98.58	0	0	15	0	0	0	0	0	0	0	0	0	0	0	GACCCTAGCTTTCGTCCCTGACCGTCGGGTCCGTCTTCTCGAGGCGCTTTCGCCACCGGTGGTCCGTCCAGGATTACGGGATTTCACTCCTACCCCGGACGTACCCCTCGAGTCTTCCGGCCCCAAGCCCGACAGTTTCCGCTGGACGCCGACGCGTTGAGCACGTCGATTTCCCAACGGACTTGTCGGGCCGGCTACGGACGCTTTAGGCCCAATAAGAGCGGCCATCACTCGGGCTGCCGGTAT
c68996987b3eb181e2ed86834fd7dad8	KC831442.1.1442	Archaea;Halobacterota;Halobacteria;Halobacterales;Halomicrobiaceae;Halorhabdus;	99.6	0	0	0	0	0	0	0	0	0	0	0	15	0	0	CCGAGTGATGGCCGCTATTATTGGGCCTAAAGCGTCCGTAGCCGGCCAGACAAGTCCGTTGGGAAATCGACGCGCTCAACGCGTCGGCGTCCGGCGGAAACTGTTTGGCTTGGGGCCAGAAGACTCGAGGGGTACGTCCGGGGTAGGAGTGAAATCCCGTAATCCTGGACGGACCACCGGTGGCGAAAGCGCCTCGAGAAGATGGACCCGACGGTCAGGGACGAAAGCTAGGGTCTCGAACCGGATTAG
c793224ce27cd21add3d4f1976840f65	JN196513.1.1379	Archaea;Halobacterota;Halobacteria;Halobacterales;Halomicrobiaceae;Halorhabdus;	100	0	0	278	472	182	0	0	0	0	0	0	0	0	0	CCGAGTGATGGCCGCTATTATTGGGCCTAAAGCGTCCGTAGCCGGCCAGACAAGTCCGTTGGGAAATCCACGCGCTCAACGCGTGGACGTCCGGCGGAAACTGTCTGGCTTGGGGCCGGAAGACCTGAGGGGTACGTCCGGGGTAGGAGTGAAATCCCGTAATCCTGGACGGACCGCCGGTGGCGAAAGCGCCTCAGGAAGACGGACCCGACGGTGAGGGACGAAAGCTAGGGTCTCGAACCGGAT
ca272cd76fa8b5d5bee763284b057b61	KF591569.1.1052	Archaea;Halobacterota;Halobacteria;Halobacterales;Halomicrobiaceae;Halorhabdus;	98.59	0	0	0	0	0	0	0	0	0	27	0	0	0	0	GACCCTAGCTTTCGTCCCTGACCGTCGGGTCCGTCCTCTCGAGGCGCTTTCGCCACCGGCGGTCCGTCCAGGATTACGGGATTTCACTCCTACCCCAGACGTACCCCTCGAGTCTTCCGGCCCCAAGCCAGACAGTTTCCGCTGGACGCCAACGCGTTGAGCGCGTCGATTTCCCAACGGACTTGTCTGGCCGGCTACGGACGCTTTAGGCCCAATAATATCGGCCATCACTCGTGCTGCCGGTATTAC
d386019509ad7e324ebfabd67963b239	KC831442.1.1442	Archaea;Halobacterota;Halobacteria;Halobacterales;Halomicrobiaceae;Halorhabdus;	98.98	0	0	0	0	0	0	0	0	0	0	0	0	0	6	GACCCTAGCTTTCGTCCCTGACCGTCGGGTCCATCTTCTCGAGGCGCTATCGCCACCGGTGGTCCGTCCAGGATTACGGGATTTCACTCCTACCCCGGACGTACCCCTCGAGTCTTCTGGCCCCAAGCCAGACAGTTTCCGCCGGACGCCGACGCGTTGAGCGCGCCGATTTCCCAACGGACTTGTCTGGCCGGCTACGGACGCTTTAGGCCCAATAATAGCGGCCATCACTCGGGCTGCCGGTAT
d57cfeb4afc25c7b48c69df543e77b1d	KF591569.1.1052	Archaea;Halobacterota;Halobacteria;Halobacterales;Halomicrobiaceae;Halorhabdus;	99.59	0	0	120	148	109	0	0	0	0	0	0	0	0	0	GACCCTGGCTTTCGTCCCTCACCGTCGGGTCCGTCTTCTCGAGGCGCTTTCGCCACCGGCGGTCCGTCCAGGATTACGGGATTTCACTCCTACCCCGGACGTACCCCTCGAGTCTTCCGGCCCCAAGCCAGACAGTTTCCGCCGGACGCCGACGCGTTGAGCGCGCCGATTTCCCAACGGACTTGTCTGGCCGGCTACGGACGCTTTAGGCCCAATAATAGCGGCCATCACTCGGGCTGCCGGTAT
dc364701c464c34dead04d00d75c48c4	JN196513.1.1379	Archaea;Halobacterota;Halobacteria;Halobacterales;Halomicrobiaceae;Halorhabdus;	97.99	0	0	0	0	0	16	0	0	0	0	0	0	0	0	CCGAGTGATGGCCGCTATTATTGGGCCTAAAGCGTCCGTAGCCGGCCAGTCAAGTCCGTTGGGAAATCCACCCGCTCAACGGGTGGGCGTCCAGCGGAAACTGACTGGCTTGGGACCGGAAGACCCGAGGGGTACGTCCGGGGTAGGAGTGAAATCCCGTAATCCTGGACGGACCGCCGGTGGCGAAAGCGCCTCGGGAAGACGGATCCGACGGTGAGGGACGAAAGCTAGGGTCTCGAACCGGATTAG
ed1da17262783fb6b3dcb4f69dc9918e	JN196513.1.1379	Archaea;Halobacterota;Halobacteria;Halobacterales;Halomicrobiaceae;Halorhabdus;	100	0	0	291	501	168	0	0	0	0	0	0	0	0	0	GACCCTAGCTTTCGTCCCTCACCGTCGGGTCCGTCTTCCTGAGGCGCTTTCGCCACCGGCGGTCCGTCCAGGATTACGGGATTTCACTCCTACCCCGGACGTACCCCTCAGGTCTTCCGGCCCCAAGCCAGACAGTTTCCGCCGGACGTCCACGCGTTGAGCGCGTGGATTTCCCAACGGACTTGTCTGGCCGGCTACGGACGCTTTAGGCCCAATAATAGCGGCCATCACTCGGGCTGCCGGTAT
fa507b28a8697302d5933c71c5a251af	KJ689291.1.1371	Archaea;Halobacterota;Halobacteria;Halobacterales;Halomicrobiaceae;Halorhabdus;	100	0	0	56	49	45	0	0	0	0	0	0	0	0	0	GACCCTGGCTTTCGTCCCTCACCGTCGGGTCCGTCTTCCTGAGGCGCTTTCGCCACCGGCGGTCCGTCCGAGATTACGGGATTTCACTCCTACCCCGGACGTACCCCTCAGGTCTTCCGGCCCCAAGCCAGACAGTTTCCGCCGGACGCCGACGCGTTGAGCGCGCCGATTTCCCAACGGACTTGTCTGGCCGGCTACGGACGCTTTAGGCCCAATAATAGCGGCCATCACTCGGGCTGCCGGTAT
1022344204e3b0acb18e39b57d033f72	HE604450.1.913	Archaea;Halobacterota;Halobacteria;Halobacterales;Halomicrobiaceae;Halorientalis;	98.8	0	0	0	0	0	18	0	0	0	0	0	0	0	0	ACGAGTGATGGCCGCTATTATTGGGCCTAAAGCGTCCGTAGCCGGCCAATCAAGTCCGTCGGGAAATCTGCCCGCTTAACGGGCAGGCGTCCGGCGGAAACTGATTGGCTTGGGGCCGGGAGATCCAAGGGGTACGTCCGGGGTAGGAGTGAAATCCCGTAATCCTGGACGGACCACCGATGGCGAAAGCACCTTGGAAAAACGGACCCGACGGTGAGGGACGAAAGCTAGGGTCTCGAACCGGATTAG
126d934b9644dbb2c525591eef378354	FOCX01000029.1753.3225	Archaea;Halobacterota;Halobacteria;Halobacterales;Halomicrobiaceae;Halorientalis;	98.98	0	0	167	771	101	0	0	0	0	0	0	0	0	0	TCGAGTGATGGCCGCTCTTATTGGGCCTAAAGCGTTCGTAGCCGGCCACGCAAGTCCGTCGGGAAATCTGCCCGCTTAACGGGCAGGCGTCCGGCGGAAACTGCGTGGCTTGGGACCGGGAGACTCGAGGAGTACGTTCGGGGTAGGAGTGAAATCCCGTAATCCCGAACGGACTACCGATGGCGAAAGCACCTCGAGAGCACGGATCCGACGGTGAGGAACGAAAGCTGGGGTCTCGAACCGGAT
14666ffd3295dd15a52abcab7d65ab1b	EF690585.1.1438	Archaea;Halobacterota;Halobacteria;Halobacterales;Halomicrobiaceae;Halorientalis;	99	0	0	0	0	0	0	0	0	0	0	0	12	0	0	GACCCTAGCTTTCGTCCCTCACCGTCGGGTCCGTTTTCCCGAGGCGCTTTCGCCACCGGTGGTCCGTCCAGGATTACGGGATTTCACTCCTACCCCGGACGTACCCCTCGGGTCTCCCGGCCCCAAGCCACCCAGTTTTCGCCGGACGCCTGCCCGTTAAGCGGGCAGATTTCCCGACGAACTTGAGTGGCCGGCTACGGACGCTTTAGGCCCAATAATAGCGGCCATCACTCGTGCTGCCGGTATTAC
153290a2284990eb4d8ad6a90390e7a1	JN038033.1.1058	Archaea;Halobacterota;Halobacteria;Halobacterales;Halomicrobiaceae;Halorientalis;	99.39	0	0	0	0	0	0	0	0	0	0	0	0	0	19	GACCCTAGCTTTCGTCCCTCACCGTCGGGTCCGTTTTTCTGAGGCGCTTTCGCCACCGGTGGTCCGTCCAGGATTACGGGATTTCACTCCTACCCCGGACGTACCCCTCAGATCTCCCGGCCCCAAGCCAGTCAGTTTTCGCCGGACGCCTGCCCGTTAAGCGGGCAGATTTCCCAACGAACTTGACTGGCCGGCTACGGACGCTTTAGGCCCAATAATAGCGGCCATCACTCGTGCTGCCGGTAT
1bc3539da1fe5e879a21502678f42db0	KF313134.1.1445	Archaea;Halobacterota;Halobacteria;Halobacterales;Halomicrobiaceae;Halorientalis;	98.98	0	0	110	565	69	123	0	0	0	184	77	0	0	0	GACCCTAGCTTTCGTCCCTCACCGTCGGGTCCGTTTTCCTGAGGCGCTTTCGCCACCGGTGGTCCGTCCAGGATTACGGGATTTCACTCCTACCCCGGACGTACCCCTCAGGTCTCCCGGCCCCAAGCCGAACAGTTTTCGCCGGACGCCTGCCCGTTAAGCGGGCAGATTTCCCGACGAACTTGCTCGGCCGGCTACGAACGCTTTAGGCCCAATAAGAGCGGCCATCACTCGTGCTGCCGGTAT
1dab8bb1872502dfad395cd0f4d92a19	JQ237120.1.1472	Archaea;Halobacterota;Halobacteria;Halobacterales;Halomicrobiaceae;Halorientalis;	99	0	0	0	0	0	0	0	97	0	594	0	0	0	0	GACCCTAGCTTTCGTCCCTCACCGTCGGGTCCGTCTTTCCAAGGTGCTTTCGCCATCGGTGGTCCGTCCAGGATTACGGGATTTCACTCCTACCCCGGACGTACCCCTTGGATCTTCCGGCCCCAAGCCACTCAGTTTTCGCCGGACGCCTGCCCGTTAAGCGGGCAGATTTCCCGACGAACTTGAGTGGCCGGCTACGAACGCTTTAGGCCCAATAAAAGCGGCCATCACTGGTGCTGCCGGTATTAC
2252a544d53930a50eea4312ba213545	HE604450.1.913	Archaea;Halobacterota;Halobacteria;Halobacterales;Halomicrobiaceae;Halorientalis;	98.33	0	0	0	0	0	0	0	158	0	0	0	0	0	0	ACCAGTGATGGCCGCTTTTATTGGGCCTAAAGCGTTCGTAGCCGGCCATGCAAGTCCGTCGGGAAATCTGCTCGCTTAACGAGCAGGCGTCCGGCGGAAACTGCGTGGCTTGGGGCCGGAAGATCCAAGGGGTACGTCCGGGGTAGGAGTGAAATCCCGTAATCCTGGACGGACCACCGATGGCGAAAGCACCTTGGAAAGACGGACCCGACGGTGAGGGACGAAAGCTAGGGTCTCGAACCGGATTAGATACCCGGGTAGTCCTAGCCGTAAACGATGCTCGCTAGGTGTGGCGCAGGCTACGAGCCTGCGCTGTGCCGTAGGGAAGCCGAGAAGCGAGCCGCCTGGGAAGTACGTCC
2d1eae1cc7072357f2979f0738b2edc7	CU467266.1.1348	Archaea;Halobacterota;Halobacteria;Halobacterales;Halomicrobiaceae;Halorientalis;	98.88	0	0	0	0	0	0	0	31	0	0	0	0	0	0	ACGAGTGATGGCCGCTATTATTGGGCCTAAAGCGTCCGTAGCCGGCCGAGCAAGTCCGTCGGGAAATCTGCCCGCTTAACGGGCAGGCGTCCGGCGGAAACTGTTCGGCTTGGGGCCGGGAGACCTGAGGGGTACGTCCGGGGTAGGAGTGAAATCCCGTAATCCTGGACGGACCACCGGTGGCGAAAGCGCCTCAGGAAAACGGACCCGACGGTGAGGGACGAAAGCTAGGGTCTCGAACCGGATTAGATACCCGGGTAGTCCTAGCCGTAAACGATGCTCGCTAGGTGTGGCGCAGGCTACGAGCCTGCGCTGTGCCGTAGGGAAGCCGTGAAGCGAGCCGCCTGGGAAGTACGTCT
35583b7bb4430b49bd974bc378bf85c8	FOCX01000029.1753.3225	Archaea;Halobacterota;Halobacteria;Halobacterales;Halomicrobiaceae;Halorientalis;	98.98	0	0	147	717	93	0	0	0	0	0	0	0	0	0	GACCCCAGCTTTCGTTCCTCACCGTCGGATCCGTGCTCTCGAGGTGCTTTCGCCATCGGTAGTCCGTTCGGGATTACGGGATTTCACTCCTACCCCGAACGTACTCCTCGAGTCTCCCGGTCCCAAGCCACGCAGTTTCCGCCGGACGCCTGCCCGTTAAGCGGGCAGATTTCCCGACGGACTTGCGTGGCCGGCTACGAACGCTTTAGGCCCAATAAGAGCGGCCATCACTCGAACTGCCGGTAT
3ccf42ee245960455550288a44e33157	GQ375042.1.1375	Archaea;Halobacterota;Halobacteria;Halobacterales;Halomicrobiaceae;Halorientalis;	99	0	0	0	0	0	445	0	0	0	0	0	0	0	0	ACGAGTGATGGCCGATCTTATTGGGCCTAAAGCGTCCGTAGCCGGCCGAGCAAGTTCGTCGGGAAATCTGCCCGCTTAACGGGCAGGCGTCCGGCGAAAACTGTTCGGCTTGGGGCCGGAAGATCCGAGGGGTACGTCCGGGGTAGGAGTGAAATCCCGTAATCCTGGACGGACCACCGGTGGCGAAAGCGCCTCGGAAAGACGGACCCGACGGTGAGGGACGAAAGCTAGGGTCTCGAACCGGATTAG
3e2c53bd23cb597e278c4be88a70334e	EF690585.1.1438	Archaea;Halobacterota;Halobacteria;Halobacterales;Halomicrobiaceae;Halorientalis;	98.78	0	0	0	0	24	0	0	25	33	0	0	0	0	0	ACGAGTGATGGCCGCTCTTATTGGGCCTAAAGCGTCCGTAGCCGGCCGAGCAAGTCCGTCGGGAAATCTGCCCGCTTAACGGGCAGGCGTCCGGCGGAAACTGTTCGGCTTGGGGCCGGGAGACCCGAGGGGTACGTCCGGGGTAGGAGTGAAATCCCGTAATCCTGGACGGACCACCGGTGGCGAAAGCGCCTCGGGAAAACGGACCCGACGGTGAGGGACGAAAGCTAGGGTCTCGAACCGGAT
3e8df9129f845b25de8a9dc3be1c8222	JQ237120.1.1472	Archaea;Halobacterota;Halobacteria;Halobacterales;Halomicrobiaceae;Halorientalis;	99	0	0	0	0	0	0	0	107	0	645	0	0	0	0	ACCAGTGATGGCCGCTTTTATTGGGCCTAAAGCGTTCGTAGCCGGCCACTCAAGTTCGTCGGGAAATCTGCCCGCTTAACGGGCAGGCGTCCGGCGAAAACTGAGTGGCTTGGGGCCGGAAGATCCAAGGGGTACGTCCGGGGTAGGAGTGAAATCCCGTAATCCTGGACGGACCACCGATGGCGAAAGCACCTTGGAAAGACGGACCCGACGGTGAGGGACGAAAGCTAGGGTCTCGAACCGGATTAG
52019fe203eb45392710199f133be1b5	JQ237120.1.1472	Archaea;Halobacterota;Halobacteria;Halobacterales;Halomicrobiaceae;Halorientalis;	98.75	0	0	0	0	0	0	0	755	0	0	0	0	0	0	ACCAGTGATGGCCGCTTTTATTGGGCCTAAAGCGTTCGTAGCCGGCTACTCAAGTCCGTCGGGAAATCTGCCCGCTTAACGGGCAGGCGTCCGGCGGAAACTGAGTAGCTTGGGGCCGGAAGATCCAAGGGGTACGTCCGGGGTAGGAGTGAAATCCCGTAATCCTGGACGGACCACCGATGGCGAAAGCACCTTGGAAAGACGGACCCGACGGTGAGGGACGAAAGCTAGGGTCTCGAACCGGATTAGATACCCGGGTAGTCCTAGCCGTAAACGATGCTCGCTAGGTGTGGCGCAGGCTACGAGCCTGCGCTGTGCCGTAGGGAAGCCGAGAAGCGAGCCGCCTGGGAAGTACGTCC
53d45b343715328a2821cd90a43cba03	HE604450.1.913	Archaea;Halobacterota;Halobacteria;Halobacterales;Halomicrobiaceae;Halorientalis;	98.33	0	0	0	0	0	0	0	192	0	0	0	0	0	0	GGACGTACTTCCCAGGCGGCTCGCTTCTCGGCTTCCCTACGGCACAGCGCAGGCTCGTAGCCTGCGCCACACCTAGCGAGCATCGTTTACGGCTAGGACTACCCGGGTATCTAATCCGGTTCGAGACCCTAGCTTTCGTCCCTCACCGTCGGGTCCGTCTTTCCAAGGTGCTTTCGCCATCGGTGGTCCGTCCAGGATTACGGGATTTCACTCCTACCCCGGACGTACCCCTTGGATCTTCCGGCCCCAAGCCACGCAGTTTCCGCCGGACGCCTGCTCGTTAAGCGAGCAGATTTCCCGACGGACTTGCATGGCCGGCTACGAACGCTTTAGGCCCAATAAAAGCGGCCATCACTGGT
57bb16768ad2bc274e38deffce73a658	KF313134.1.1445	Archaea;Halobacterota;Halobacteria;Halobacterales;Halomicrobiaceae;Halorientalis;	100	0	0	0	0	0	71	28	0	26	414	0	0	0	0	ACGAGTGATGGCCGCTATTATTGGGCCTAAAGCGTCCGTAGCCGGCCGAGCAAGTTCGTTGGGAAATCTGCCCGCTTAACGGGCAGGCGTCCGGCGAAAACTGTTCGGCTTGGGGCCGGGAGATCTGAGGGGTACGTCCGGGGTAGGAGTGAAATCCCGTAATCCTGGACGGACCACCGGTGGCGAAAGCGCCTCAGAAAAACGGACCCGACGGTGAGGGACGAAAGCTAGGGTCTCGAACCGGATTAG
6cee17a658547ee05e0181a9c2c59457	FOCX01000029.1753.3225	Archaea;Halobacterota;Halobacteria;Halobacterales;Halomicrobiaceae;Halorientalis;	99.8	0	0	0	0	0	180	13	23	0	678	0	0	0	0	TCGAGTGATGGCCGCTCTTATTGGGCCTAAAGCGTTCGTAGCCGGCCACGCAAGTTCGTCGGGAAATCTGCCCGCTTAACGGGCAGGCGTCCGGCGAAAACTGCGTGGCTTGGGACCGGGAGACTCGAGAAGTACGTTCGGGGTAGGAGTGAAATCCCATAATCCTGAACGGACTACCGATGGCGAAAGCATCTCGAGAGCACGGATCCGACGGTGAGGAACGAAAGCTGGGGTCTCGAACCGGATTAG
6f6d3aa5e721854b6803acc0f58b158a	CP019067.2012217.2013690	Archaea;Halobacterota;Halobacteria;Halobacterales;Halomicrobiaceae;Halorientalis;	99	0	0	0	0	0	0	0	0	0	0	0	60	0	8	ACGAGTGATGGCCGCTCTTATTGGGCCTAAAGCGTCCGTAGCCGGCCGAGCAAGTCCGTCGGGAAATCTGCCCGCTTAACGGGCAGGCGTCCGGCGGAAACTGTTCGGCTTGGGGCCGGGAGATCCAAGGGGTACGTCCGGGGTAGGAGTGAAATCCCGTAATCCTGGACGGACCACCGGTGGCGAAAGCGCCTTGGAAAAACGGACCCGACGGTGAGGGACGAAAGCTAGGGTCTCGAACCGGATTAG
6ffe118769449373f838b9e3893c20bc	EF690585.1.1438	Archaea;Halobacterota;Halobacteria;Halobacterales;Halomicrobiaceae;Halorientalis;	97.99	0	0	0	0	0	0	0	0	0	0	0	24	0	13	GACCCTAGCTTTCGTCCCTCACCGTCGGGTCCGTTTTCCCGAGGCGCTTTCGCCACCGGTGGTCCGTCCAGGATTACGGGATTTCACTCCTACCCCGGACGTACCCCTCGGGTCTCCCGGCCCCAAGCCGACCAGTTTCCGCCGGACGCCCACGCGTTGAGCGCGTGGATTTCCCGACGGACTTGGTCGGCCGGCTACGGACGCTTTAGGCCCAATAATATCGGCCATCACTCGTGCTGCCGGTATTAC
71f671ba06e5104512ef2d43808ba731	JN038033.1.1058	Archaea;Halobacterota;Halobacteria;Halobacterales;Halomicrobiaceae;Halorientalis;	99.39	0	0	10	40	28	76	0	0	0	0	0	0	20	0	GACCCTAGCTTTCGTCCCTCACCGTCGGGTCCGTTTTCCTGAGGCGCTTTCGCCACCGGTGGTCCGTCCAGGATTACGGGATTTCACTCCTACCCCGGACGTACCCCTCAGGTCTCCCGGCCCCAAGCCAGTCAGTTTTCGCCGGACGCCTGCCCGTTAAGCGGGCAGATTTCCCGACGAACTTGACTGGCCGGCTACGGACGCTTTAGGCCCAATAAGATCGGCCATCACTCGTGCTGCCGGTAT
751494206d2bf2bd2c848ba30f569c9a	KF313134.1.1445	Archaea;Halobacterota;Halobacteria;Halobacterales;Halomicrobiaceae;Halorientalis;	98.4	0	0	0	0	0	0	0	0	0	0	0	14	0	0	ACGAGTGATGGCCGATATTATTGGGCCTAAAGCGTCCGTAGCCGGCCGAACAAGTTCGTTGGGAAATCTGCCCGCCTAACGGGCAGGCGTCCAGCGAAAACTGTTCGGCTTGGGGCCGGAAGACCTGAGGGGTACGTCCGGGGTAGGAGTGAAATCCCGTAATCCTGGACGGACCACCGGTGGCGAAAGCGCCTCAGGAAGACGGACCCGACGGTGAGGGACGAAAGCTAGGGTCTCGAACCGGATTAG
799346eed3ed4827333c2f4cd567e6db	FOCX01000029.1753.3225	Archaea;Halobacterota;Halobacteria;Halobacterales;Halomicrobiaceae;Halorientalis;	97.99	0	0	0	0	0	0	0	0	0	92	0	0	0	0	TCGAGTGATGGCCGCTGTTATTGGGCCTAAAGCGTTCGTAGCCGGCCGAGCAAGTTCGTCGGGAAATCTGCCCGCTTAACGGGCAGGCGTCCGGCGAAAACTGTTCGGCTTGGGACCGGGAGACTCGAGGAGTACGTCCGGGGTAGGAGTGAAATCCCGTAATCCCGAACGGACTACCGATGGCGAAAGCACCTCGAGAGCACGGATCCGACGGTGAGGAACGAAAGCTGGGGTCTCGAACCGGATTAG
7b6f3d508b87036d5b76521f2dcb4443	FOCX01000029.1753.3225	Archaea;Halobacterota;Halobacteria;Halobacterales;Halomicrobiaceae;Halorientalis;	97.59	0	0	0	0	0	0	0	0	0	23	0	0	0	0	GACCCCAGCTTTCGTTCCTCACTGTCGGATCCGTGCTCTCGAGGTGCTTTCGCCATCGGTAGTCCGTTCGGGATTACGGGATTTCACTCCTACCCCGAACGTACTCCTCGAGTCTCCCGGTCCCAAGCCAATCAGTTTCCGCCGGACGCCTGCCCGTTAAGCGGGCAGATTTCCCGGCGGACTTGACTGGCCAGCTACGAACGCTTTAGGCCCAATAAGAGCGGCCATCACTCGAACTGCCGGTATTAC
7eccf93c413aad0146c3e77aae00480f	EF690585.1.1438	Archaea;Halobacterota;Halobacteria;Halobacterales;Halomicrobiaceae;Halorientalis;	99.19	0	0	122	0	37	0	0	0	0	0	0	0	0	0	ACGAGTGATGGCCGCTATTATTGGGCCTAAAGCGTCCGTAGCCGGCCGATCAAGTTCGTCGGGAAATCTGCCCGCTCAACGGGCAGGCGTCCGGCGAAAACTGGTCGGCTTGGGGCCGGGAGACCCAAGGGGTACGTCCGGGGTAGGAGTGAAATCCCGTAATCCTGGACGGACCACCGATGGCGAAAGCACCTTGGGAAAACGGACCCGACGGTGAGGGACGAAAGCTAGGGTCTCGAACCGGAT
81284383247836e0f214d97e3cafc2f3	KF313134.1.1445	Archaea;Halobacterota;Halobacteria;Halobacterales;Halomicrobiaceae;Halorientalis;	98.98	0	0	108	563	61	114	0	0	0	208	64	0	0	0	ACGAGTGATGGCCGCTCTTATTGGGCCTAAAGCGTTCGTAGCCGGCCGAGCAAGTTCGTCGGGAAATCTGCCCGCTTAACGGGCAGGCGTCCGGCGAAAACTGTTCGGCTTGGGGCCGGGAGACCTGAGGGGTACGTCCGGGGTAGGAGTGAAATCCCGTAATCCTGGACGGACCACCGGTGGCGAAAGCGCCTCAGGAAAACGGACCCGACGGTGAGGGACGAAAGCTAGGGTCTCGAACCGGAT
8435409333983f65f3136ac4cbec8d62	GQ375042.1.1375	Archaea;Halobacterota;Halobacteria;Halobacterales;Halomicrobiaceae;Halorientalis;	99	0	0	0	0	0	0	0	0	0	49	0	0	0	0	ACGAGTGATGGCCGATATTATTGGGCCTAAAGCGTCCGTAGCCGGCCAAGCAAGTTCGTCGGGAAATCTGCCCGCTTAACGGGCAGGCGTCCGGCGAAAACTGTTTGGCTTGGGGCCGGGAGATCCGAGGGGTACGTCCGGGGTAGGAGTGAAATCCTGTAATCCTGGACGGACCACCGGTGGCGAAAGCGCCTCGGAAAAACGGACCCGACGGTGAGGGACGAAAGCTAGGGTCTCGAACCGGATTAG
888e4c13cb8fe6c0a8773b1ad3102620	KF313134.1.1445	Archaea;Halobacterota;Halobacteria;Halobacterales;Halomicrobiaceae;Halorientalis;	100	0	0	0	0	0	50	0	20	0	357	0	0	0	0	GACCCTAGCTTTCGTCCCTCACCGTCGGGTCCGTTTTTCTGAGGCGCTTTCGCCACCGGTGGTCCGTCCAGGATTACGGGATTTCACTCCTACCCCGGACGTACCCCTCAGATCTCCCGGCCCCAAGCCGAACAGTTTTCGCCGGACGCCTGCCCGTTAAGCGGGCAGATTTCCCAACGAACTTGCTCGGCCGGCTACGGACGCTTTAGGCCCAATAATAGCGGCCATCACTCGTGCTGCCGGTATTAC
89d6bed6f616d2b82be49527f4c7aa8b	JQ237120.1.1472	Archaea;Halobacterota;Halobacteria;Halobacterales;Halomicrobiaceae;Halorientalis;	98.98	0	0	0	0	102	0	0	0	0	0	0	0	0	0	TCGAGTGATGGCCGCTATTATTGGGCCTAAAGCGTCCGTAGCCGGCCACTCAAGTTCGTCGGGAAATCTGCCCGCTTAACGGGCAGGCGTCCGGCGAAAACTGAGTGGCTTGGGGCCGGAAGATCCAAGGGGTACGTCCGGGGTAGGAGTGAAATCCTGTAATCCTGGACGGACCACCGATGGCGAAAGCACCTTGGAAAGACGGACCCGACGGTGAGGGACGAAAGCTAGGGTCTCGAACCGGAT
93623df6204a49677509d0fb36bcfb15	EF690585.1.1438	Archaea;Halobacterota;Halobacteria;Halobacterales;Halomicrobiaceae;Halorientalis;	97.99	0	0	0	0	0	0	0	0	0	0	0	24	0	14	ACGAGTGATGGCCGATATTATTGGGCCTAAAGCGTCCGTAGCCGGCCGACCAAGTCCGTCGGGAAATCCACGCGCTCAACGCGTGGGCGTCCGGCGGAAACTGGTCGGCTTGGGGCCGGGAGACCCGAGGGGTACGTCCGGGGTAGGAGTGAAATCCCGTAATCCTGGACGGACCACCGGTGGCGAAAGCGCCTCGGGAAAACGGACCCGACGGTGAGGGACGAAAGCTAGGGTCTCGAACCGGATTAG
9b6c973706ac2e0c242c969a494cf016	FOCX01000029.1753.3225	Archaea;Halobacterota;Halobacteria;Halobacterales;Halomicrobiaceae;Halorientalis;	98.59	0	0	0	12	13	197	0	0	0	149	0	0	0	0	GACCCCAGCTTTCGTTCCTCACCGTCGGATCCGTGCTCTCGAGGTGCTTTCGCCATCGGTAGTCCGTTCGGGATTATGGGATTTCACTCCTACCCCGAACGTACTCCTCGAGTCTCCCGGTCCCAAGCCGAACAGTTTTCGCCGGACGCCTGCCCGTTAAGCGGGCAGATTTCCCGACGAACTTGCTCGGCCGGCTACGAACGCTTTAGGCCCAATAAGAGCGGCCATCACTCGAACTGCCGGTATTAC
9c39740205ce0751a89acaa9e6f8967e	JQ237120.1.1472	Archaea;Halobacterota;Halobacteria;Halobacterales;Halomicrobiaceae;Halorientalis;	98.47	0	0	0	0	0	0	0	17	0	0	0	0	0	0	GGACGTACTTCCCAGGCGGCTCGCTTCTCGGCTTCCCTACGGCACAGCGCAGGCTCGTAGCCTGCGCCACACCTAGCGAGCATCGTTTACGGCTAGGACTACCCGGGTATCTAATCCGGTTCGAGACCCTAGCTTTCGTCCCTCACCGTCGGGTCCGTCTTTCCAAGGTGCTTTCGCCATCGGTGGTCCGTCCAGGATTACGGGATTTCACTCCTACCCCGGACGTACCCCTTGGATCTTCCGGCCCCAAGCTACTCAGTTTCCGCCGGACGCCTACCCGTTAAGCGGGTAGATTTCCCGACGGACTTGAATAGCCGGCTACGAACGCTTTAGGCCCAATAAGAGCGGCCATCACTCGT
a49b7e6021de64339c4cd626ee0d1df1	JN038033.1.1058	Archaea;Halobacterota;Halobacteria;Halobacterales;Halomicrobiaceae;Halorientalis;	99.4	0	0	0	0	0	0	0	0	0	0	0	43	20	0	GACCCTAGCTTTCGTCCCTCACCGTCGGGTCCGTTTTTCTGAGGCGCTTTCGCCACCGGTGGTCCGTCCAGGATTACAGGATTTCACTCCTACCCCGGACGTACCCCTCAGATCTCCCGGCCCCAAGCCAGTCAGTTTTCGCCGGACGCCTGCCCGTTAAGCGGGCAGATTTCCCGACGAACTTGACTGGCCGGCTACGAACGCTTTAGGCCCAATAAGATCGGCCATCACTCGTGCTGCCGGTATTAC
ac220a001d2f4f30fc8cfa0c1974e9af	CP019067.2012217.2013690	Archaea;Halobacterota;Halobacteria;Halobacterales;Halomicrobiaceae;Halorientalis;	99	0	0	0	0	0	0	0	0	0	0	0	66	0	11	GACCCTAGCTTTCGTCCCTCACCGTCGGGTCCGTTTTTCCAAGGCGCTTTCGCCACCGGTGGTCCGTCCAGGATTACGGGATTTCACTCCTACCCCGGACGTACCCCTTGGATCTCCCGGCCCCAAGCCGAACAGTTTCCGCCGGACGCCTGCCCGTTAAGCGGGCAGATTTCCCGACGGACTTGCTCGGCCGGCTACGGACGCTTTAGGCCCAATAAGAGCGGCCATCACTCGTGCTGCCGGTATTAC
b5fb2e2a17263ba2afeda63863f17fa9	JQ237120.1.1472	Archaea;Halobacterota;Halobacteria;Halobacterales;Halomicrobiaceae;Halorientalis;	98.58	0	0	0	0	114	0	0	0	0	0	0	0	0	0	GACCCTAGCTTTCGTCCCTCACCGTCGGGTCCGTCTTTCCAAGGTGCTTTCGCCATCGGTGGTCCGTCCAGGATTACAGGATTTCACTCCTACCCCGGACGTACCCCTTGGATCTTCCGGCCCCAAGCCACTCAGTTTTCGCCGGACGCCTGCCCGTTAAGCGGGCAGATTTCCCGACGAACTTGAGTGGCCGGCTACGGACGCTTTAGGCCCAATAATAGCGGCCATCACTCGAACTGCCGGTAT
bc412ac093c0ecd653f568aabaebe240	EF690585.1.1438	Archaea;Halobacterota;Halobacteria;Halobacterales;Halomicrobiaceae;Halorientalis;	98.78	0	0	0	0	36	0	0	21	44	0	0	0	0	0	GACCCTAGCTTTCGTCCCTCACCGTCGGGTCCGTTTTCCCGAGGCGCTTTCGCCACCGGTGGTCCGTCCAGGATTACGGGATTTCACTCCTACCCCGGACGTACCCCTCGGGTCTCCCGGCCCCAAGCCGAACAGTTTCCGCCGGACGCCTGCCCGTTAAGCGGGCAGATTTCCCGACGGACTTGCTCGGCCGGCTACGGACGCTTTAGGCCCAATAAGAGCGGCCATCACTCGTGCTGCCGGTAT
c4671163702e03f9da9fd01a48c10634	JN038033.1.1058	Archaea;Halobacterota;Halobacteria;Halobacterales;Halomicrobiaceae;Halorientalis;	99.8	0	0	0	27	29	67	0	0	0	0	0	61	21	0	ACGAGTGATGGCCGATCTTATTGGGCCTAAAGCGTCCGTAGCCGGCCAGTCAAGTTCGTCGGGAAATCTGCCCGCTTAACGGGCAGGCGTCCGGCGAAAACTGACTGGCTTGGGGCCGGGAGATCTGAGGGGTACGTCCGGGGTAGGAGTGAAATCCCGTAATCCTGGACGGACCACCGGTGGCGAAAGCGCCTCAGAAAAACGGACCCGACGGTGAGGGACGAAAGCTAGGGTCTCGAACCGGATTAG
c534b26d22d4e0637d20983f2b67a275	FOCX01000029.1753.3225	Archaea;Halobacterota;Halobacteria;Halobacterales;Halomicrobiaceae;Halorientalis;	97.59	0	0	0	0	0	0	0	0	0	22	0	0	0	0	TCGAGTGATGGCCGCTCTTATTGGGCCTAAAGCGTTCGTAGCTGGCCAGTCAAGTCCGCCGGGAAATCTGCCCGCTTAACGGGCAGGCGTCCGGCGGAAACTGATTGGCTTGGGACCGGGAGACTCGAGGAGTACGTTCGGGGTAGGAGTGAAATCCCGTAATCCCGAACGGACTACCGATGGCGAAAGCACCTCGAGAGCACGGATCCGACAGTGAGGAACGAAAGCTGGGGTCTCGAACCGGATTAG
cf7a796a5eb804ad1834e6d1de01fb8f	KF313134.1.1445	Archaea;Halobacterota;Halobacteria;Halobacterales;Halomicrobiaceae;Halorientalis;	99.19	0	0	0	0	24	0	0	0	0	0	0	0	0	0	ACGAGTGATGGCCGATATTATTGGGCCTAAAGCGTCCGTAGCCGGCCGAGCAAGTTCGTCGGGAAATCTGCCCGCTTAACGGGCAGGCGTCCGGCGAAAACTGTTCGGCTTGGGGCCGGGAGATCCGAGGGGTACGTCCGGGGTAGGAGTGAAATCCCGTAATCCTGGACGGACCACCGGTGGCGAAAGCGCCTCGGAAAAACGGACCCGACGGTGAGGGACGAAAGCTAGGGTCTCGAACCGGAT
d2d0f36bd894a74ffbffb06022e3f043	KF313134.1.1445	Archaea;Halobacterota;Halobacteria;Halobacterales;Halomicrobiaceae;Halorientalis;	99	0	0	0	0	0	37	0	21	0	0	0	0	0	0	GACCCTAGCTTTCGTCCCTCACCGTCGGGTCCGTTTTCCTGAGGCGCTTTCGCCACCGGTGGTCCGTCCAGGATTACGGGATTTCACTCCTACCCCGGACGTACCCCTCAGGTCTCCCGGCCCCAAGCCGAACAGTTTCCGCCGGACGCCTGCCCGTTAAGCGGGCAGATTTCCCGACGGACTTGCTCGGCCGGCTACGGACGCTTTAGGCCCAATAATAGCGGCCATCACTCGTGCTGCCGGTATTAC
d4ab666488607f06d32b539a15db101e	FOCX01000029.1753.3225	Archaea;Halobacterota;Halobacteria;Halobacterales;Halomicrobiaceae;Halorientalis;	99.8	0	0	0	0	0	136	15	28	8	593	0	0	0	0	GACCCCAGCTTTCGTTCCTCACCGTCGGATCCGTGCTCTCGAGATGCTTTCGCCATCGGTAGTCCGTTCAGGATTATGGGATTTCACTCCTACCCCGAACGTACTTCTCGAGTCTCCCGGTCCCAAGCCACGCAGTTTTCGCCGGACGCCTGCCCGTTAAGCGGGCAGATTTCCCGACGAACTTGCGTGGCCGGCTACGAACGCTTTAGGCCCAATAAGAGCGGCCATCACTCGAACTGCCGGTATTAC
da5df76303c85b839736ac29ad930def	GQ375042.1.1375	Archaea;Halobacterota;Halobacteria;Halobacterales;Halomicrobiaceae;Halorientalis;	99	0	0	0	0	0	0	0	0	0	52	0	0	0	0	GACCCTAGCTTTCGTCCCTCACCGTCGGGTCCGTTTTTCCGAGGCGCTTTCGCCACCGGTGGTCCGTCCAGGATTACAGGATTTCACTCCTACCCCGGACGTACCCCTCGGATCTCCCGGCCCCAAGCCAAACAGTTTTCGCCGGACGCCTGCCCGTTAAGCGGGCAGATTTCCCGACGAACTTGCTTGGCCGGCTACGGACGCTTTAGGCCCAATAATATCGGCCATCACTCGTGCTGCCGGTATTAC
e1e962cc16251ef95aac031123bbb5ed	EF690585.1.1438	Archaea;Halobacterota;Halobacteria;Halobacterales;Halomicrobiaceae;Halorientalis;	99.19	0	0	113	8	21	0	0	0	0	0	0	0	0	0	GACCCTAGCTTTCGTCCCTCACCGTCGGGTCCGTTTTCCCAAGGTGCTTTCGCCATCGGTGGTCCGTCCAGGATTACGGGATTTCACTCCTACCCCGGACGTACCCCTTGGGTCTCCCGGCCCCAAGCCGACCAGTTTTCGCCGGACGCCTGCCCGTTGAGCGGGCAGATTTCCCGACGAACTTGATCGGCCGGCTACGGACGCTTTAGGCCCAATAATAGCGGCCATCACTCGTGCTGCCGGTAT
e4c1b04e85d3d326929e670a5f487858	FOCX01000029.1753.3225	Archaea;Halobacterota;Halobacteria;Halobacterales;Halomicrobiaceae;Halorientalis;	97.99	0	0	0	0	0	0	0	0	0	98	0	0	0	0	GACCCCAGCTTTCGTTCCTCACCGTCGGATCCGTGCTCTCGAGGTGCTTTCGCCATCGGTAGTCCGTTCGGGATTACGGGATTTCACTCCTACCCCGGACGTACTCCTCGAGTCTCCCGGTCCCAAGCCGAACAGTTTTCGCCGGACGCCTGCCCGTTAAGCGGGCAGATTTCCCGACGAACTTGCTCGGCCGGCTACGAACGCTTTAGGCCCAATAACAGCGGCCATCACTCGAACTGCCGGTATTAC
e8d164200f0b5d0aa1e42a3c2c92e056	JQ237120.1.1472	Archaea;Halobacterota;Halobacteria;Halobacterales;Halomicrobiaceae;Halorientalis;	98.75	0	0	0	0	0	0	0	916	0	0	0	0	0	0	GGACGTACTTCCCAGGCGGCTCGCTTCTCGGCTTCCCTACGGCACAGCGCAGGCTCGTAGCCTGCGCCACACCTAGCGAGCATCGTTTACGGCTAGGACTACCCGGGTATCTAATCCGGTTCGAGACCCTAGCTTTCGTCCCTCACCGTCGGGTCCGTCTTTCCAAGGTGCTTTCGCCATCGGTGGTCCGTCCAGGATTACGGGATTTCACTCCTACCCCGGACGTACCCCTTGGATCTTCCGGCCCCAAGCTACTCAGTTTCCGCCGGACGCCTGCCCGTTAAGCGGGCAGATTTCCCGACGGACTTGAGTAGCCGGCTACGAACGCTTTAGGCCCAATAAAAGCGGCCATCACTGGT
f290152de90895e3eae7ffe530e9efec	JN038033.1.1058	Archaea;Halobacterota;Halobacteria;Halobacterales;Halomicrobiaceae;Halorientalis;	99.39	0	0	0	0	0	0	0	0	0	0	0	0	0	19	ACGAGTGATGGCCGCTATTATTGGGCCTAAAGCGTCCGTAGCCGGCCAGTCAAGTTCGTTGGGAAATCTGCCCGCTTAACGGGCAGGCGTCCGGCGAAAACTGACTGGCTTGGGGCCGGGAGATCTGAGGGGTACGTCCGGGGTAGGAGTGAAATCCCGTAATCCTGGACGGACCACCGGTGGCGAAAGCGCCTCAGAAAAACGGACCCGACGGTGAGGGACGAAAGCTAGGGTCTCGAACCGGAT
f38e09a1f653a4f05cfa48e2f3bb0e35	GQ375042.1.1375	Archaea;Halobacterota;Halobacteria;Halobacterales;Halomicrobiaceae;Halorientalis;	99	0	0	0	0	0	412	0	0	0	0	0	0	0	0	GACCCTAGCTTTCGTCCCTCACCGTCGGGTCCGTCTTTCCGAGGCGCTTTCGCCACCGGTGGTCCGTCCAGGATTACGGGATTTCACTCCTACCCCGGACGTACCCCTCGGATCTTCCGGCCCCAAGCCGAACAGTTTTCGCCGGACGCCTGCCCGTTAAGCGGGCAGATTTCCCGACGAACTTGCTCGGCCGGCTACGGACGCTTTAGGCCCAATAAGATCGGCCATCACTCGTGCTGCCGGTATTAC
ffd75a6105d41806bb0341c87ba7f23a	FOCX01000029.1753.3225	Archaea;Halobacterota;Halobacteria;Halobacterales;Halomicrobiaceae;Halorientalis;	98.59	0	0	0	0	0	242	0	0	0	180	0	0	0	0	TCGAGTGATGGCCGCTCTTATTGGGCCTAAAGCGTTCGTAGCCGGCCGAGCAAGTTCGTCGGGAAATCTGCCCGCTTAACGGGCAGGCGTCCGGCGAAAACTGTTCGGCTTGGGACCGGGAGACTCGAGGAGTACGTTCGGGGTAGGAGTGAAATCCCATAATCCCGAACGGACTACCGATGGCGAAAGCACCTCGAGAGCACGGATCCGACGGTGAGGAACGAAAGCTGGGGTCTCGAACCGGATTAG
15d9c61a03b32067ad4fc61b892eeb2f	KM596805.1.1440	Archaea;Halobacterota;Halobacteria;Halobacterales;Halomicrobiaceae;Halosiccatus;	95.6	0	0	286	23	60	0	0	0	0	0	0	0	0	0	GACCCCAGCTTTCGTCCCTCACTGTCGGATCCGTCTTCTCGAGGTGCTTTCGCCGTCGGTGGTCCGTCCAGGATTACAGGATTTCACTCCTACCCCGGACGTACCCCTCGAGTCTTTCGGTCCCAAGCCGATCAGTTTCCACTGGACGCCCAGACGTTGAGCGCCTGGATTTCCCGGTGGACTTGATCGGCCAGCTACGGACGCTTTAGGCCCAATAATAGCGGCCATCACTCGAGCTGCCGGTGT
20e695adab7c1ad6438b83ba7149e8cf	KM596805.1.1440	Archaea;Halobacterota;Halobacteria;Halobacterales;Halomicrobiaceae;Halosiccatus;	97.39	0	0	0	0	0	7	0	0	0	0	0	0	0	0	CCGAGTGATGGCCGATATTATTGGGCCTAAAGCGTCCGTAGCTTGCCGATCAAGTCCACCGGGAAATCCAGCGGCTCAACCGCTGGGCGTCCAGTGGAAACTGTTCGGCTTGGGACCGGAAGACCCGAGGAGTACGTGCGGGGTAGGAGTGAAATCCTATAATCCCGCACGGACTACCGATGGCGAAAGCACCTCGGGAACACGGATCCGACAGTGAGGGACGAAAGCTGGGGTCTCGAACCGGATTAG
2f91d8f4678c788d571687e8181c2aa1	KM496560.1.1391	Archaea;Halobacterota;Halobacteria;Halobacterales;Halomicrobiaceae;Halosiccatus;	97.98	0	0	0	0	17	0	0	0	0	0	35	0	0	0	ACGAGTGATGGCCGATCTTATTGGGCCTAAAGCGTCCGTAGCTTGCCGAGCAAGTCCGTCGGGAAATCCAGTAGCTCAACTACTGGGCGTCCGGCGGAAACTGCCCGGCTTGGGACCGGAAGACCCGAGGGGTACGTCCGGGGTAGGAGTGAAATCCTATAATCCTGGACGGACCACCGATGGCGAAAGCACCTCGGGAGCACGGATCCGACAGTGAGGGACGAAAGCTAGGGTCTCGAACCGGATTAG
3f4482f748e7e89f860adb40e71c73ca	KM496560.1.1391	Archaea;Halobacterota;Halobacteria;Halobacterales;Halomicrobiaceae;Halosiccatus;	97.98	0	0	0	0	0	0	0	0	0	0	0	13	0	0	ACGAGTGATGGCCAATCTTATTGGGCCTAAAGCGTCCGTAGCTCGCCGAGCAAGTCCGTCGGGAAATCCAGTGGCTCAACCTCTGGACGTCCGGCGGAAACTGTTCGGCTTGGGACCGGAAGGCTCGAGGGGTACGTCCGGGGTAGGAGTGAAATCCCGTAATCCCGGACGGACCGCCGATGGCGAAAGCACCTCGAGAGGACGGATCCGACAGTGAGGGACGAAAGCTAGGGTCTCGAACCGGATTAG
4d8f4624102d5e64d97cd8b7389748ec	KM596805.1.1440	Archaea;Halobacterota;Halobacteria;Halobacterales;Halomicrobiaceae;Halosiccatus;	96.53	0	0	357	18	80	0	0	0	0	0	0	0	0	0	TCGAGTGATGGCCGCTATTATTGGGCCTAAAGCGTCCGTAGCTGGCCGATCAAGTCCACCGGGAAATCCAGGCGCTCAACGTCTGGGCGTCCAGTGGAAACTGATCGGCTTGGGACCGAAAGACTCGAGGGGTACGTCCGGGGTAGGAGTGAAATCCTGTAATCCTGGACGGACCACCGACGGCGAAAGCACCTCGAGAAGACGGATCCGACAGTGAGGGACGAAAGCTGGGGTCTCGAACCGGAT
5bbb9d99ba251aaa39146b459b1c343a	KM496560.1.1391	Archaea;Halobacterota;Halobacteria;Halobacterales;Halomicrobiaceae;Halosiccatus;	99	0	0	0	0	0	27	0	0	0	0	0	0	0	0	CCAAGTGATGGCCGATCTTATTGGGCCTAAAGCGTCCGTAGCTGGCCGAGCAAGTCTGTCGGGAAATCCAGTGGCTCAACCACTGGACGTCCGGCGGAAACTGTTCGGCTTGGGACCGGGAGACTCGAGGGGTACGTCCGGGGTAGGAGTGAAATCCTATAATCCTGGACGGACCACCGATGGCGAAAGCACCTCGAGAGAACGGATCCGACAGTGAGGGACGAAAGCTAGGGTCTCGAACCGGATTAG
8bffa31ec44add5145332be382ed264b	KM496560.1.1391	Archaea;Halobacterota;Halobacteria;Halobacterales;Halomicrobiaceae;Halosiccatus;	97.17	0	0	0	0	0	9	0	0	0	0	0	0	0	0	TCGAGTGATGGCCGCTCTTATTGGGCCTAAAGCGTTCGTAGCTGGCCGAGCAAGTCCGTCGGGAAATCCAGATGCTTAACATCTGGACGTCCGGCGGAAACTGCTCGGCTTGGGACCGGGAGACTCGAGGAGTACGTCCGGGGTAGGAGTGAAATCCTATAATCCTGGACGGACTACCGATGGCGAAAGCACCTCGAGAGCACGGATCCGACAGTGAGGAACGAAAGCTGGGGTCTCGAACCGGATTAG
908e0bd3c04d4ccbd04016ab4eb4a438	KM596805.1.1440	Archaea;Halobacterota;Halobacteria;Halobacterales;Halomicrobiaceae;Halosiccatus;	96.19	0	0	0	0	0	0	0	0	0	0	62	0	0	0	GACCCCAGCTTTCGTTCCTCACTGTCGGATCCGTCTTCTCGAGGTGCTTTCGCCGTCGGTGGTCCGTCCAGGATTACGGGATTTCACTCCTACCCCGGACGTACCCCTCGAGTCTTCCGGTCCCAAGCCGATCAGTTTCCACTGGACGCCCAGACGTTGAGCGCCTGGATTTCCCGGTGGACTTGATCGGCCAGCTACGAACGCTTTAGGCCCAATAATAGCGGCCATCACTTGAGCTGCCGGTGTTAC
ca8c8625eaf07089f1b675b5b6759e54	KM596805.1.1440	Archaea;Halobacterota;Halobacteria;Halobacterales;Halomicrobiaceae;Halosiccatus;	96.45	0	0	0	0	0	0	0	0	0	0	58	0	0	0	TCAAGTGATGGCCGCTATTATTGGGCCTAAAGCGTTCGTAGCTGGCCGATCAAGTCCACCGGGAAATCCAGGCGCTCAACGTCTGGGCGTCCAGTGGAAACTGATCGGCTTGGGACCGGAAGACTCGAGGGGTACGTCCGGGGTAGGAGTGAAATCCCGTAATCCTGGACGGACCACCGACGGCGAAAGCACCTCGAGAAGACGGATCCGACAGTGAGGAACGAAAGCTGGGGTCTCGAACCGGATTAG
fbede89f8f474256e4fb95fbaf5a560d	KM496560.1.1391	Archaea;Halobacterota;Halobacteria;Halobacterales;Halomicrobiaceae;Halosiccatus;	97.56	0	0	0	8	16	0	0	0	0	0	0	0	0	0	GACCCTAGCTTTCGTCCCTCACTGTCGGATCCGTGCTCCCGAGGTGCTTTCGCCATCGGTGGTCCGTCCAGGATTATAGGATTTCACTCCTACCCCGGACGTACCCCTCGGGTCTTCCGGTCCCAAGCCGGGCAGTTTCCGCCGGACGCCCAGTAGTTGAGCTACTGGATTTCCCGACGGACTTGCTCGGCAAGCTACGGACGCTTTAGGCCCAATAAGATCGGCCATCACTCGTGCTGCCGGTAT
0ed87398e36b820eeb5e25731589c05d	KT261634.1.1472	Archaea;Halobacterota;Halobacteria;Halobacterales;Halomicrobiaceae;Halosimplex;	99.4	0	0	0	0	0	28	0	0	0	0	0	0	0	0	ACGAGTGATGGCCGATCTTATTGGGCCTAAAGCGTCCGTAGCCGGCCGGGCAAGTCCGTTGGGAAATCCACGCGCTCAACGCGTGGGCGTCCAGCGGAAACTGTTCGGCTTGGGGCCAGAGGACTCGAGGGGTACGTCCGGGGTAGGAGTGAAATCCCGTAATCCTGGACGGACCACCGGTGGCGAAAGCGCCTCGAGAAGATGGACCCGACGGTGAGGGACGAAAGCTAGGGTCTCGAACCGGATTAG
0fb623224dae6bd198cc07729112e977	AOIU01000027.12742.14262	Archaea;Halobacterota;Halobacteria;Halobacterales;Halomicrobiaceae;Halosimplex;	98.59	0	0	0	0	0	30	0	0	0	37	20	0	0	0	GACCCTAGCTTTCGTCCCTCACTGTCGGATCCGTGCTCTCGAGGTGCTTTCGCCATCGGTGGTCCGTTCAGGATTACAGGATTTCACTCCTACCCCGAACGTACCCCTCGAGTCTTCCGGTCCCAAGCCGAACAGTTTCCGCCGGCAGTCCAGAGGTTGAGCCACTGGATTTCCCGACAGACTTGCTCGGCCAGCTACGGACGCTTTAGGCCCAATAATATCGGCCATCACTCGGGCTGCCGGTATTAC
2681f6fe89313a4c25b1097b374349ce	KT247973.1.1444	Archaea;Halobacterota;Halobacteria;Halobacterales;Halomicrobiaceae;Halosimplex;	98.59	0	0	0	0	0	0	0	0	0	37	112	0	0	0	GACCCAAGCTTTCGTCCCTCACTGTCGGATCCGTGCTCTCGAGGTGCTTTCGCCATCGGTGGTCCGTTCAGGATTACGGGATTTCACTCCTACCCCGAACGTACCCCTCGAGTCTTCCGGTCCCAAGCCGAACAGTTTCCGCCGGCAGCCCAGTGGTTGAGCCACTGGATTTCCCGACAGACTTGCTCGGCCAGCTACGGACGCTTTAGGCCCAATAATATCGGCCATCACTCGTGCTGCCGGTATTAC
2b1a8e89ed37736a251b4914b604f14b	KT261634.1.1472	Archaea;Halobacterota;Halobacteria;Halobacterales;Halomicrobiaceae;Halosimplex;	99.8	0	0	0	0	31	0	0	0	0	0	0	0	0	0	ACGAGTGATGGCCGATATTATTGGGCCTAAAGCGTCCGTAGCCGGCCGAGCAAGTCCGTTGGGAAATCCACGCGCTCAACGCGTGGGCGTCCAGCGGAAACTGTTCGGCTTGGGGCCAGAGGACTCGAGGGGTACGTCCGGGGTAGGAGTGAAATCCCGTAATCCTGGACGGACCACCGGTGGCGAAAGCGCCTCGAGAAGATGGACCCGACGGTGAGGGACGAAAGCTTGGGTCTCGAACCGGAT
2f05eff0523fdc7f6f6c0307ab0ad4cd	AJ969818.1.919	Archaea;Halobacterota;Halobacteria;Halobacterales;Halomicrobiaceae;Halosimplex;	98.98	0	0	114	100	0	0	0	0	0	0	0	0	0	0	GACCCTGGCTTTCGTCCCTCACCGTCGGGTCCGTCTTCCTGAGGCGCTTTCGCCACAGGCGGTCCGTCCGGGATTACAGGATTTCACTCCTACCCCGGACGTACCCCTCAGGTCTTCCGGCCCCAAGCCGGACAGTTTCCGCTGGACGCCCGCGCGTTGAGCGCGCGGATTTCCCAACGGACTTGTCCGGCCGGCTACGGACGCTTTAGGCCCAATAAGATCGGCCATCACTCGGGCTGCCGGTAT
3e5fc5d8322042b1d5da1a6dbd9a53f8	KT261634.1.1472	Archaea;Halobacterota;Halobacteria;Halobacterales;Halomicrobiaceae;Halosimplex;	98.4	0	0	0	0	0	0	0	0	0	0	53	0	0	0	GACCCAAGCTTTCGTCCCTCACCGTCGGGTCCGTCTTCTCGAGGCGCTTTCGCCACCGGTGGTCCGTTCAGGATTACGGGATTTCACTCCTACCCCGAACGTACCCCTCGAGTCTTCCGGCCCCAAGCCGAACAGTTTCCGCTGGACGCCCACGCGTTGAGCACGTGGATTTCCCAACGGACTTGCACGGCCGGCTACGGACGCTTTAGGCCCAATAATATCGGCCATCACTCGTGCTGCCGGTATTAC
4a68b17623989afdb317c7d2abd452da	AJ969818.1.919	Archaea;Halobacterota;Halobacteria;Halobacterales;Halomicrobiaceae;Halosimplex;	98.98	0	0	111	116	0	0	0	0	0	0	0	0	0	0	CCGAGTGATGGCCGATCTTATTGGGCCTAAAGCGTCCGTAGCCGGCCGGACAAGTCCGTTGGGAAATCCGCGCGCTCAACGCGCGGGCGTCCAGCGGAAACTGTCCGGCTTGGGGCCGGAAGACCTGAGGGGTACGTCCGGGGTAGGAGTGAAATCCTGTAATCCCGGACGGACCGCCTGTGGCGAAAGCGCCTCAGGAAGACGGACCCGACGGTGAGGGACGAAAGCCAGGGTCTCGAACCGGAT
6db0679d504f1aa093c2f4c087b84c52	AJ969818.1.919	Archaea;Halobacterota;Halobacteria;Halobacterales;Halomicrobiaceae;Halosimplex;	99.8	0	0	81	50	0	0	0	0	0	0	30	137	0	0	GACCCTGGCTTTCGTCCCTCACTGTCGGGTCCGTCTTCCTGAGGCGCTTTCGCCACAGGCGGTCCGTCCGAGATTACAGGATTTCACTCCTACCCCGGACGTACCCCTCAGGTCTTCCGGCCCCAAGCCGGACAGTTTCCGCTGGACGCCCGCGCGTTAAGCGCGCGGATTTCCCAACGGACTTGTCCGGCCAGCTACGGACGCTTTAGGCCCAATAATATCGGCCATCACTTGGGCTGCCGGTATTAC
6dc34d699107812f53998e78c1b14375	KT261634.1.1472	Archaea;Halobacterota;Halobacteria;Halobacterales;Halomicrobiaceae;Halosimplex;	98.4	0	0	0	0	0	0	0	0	0	16	58	0	0	0	ACGAGTGATGGCCGATATTATTGGGCCTAAAGCGTCCGTAGCCGGCCGTGCAAGTCCGTTGGGAAATCCACGTGCTCAACGCGTGGGCGTCCAGCGGAAACTGTTCGGCTTGGGGCCGGAAGACTCGAGGGGTACGTTCGGGGTAGGAGTGAAATCCCGTAATCCTGAACGGACCACCGGTGGCGAAAGCGCCTCGAGAAGACGGACCCGACGGTGAGGGACGAAAGCTTGGGTCTCGAACCGGATTAG
72ddc5170f3df76428db8f2159f046a8	KT247973.1.1444	Archaea;Halobacterota;Halobacteria;Halobacterales;Halomicrobiaceae;Halosimplex;	96.38	0	0	0	0	0	11	0	0	0	0	0	0	0	0	GACCCCAGCTTTCGTTCCTGACCGTCGGATCCGTGCTCCCGAGGTGCTTTCGCCATCGGTGGTCCGTCTGGGATTACGGGATTTCACTCCTACCCCAGACGTACCCCTCGGGTCTTCCGGTCCCAAGCCGAGCAGTTTCCGCCGGTCGCCCAGAGGTTGAGCCCCTGGATTTCCCGACGGACTTGCACGGCGAGCTACGAACGCTTTAGGCCCAATAACATCGGCCATCACTCGGGCTGCCGGTATTAC
7383c0ef297b92dd44233a06efe7d8d0	KT261634.1.1472	Archaea;Halobacterota;Halobacteria;Halobacterales;Halomicrobiaceae;Halosimplex;	99.4	0	0	0	0	0	27	0	0	0	0	0	0	0	0	GACCCTAGCTTTCGTCCCTCACCGTCGGGTCCATCTTCTCGAGGCGCTTTCGCCACCGGTGGTCCGTCCAGGATTACGGGATTTCACTCCTACCCCGGACGTACCCCTCGAGTCCTCTGGCCCCAAGCCGAACAGTTTCCGCTGGACGCCCACGCGTTGAGCGCGTGGATTTCCCAACGGACTTGCCCGGCCGGCTACGGACGCTTTAGGCCCAATAAGATCGGCCATCACTCGTGCTGCCGGTATTAC
8a1d7a590596b8a324ef01c5822493f9	AJ969818.1.919	Archaea;Halobacterota;Halobacteria;Halobacterales;Halomicrobiaceae;Halosimplex;	98.98	0	0	63	125	39	0	0	0	0	0	0	0	0	0	CCAAGTGATGGCCGATATTATTGGGCCTAAAGCGTCCGTAGCTGGCCGGACAAGTCCGTTGGGAAATCCGCGCGCCTAACGCGCGGGCGTCCAGCGGAAACTGTCCGGCTTGGGGCCGGAAGACCCGAGGGGTACGTCCGGGGTAGGAGTGAAATCCTGTAATCCCGGACGGACCGCCTGTGGCGAAAGCGCCTCGGGAAGACGGACCCGACAGTGAGGGACGAAAGCCAGGGTCTCGAACCGGAT
9c7964c5a1eba68f2098c3d8ec8827f6	AOIU01000027.12742.14262	Archaea;Halobacterota;Halobacteria;Halobacterales;Halomicrobiaceae;Halosimplex;	98.48	0	0	0	0	0	29	0	0	0	39	31	0	0	0	CCGAGTGATGGCCGATATTATTGGGCCTAAAGCGTCCGTAGCTGGCCGAGCAAGTCTGTCGGGAAATCCAGTGGCTCAACCTCTGGACTGCCGGCGGAAACTGTTCGGCTTGGGACCGGAAGACTCGAGGGGTACGTTCGGGGTAGGAGTGAAATCCTGTAATCCTGAACGGACCACCGATGGCGAAAGCACCTCGAGAGCACGGATCCGACAGTGAGGGACGAAAGCTAGGGTCTCGAACCGGATTAG
9fd62b9526c6303b79e775ea250c38f0	KT165135.1.919	Archaea;Halobacterota;Halobacteria;Halobacterales;Halomicrobiaceae;Halosimplex;	99.4	0	0	35	36	0	175	0	0	0	174	37	144	42	48	ACGAGTGATGGCCGATATTATTGGGCCTAAAGCGTCCGTAGCCGGCCGGACAAGTCCGTTGGGAAATCCACGCGCTCAACGCGTGGGCGTCCAGCGGAAACTGTTCGGCTTGGGGCCGGAGGACTCGAGGGGTACGTCCGGGGTAGGAGTGAAATCCCGTAATCCTGGACGGACCACCGGTGGCGAAAGCGCCTCGAGAAGACGGACCCGACGGTGAGGGACGAAAGCTTGGGTCTCGAACCGGATTAG
a25c7596e656396198addde2b2ccdbc4	KT165135.1.919	Archaea;Halobacterota;Halobacteria;Halobacterales;Halomicrobiaceae;Halosimplex;	99	0	0	0	0	0	18	0	0	0	0	0	0	0	0	GACCCTGGCTTTCGTCCCTCACCGTCGGGTCCGTCTTCTCGAGGCGCTTTCGCCACCGGTGGTCCGTCCAGGATTACGGGATTTCACTCCTACCCCGGACGTACCCCTCGAGTCTTCCGGCCCCAAGCCGGATAGTTTCCGCTGGACGCCCACGCGTTGAGCGCGTGGATTTCCCAACGGACTTGTCCGGCCGGCTACGGACGCTTTAGGCCCAATAAAATCGGCCATCACTCGTGCTGCCGGTATTAC
[truncated: 2,629 more rows]

## Sheet: Table S2C
Table S2C. Taxonomic assignation and abundance of eukaryotic 18S rRNA gene amplicon sequences (ASVs/OTUs) in Danakil Depression brines. The numbers in sample columns indicate the number of amplicon sequence reads observed for each sample. Sequences were phylogenetically assigned using SILVA release 138. 8Gt and 8Gt.MB3, 8Ass and 8Ass.MB3 and 9Ass.Isl and 9Ass.Isl-CT are replicates sequenced in in…
[truncated: 968 more rows]

[truncated: 1 more sheets: Table S2D]
